# Supplementary material for: Transcriptome Analysis Reveals POD as an Important Indicator for Assessing Low-Temperature Tolerance in Maize Radicles during Germination
Source: Plants (Basel). 2024 May 14;13(10):1362. doi: 10.3390/plants13101362 (PMC11125230; doi:10.3390/plants13101362)
Supplement: Supplementary file 1 [file plants-13-01362-s001.zip › Supplementary_table_1.xlsx]

## Sheet: Sheet1
Table S1. The primers used in quantitative real-time polymerse chain reaction.
Gene_id	Primer sequence	NR_annotation
Zm00001d044908	Forward: CGCGTATGGGAGGCTGTTCTT	12-oxo-phytodienoate reductase1 [Zea mays]
	Reverse: GACTGACTCCTCATTCTTGCCA
Zm00001d008795	Forward: AAGGTGCGCAAGGATGAGAA	uncharacterized protein LOC100274322 [Zea mays]
	Reverse: ACTTGGCGACGAATTCAGCA
Zm00001d033848	Forward: CCCTGGCCTCAAGAAGATGG	uncharacterized protein LOC100194106 [Zea mays]
	Reverse: TGGGACTTCTTGACCAGCAC
Zm00001d003584	Forward: CCTCCTCACCCCCTACAAGA	12-oxophytodienoate reductase5 [Zea mays]
	Reverse: ACCTCCTTTAGTCGCCCTCT
Zm00001d011131	Forward: CTGGATGACGAAGTGTCGGG	putative protein phosphatase 2C 50 [Zea mays]
	Reverse: CTCCTTTCCACGGCAGAGAA
Zm00001d028574	Forward: TTCATCAACGGCCACCACTT	uncharacterized protein LOC100192073 [Zea mays]
	Reverse: CGCGTAGCTCTTCTCCATGA
ZmActin	Forward: AGTTTGAGGCAATAACAGGTCT
	Reverse: GATGAAATTTCCCAAGATTACC
