# Supplementary material for: Transcriptome Analysis Reveals POD as an Important Indicator for Assessing Low-Temperature Tolerance in Maize Radicles during Germination
Source: Plants (Basel). 2024 May 14;13(10):1362. doi: 10.3390/plants13101362 (PMC11125230; doi:10.3390/plants13101362)
Supplement: Supplementary file 1 [file plants-13-01362-s001.zip › Supplementary_table_2.xlsx]

## Sheet: AllSample_GC
Table S2. Statistical results of sequence alignment between sample sequencing data and selected reference genome.
#SampleID	Clean reads	Clean bases	GC(%)	Q20(%)	Q30(%)
DCT1	20123927	6020862486	53.07	98.64	92.44
DCT2	21778183	6514275760	53.55	98.58	92.13
DCT3	28001841	8378017008	53.48	98.48	91.45
DTS1	24309219	7278002364	53.41	98.53	91.6
DTS2	26169759	7825714412	53.35	98.48	91.37
DTS3	27786501	8317034634	53.43	98.59	91.98
ZCT1	27168951	8134710688	53.21	98.64	92.21
ZCT2	22732728	6806034446	54.32	97.95	89.42
ZCT3	21092323	6315824724	54.05	98.08	89.89
ZTS1	28595374	8559121714	53.59	98.59	91.9
ZTS2	28592071	8558265162	53.88	98.5	91.48
ZTS3	26731847	7999423814	53.53	98.63	92.03
Sample	Total Reads	Mapped Reads	Uniq Mapped Reads	Multiple Map Reads	Reads Map to '+'	Reads Map to '-'
DCT1	40247854	33,720,571 (83.78%)	32,785,454 (81.46%)	935,117 (2.32%)	17,436,496 (43.32%)	17,568,772 (43.65%)
DCT2	43556366	36,729,300 (84.33%)	35,724,343 (82.02%)	1,004,957 (2.31%)	18,975,132 (43.56%)	19,135,528 (43.93%)
DCT3	56003682	47,223,580 (84.32%)	45,890,704 (81.94%)	1,332,876 (2.38%)	24,413,950 (43.59%)	24,632,835 (43.98%)
DTS1	48618438	41,034,291 (84.40%)	39,947,877 (82.17%)	1,086,414 (2.23%)	21,169,530 (43.54%)	21,344,243 (43.90%)
DTS2	52339518	43,777,358 (83.64%)	42,619,402 (81.43%)	1,157,956 (2.21%)	22,574,908 (43.13%)	22,786,543 (43.54%)
DTS3	55573002	47,162,949 (84.87%)	45,890,483 (82.58%)	1,272,466 (2.29%)	24,359,789 (43.83%)	24,560,534 (44.20%)
ZCT1	54337902	46,518,050 (85.61%)	45,228,959 (83.24%)	1,289,091 (2.37%)	24,053,541 (44.27%)	24,222,463 (44.58%)
ZCT2	45465456	36,580,502 (80.46%)	35,672,043 (78.46%)	908,459 (2.00%)	18,767,952 (41.28%)	19,011,605 (41.82%)
ZCT3	42184646	34,118,660 (80.88%)	33,269,804 (78.87%)	848,856 (2.01%)	17,520,277 (41.53%)	17,715,283 (41.99%)
ZTS1	57190748	48,190,233 (84.26%)	46,961,471 (82.11%)	1,228,762 (2.15%)	24,835,898 (43.43%)	25,019,186 (43.75%)
ZTS2	57184142	48,336,285 (84.53%)	47,145,653 (82.45%)	1,190,632 (2.08%)	24,858,545 (43.47%)	25,067,895 (43.84%)
ZTS3	53463694	45,770,671 (85.61%)	44,651,632 (83.52%)	1,119,039 (2.09%)	23,553,140 (44.05%)	23,713,168 (44.35%)
