# Supplementary material for: Transcriptome Analysis Reveals POD as an Important Indicator for Assessing Low-Temperature Tolerance in Maize Radicles during Germination
Source: Plants (Basel). 2024 May 14;13(10):1362. doi: 10.3390/plants13101362 (PMC11125230; doi:10.3390/plants13101362)
Supplement: Supplementary file 1 [file plants-13-01362-s001.zip › Supplementary_table_3.xlsx]

## Sheet: Sheet1
Table S3. Raw data of transcriptome uploaded to NCBI database.
Titlee	Accessione	Studye	Bioprojecte access1016	Biosamplee accessione	Designe descriptione	Filename
DCT1	SRR27155431	SRP476754	PRJNA1050059	SAMN38683783	control treatment	Unknown_AX091-01T0013_good_1.fq.gz	Unknown_AX091-01T0013_good_2.fq.gz
DCT2	SRR27155430	SRP476754	PRJNA1050059	SAMN38683784	control treatment for repeated	Unknown_AX091-01T0014_good_1.fq.gz	Unknown_AX091-01T0014_good_2.fq.gz
DCT3	SRR27155427	SRP476754	PRJNA1050059	SAMN38683785	control treatment for repeated again	Unknown_AX091-01T0015_good_1.fq.gz	Unknown_AX091-01T0015_good_2.fq.gz
DTS1	SRR27155426	SRP476754	PRJNA1050059	SAMN38683786	low-temperature treatment	Unknown_AX091-01T0019_good_1.fq.gz	Unknown_AX091-01T0019_good_2.fq.gz
DTS2	SRR27155425	SRP476754	PRJNA1050059	SAMN38683787	low-temperature treatment for repeated	Unknown_AX091-01T0020_good_1.fq.gz	Unknown_AX091-01T0020_good_2.fq.gz
DTS3	SRR27155424	SRP476754	PRJNA1050059	SAMN38683788	low-temperature treatment for repeated again	Unknown_AX091-01T0021_good_1.fq.gz	Unknown_AX091-01T0021_good_2.fq.gz
ZCT1	SRR27155423	SRP476754	PRJNA1050059	SAMN38683789	control treatment	Unknown_AX091-01T0001_good_1.fq.gz	Unknown_AX091-01T0001_good_2.fq.gz
ZCT2	SRR27155422	SRP476754	PRJNA1050059	SAMN38683790	control treatment for repeated	Unknown_AX091-01T0002_good_1.fq.gz	Unknown_AX091-01T0002_good_2.fq.gz
ZCT3	SRR27155421	SRP476754	PRJNA1050059	SAMN38683791	control treatment for repeated again	Unknown_AX091-01T0003_good_1.fq.gz	Unknown_AX091-01T0003_good_2.fq.gz
ZTS1	SRR27155420	SRP476754	PRJNA1050059	SAMN38683792	low-temperature treatment	Unknown_AX091-01T0007_good_1.fq.gz	Unknown_AX091-01T0007_good_2.fq.gz
ZTS2	SRR27155429	SRP476754	PRJNA1050059	SAMN38683793	low-temperature treatment for repeated	Unknown_AX091-01T0008_good_1.fq.gz	Unknown_AX091-01T0008_good_2.fq.gz
ZTS3	SRR27155428	SRP476754	PRJNA1050059	SAMN38683794	low-temperature treatment for repeated again	Unknown_AX091-01T0009_good_1.fq.gz	Unknown_AX091-01T0009_good_2.fq.gz
