# Supplementary material for: Transcriptome Analysis Reveals POD as an Important Indicator for Assessing Low-Temperature Tolerance in Maize Radicles during Germination
Source: Plants (Basel). 2024 May 14;13(10):1362. doi: 10.3390/plants13101362 (PMC11125230; doi:10.3390/plants13101362)
Supplement: Supplementary file 1 [file plants-13-01362-s001.zip › Supplementary_table_4.xlsx]

## Sheet:  DEGs in DCT vs. DTS
Table S4. Significantly differentially expressed genes(DEGs) under control and low temperature stress in DCT vs. DTS.
ID	nr_symbol	DCT1_FPKM	DCT1_count	DCT2_FPKM	DCT2_count	DCT3_FPKM	DCT3_count	DTS1_FPKM	DTS1_count	DTS2_FPKM	DTS2_count	DTS3_FPKM	DTS3_count	log2FC	FDR	regulated	COG_class	COG_class_annotation	GO_annotation	KEGG_annotation	KEGG_pathway_annotation	KOG_class	KOG_class_annotation	Pfam_annotation	Swiss_Prot_annotation	eggNOG_class	eggNOG_class_annotation	NR_annotation	GO_second_level_annotation
NewGene_1000	--	1.99107	136	1.60216	119	1.46327	140	0.564442	47	0.730844	64	0.851494	81	-1.07286	4.69794e-06	down	--	--	--	--	--	--	--	--	--	--	--	--	--
NewGene_10011	LOC111589755	0.137596	4	0	0	0.028332	2	1.69578	59	1.70852	63	1.58112	63	4.93498	6.81322e-13	up	--	--	--	--	--	--	--	--	--	--	--	uncharacterized protein LOC111589755 [Zea mays]	--
NewGene_10015	--	1.30035	176	1.04314	145	1.22037	217	0.32975	29	0.284911	43	0.21815	39	-2.28771	7.56015e-23	down	--	--	--	--	--	--	--	--	--	T	Signal transduction mechanisms	hypothetical protein Zm00014a_040209 [Zea mays]	--
NewGene_10018	LOC103625966	0.732961	78	0.719257	80	0.660978	98	0.226873	26	0.162764	24	0.338342	44	-1.46603	7.86514e-07	down	--	--	Biological Process: phospholipid biosynthetic process (GO:0008654);; Cellular Component: membrane (GO:0016020);; Molecular Function: phosphotransferase activity, for other substituted phosphate groups (GO:0016780);;	--	--	--	--	--	--	--	--	Choline/ethanolaminephosphotransferase 1 [Zea mays]	biological process: metabolic process (GO:0008152);; biological process: cellular process (GO:0009987);; cellular component: cellular anatomical entity (GO:0110165);; molecular function: catalytic activity (GO:0003824)
NewGene_1008	--	5.39944	302	4.13674	315	4.39368	408	1.83562	143	2.12672	154	2.64629	209	-1.03093	2.71496e-13	down	--	--	--	--	--	--	--	--	--	--	--	--	--
NewGene_10096	--	0.034803	13	0.064679	13	0.020218	10	0.646537	50	0.808101	51	0.614223	50	2.04157	8.81392e-07	up	--	--	--	--	--	--	--	--	--	--	--	hypothetical protein ZEAMMB73_Zm00001d010154 [Zea mays]	--
NewGene_101	--	1.39235	136	1.53473	171	1.47962	230	0.494815	68	0.57584	74	0.921673	104	-1.1271	1.27342e-08	down	--	--	Biological Process: reproduction (GO:0000003);; Molecular Function: molecular_function (GO:0003674);; Molecular Function: binding (GO:0005488);; Molecular Function: steroid binding (GO:0005496);; Cellular Component: cellular_component (GO:0005575);; Cellular Component: intracellular (GO:0005622);; Cellular Component: obsolete cell (GO:0005623);; Cellular Component: cytoplasm (GO:0005737);; Cellul…	--	--	[I]	Lipid transport and metabolism	--	Oxysterol-binding protein-related protein 3C OS=Arabidopsis thaliana OX=3702 GN=ORP3C PE=2 SV=1	I	Lipid transport and metabolism	Oxysterol-binding protein-related protein 3C [Zea mays]	biological process: reproduction (GO:0000003);; molecular function: binding (GO:0005488);; cellular component: intracellular (GO:0005622);; cellular component: cellular anatomical entity (GO:0110165);; biological process: reproductive process (GO:0022414);; biological process: multi-organism process (GO:0051704)
NewGene_1011	--	0.083471	14	0.116651	23	0.055382	16	0.565942	132	0.588475	164	0.464478	145	3.04087	2.58299e-25	up	[X]	Mobilome: prophages, transposons	Molecular Function: nucleic acid binding (GO:0003676);; Biological Process: DNA integration (GO:0015074);;	K01768|1.98e-64|ghi:107911085|K01768 adenylate cyclase [EC:4.6.1.1] | (RefSeq) LOW QUALITY PROTEIN: uncharacterized protein LOC107911085	Purine metabolism (ko00230)	[R]	General function prediction only	Integrase core domain	Retrovirus-related Pol polyprotein from transposon TNT 1-94 OS=Nicotiana tabacum OX=4097 PE=2 SV=1	L	Replication, recombination and repair	Putative retroelement [Oryza sativa Japonica Group]	molecular function: binding (GO:0005488);; biological process: metabolic process (GO:0008152);; biological process: cellular process (GO:0009987)
NewGene_10119	--	2.13605	112	2.3027	129	2.23341	158	0.495357	33	0.814331	58	0.673606	52	-1.49092	4.54445e-10	down	--	--	--	--	--	--	--	--	--	--	--	--	--
NewGene_10143	--	2.07721	37	1.753	34	1.82517	46	0.77489	17	0.672306	15	0.574722	15	-1.32226	0.0015112	down	--	--	--	--	--	--	--	--	--	--	--	--	--
NewGene_10152	--	0.803252	37	1.00671	45	0.936174	56	0.144674	10	0.240989	16	0.590555	36	-1.17947	0.00550874	down	--	--	Cellular Component: integral component of membrane (GO:0016021);;	--	--	--	--	--	--	--	--	hypothetical protein Zm00014a_010698 [Zea mays]	cellular component: cellular anatomical entity (GO:0110165)
NewGene_10224	LOC103642707	2.98441	270	3.0462	337	3.38962	466	0.710752	87	0.578036	86	0.521275	84	-2.05197	6.69387e-38	down	--	--	--	--	--	--	--	--	--	--	--	unknown [Zea mays]	--
NewGene_10255	--	1.68608	40	1.92608	50	1.92466	64	0.529479	16	0.578894	18	0.635599	23	-1.43707	0.000102265	down	--	--	--	--	--	--	--	--	--	--	--	hypothetical protein Zm00014a_036558 [Zea mays]	--
NewGene_10280	--	0.685943	95	0.545639	77	0.564599	113	2.12653	376	2.28553	430	2.21319	458	2.13877	8.79033e-48	up	--	--	--	--	--	--	--	--	--	--	--	--	--
NewGene_10287	--	1.11908	78	1.19925	92	1.00432	99	1.80182	152	2.37984	212	2.5755	248	1.16434	2.15556e-09	up	--	--	--	--	--	--	--	--	--	--	--	--	--
NewGene_10332	--	1.20819	83	1.60891	105	1.44201	115	4.11935	331	4.38431	378	4.07438	369	1.82298	4.16375e-34	up	--	--	--	--	--	--	--	--	--	--	--	--	--
NewGene_1039	--	2.02091	127	2.16152	147	1.88502	171	11.7053	883	11.3184	923	10.8768	945	2.62182	3.75229e-132	up	--	--	--	--	--	--	--	--	--	--	--	unknown [Zea mays]	--
NewGene_10409	LOC109944895	0.278779	15	0.227502	13	0.386762	24	0.732601	48	1.54436	74	1.26023	83	1.97556	4.89954e-08	up	[P]	Inorganic ion transport and metabolism	Cellular Component: plasma membrane (GO:0005886);; Cellular Component: plant-type vacuole membrane (GO:0009705);; Molecular Function: nitrate transmembrane transporter activity (GO:0015112);; Biological Process: nitrate transport (GO:0015706);; Cellular Component: integral component of membrane (GO:0016021);; Biological Process: cellular response to nitrate (GO:0071249);;	K02575|7.45e-89|zma:109944895|K02575 MFS transporter, NNP family, nitrate/nitrite transporter | (RefSeq) probable high-affinity nitrate transporter 2.4	Nitrogen metabolism (ko00910)	--	--	--	Probable high-affinity nitrate transporter 2.4 OS=Oryza sativa subsp. japonica OX=39947 GN=NRT2.4 PE=2 SV=2	P	Inorganic ion transport and metabolism	probable high-affinity nitrate transporter 2.4 [Zea mays]	cellular component: cellular anatomical entity (GO:0110165);; cellular component: intracellular (GO:0005622);; biological process: cellular process (GO:0009987);; biological process: localization (GO:0051179);; molecular function: transporter activity (GO:0005215);; biological process: response to stimulus (GO:0050896)
NewGene_10543	LOC103626576	0.391583	77	0.396174	75	1.19867	132	1.46945	315	2.20683	320	1.53177	357	1.81205	2.32687e-30	up	--	--	--	--	--	--	--	--	--	--	--	uncharacterized protein LOC103626576 isoform X1 [Zea mays]	--
NewGene_10544	--	0.450291	37	0.709475	63	0.459479	52	2.13777	208	1.79832	186	1.72626	193	1.9398	8.4126e-19	up	--	--	--	--	--	--	--	--	--	--	--	--	--
NewGene_10570	LOC103635540	3.89342	142	4.1113	161	3.41212	174	1.11269	50	0.880401	43	0.998186	51	-1.7435	2.63287e-15	down	--	--	--	--	--	--	--	--	--	--	--	uncharacterized protein LOC103635540 [Zea mays]	--
NewGene_10586	--	3.11799	324	2.88908	325	3.10416	448	1.2618	153	1.09932	146	1.41141	213	-1.10847	3.31293e-15	down	--	--	--	--	--	--	--	--	--	--	--	--	--
NewGene_10627	--	5.39768	257	6.64221	343	6.28138	417	2.41614	136	1.32483	77	2.38947	157	-1.46008	4.64278e-15	down	--	--	--	--	--	--	--	--	--	--	--	hypothetical protein Zm00014a_006600 [Zea mays]	--
NewGene_10643	--	1.09964	39	1.13985	44	1.01442	51	2.15673	92	2.93842	134	2.24356	110	1.31603	2.20828e-07	up	--	--	--	--	--	--	--	--	--	--	--	--	--
NewGene_10653	--	2.41166	107	3.65261	181	3.56988	223	1.19253	68	1.31963	75	1.41183	79	-1.19092	3.38283e-08	down	--	--	--	--	--	--	--	--	--	--	--	unknown [Zea mays]	--
NewGene_10669	--	1.95063	77	1.09254	48	0.761189	45	0.758668	26	0.446496	21	0.766785	34	-1.13538	0.00321293	down	--	--	--	--	--	--	--	--	--	--	--	--	--
NewGene_10687	--	1.72564	90	1.28812	73	1.4859	108	0.448595	28	0.525093	35	0.62647	45	-1.34384	1.83114e-06	down	--	--	--	--	--	--	--	--	--	--	--	--	--
NewGene_10738	--	5.33537	280	4.44388	272	5.15647	417	1.86587	119	1.71732	111	1.26644	100	-1.54634	1.31545e-22	down	--	--	Cellular Component: integral component of membrane (GO:0016021);;	--	--	--	--	--	--	A	RNA processing and modification	Cyclin-A3-2 [Zea mays]	cellular component: cellular anatomical entity (GO:0110165)
NewGene_10774	LOC100381717	6.95311	275	7.25165	314	8.1768	456	2.47468	122	3.12848	165	3.3204	189	-1.13321	1.81332e-14	down	[G]	Carbohydrate transport and metabolism	Molecular Function: hydrolase activity, hydrolyzing O-glycosyl compounds (GO:0004553);; Biological Process: carbohydrate metabolic process (GO:0005975);;	K01190|1.95e-27|sbi:110433846|K01190 beta-galactosidase [EC:3.2.1.23] | (RefSeq) uncharacterized protein LOC110433846	Galactose metabolism (ko00052);; Other glycan degradation (ko00511);; Sphingolipid metabolism (ko00600)	--	--	Glycosyl hydrolases family 2, sugar binding domain	--	G	Carbohydrate transport and metabolism	hypothetical protein ZEAMMB73_Zm00001d007064 [Zea mays]	molecular function: catalytic activity (GO:0003824);; biological process: metabolic process (GO:0008152)
NewGene_10788	--	3.71669	1328	3.85315	1397	3.69864	1912	23.3427	9341	24.5812	10348	23.2348	11388	2.73966	0	up	--	--	--	--	--	--	--	--	--	--	--	--	--
NewGene_10790	--	1.81033	433	2.16106	563	2.15792	723	17.3326	5003	17.43	5349	17.6995	5866	3.23688	0	up	--	--	--	--	--	--	--	--	--	--	--	--	--
NewGene_10791	--	0.615124	136	0.348075	83	0.503695	157	3.13666	833	2.95197	838	3.02906	929	2.7835	8.95326e-104	up	--	--	--	--	--	--	--	--	--	--	--	--	--
NewGene_1082	--	1.35779	120	1.36014	132	1.36168	164	0.388151	42	0.568828	67	0.500316	58	-1.3267	4.30804e-09	down	--	--	--	--	--	--	--	--	--	--	--	--	--
NewGene_10833	--	1.30376	59	1.33589	63	1.43269	92	0.420584	24	0.594123	38	0.665423	39	-1.08528	0.00035885	down	--	--	Cellular Component: integral component of membrane (GO:0016021);;	--	--	--	--	--	--	C	Energy production and conversion	hypothetical protein Zm00014a_024240 [Zea mays]	cellular component: cellular anatomical entity (GO:0110165)
NewGene_10840	--	4.7954	465	4.50357	501	4.69622	634	0.968778	116	1.37373	151	1.19722	176	-1.86456	1.08926e-48	down	--	--	--	--	--	--	--	--	--	--	--	--	--
NewGene_1087	LOC100282400	0.058974	5	0.301982	26	0.154403	17	0.61561	58	0.450309	45	0.428396	46	1.64009	0.000243968	up	--	--	Molecular Function: protein kinase activity (GO:0004672);; Molecular Function: ATP binding (GO:0005524);;	K12447|6.86e-101|thj:104808371|K12447 UDP-sugar pyrophosphorylase [EC:2.7.7.64] | (RefSeq) uncharacterized protein LOC104808371	Pentose and glucuronate interconversions (ko00040);; Galactose metabolism (ko00052);; Ascorbate and aldarate metabolism (ko00053);; Amino sugar and nucleotide sugar metabolism (ko00520)	[R]	General function prediction only	Reverse transcriptase (RNA-dependent DNA polymerase)	Retrovirus-related Pol polyprotein from transposon RE1 OS=Arabidopsis thaliana OX=3702 GN=RE1 PE=2 SV=1	G	Carbohydrate transport and metabolism	uncharacterized protein LOC100282400 isoform X1 [Zea mays]	biological process: metabolic process (GO:0008152);; biological process: cellular process (GO:0009987);; molecular function: catalytic activity (GO:0003824);; molecular function: binding (GO:0005488)
NewGene_1088	LOC100276260	0.201652	23	0.294732	36	0.224723	35	0.838912	111	1.09805	155	0.910874	139	2.09754	9.56467e-16	up	--	--	--	--	--	--	--	--	--	L	Replication, recombination and repair	hypothetical protein ZEAMMB73_Zm00001d053698 [Zea mays]	--
NewGene_10943	LOC103636009	5.79608	132	3.26585	96	4.87005	167	9.23735	306	8.9841	317	12.4634	363	1.31448	1.76464e-17	up	--	--	Cellular Component: integral component of membrane (GO:0016021);;	K23544|3.08e-06|zma:103629764|K23544 serine incorporator 1/3 | (RefSeq) uncharacterized protein LOC103629764	--	--	--	--	--	--	--	uncharacterized protein LOC103636009 [Zea mays]	cellular component: cellular anatomical entity (GO:0110165)
NewGene_10947	LOC117849058	3.99013	452	4.01761	497	3.83225	601	1.42218	185	0.864538	138	1.02458	165	-1.67355	2.66822e-37	down	--	--	Molecular Function: DNA binding (GO:0003677);; Molecular Function: protein dimerization activity (GO:0046983);;	K03283|1.58e-09|jre:108998998|K03283 heat shock 70kDa protein 1/2/6/8 | (RefSeq) heat shock cognate 70 kDa protein 2	Spliceosome (ko03040);; Protein processing in endoplasmic reticulum (ko04141);; Endocytosis (ko04144)	[L]	Replication, recombination and repair	Domain of unknown function (DUF4413)	Zinc finger BED domain-containing protein RICESLEEPER 1 OS=Oryza sativa subsp. japonica OX=39947 GN=Os05g0239150 PE=3 SV=1	L	Replication, recombination and repair	zinc finger BED domain-containing protein RICESLEEPER 2-like [Setaria viridis]	molecular function: binding (GO:0005488)
NewGene_10960	--	1.30201	67	1.06648	60	1.14155	81	0.439861	24	0.46784	28	0.352183	24	-1.46237	4.41738e-06	down	--	--	--	--	--	--	--	--	--	--	--	unknown [Zea mays]	--
NewGene_10961	--	2.71788	73	2.96354	86	2.6973	102	0.970696	31	0.381728	14	0.780902	29	-1.82427	9.47663e-09	down	--	--	--	--	--	--	--	--	--	--	--	--	--
NewGene_10987	--	1.7469	54	1.31987	44	1.77799	81	0.404458	20	0.665942	29	0.610042	26	-1.24928	0.000279302	down	--	--	--	--	--	--	--	--	--	--	--	--	--
NewGene_11098	--	0.487965	69	0.3577	59	0.611261	124	0.094377	18	0.126773	25	0.099732	21	-1.95482	3.57683e-09	down	--	--	--	--	--	--	--	--	--	--	--	--	--
NewGene_11134	LOC103640445	0.068524	2	0	0	0.077478	3	4.79632	144	1.77808	59	5.01886	173	6.24151	5.09367e-12	up	[P]	Inorganic ion transport and metabolism	Molecular Function: sulfate adenylyltransferase (ATP) activity (GO:0004781);;	K13811|8.24e-62|zma:103643994|K13811 3'-phosphoadenosine 5'-phosphosulfate synthase [EC:2.7.7.4 2.7.1.25] | (RefSeq) ATP-sulfurylase 3, chloroplastic-like	Purine metabolism (ko00230);; Monobactam biosynthesis (ko00261);; Selenocompound metabolism (ko00450);; Sulfur metabolism (ko00920)	[P]	Inorganic ion transport and metabolism	ATP-sulfurylase	ATP sulfurylase 1, chloroplastic OS=Arabidopsis thaliana OX=3702 GN=APS1 PE=1 SV=1	P	Inorganic ion transport and metabolism	ATP sulfurylase 1, chloroplastic [Zea mays]	molecular function: catalytic activity (GO:0003824)
NewGene_11170	--	0	0	0	0	0	0	0.894796	84	0.903668	86	1.03027	106	8.94235	4.73378e-13	up	--	--	--	--	--	--	--	--	--	--	--	--	--
NewGene_11183	LOC103636394	3.16337	179	6.34093	391	5.80635	460	11.966	817	11.8195	858	11.5509	905	1.34951	9.12791e-06	up	[IQ]	Lipid transport and metabolism;; Secondary metabolites biosynthesis, transport and catabolism	Molecular Function: ligase activity (GO:0016874);;	K22133|1.77e-189|zma:103636394|K22133 oxalate---CoA ligase [EC:6.2.1.8] | (RefSeq) oxalate--CoA ligase isoform X1	Glyoxylate and dicarboxylate metabolism (ko00630)	[I]	Lipid transport and metabolism	AMP-binding enzyme	Oxalate--CoA ligase OS=Arabidopsis thaliana OX=3702 GN=AAE3 PE=1 SV=1	I	Lipid transport and metabolism	oxalate--CoA ligase isoform X1 [Zea mays]	molecular function: catalytic activity (GO:0003824)
NewGene_11216	--	1.96293	211	2.08097	232	2.37007	348	0.14812	20	0.318105	45	0.29445	40	-2.9099	1.60151e-39	down	--	--	Molecular Function: nucleic acid binding (GO:0003676);; Biological Process: DNA integration (GO:0015074);;	K03006|1.20e-45|adu:107466525|K03006 DNA-directed RNA polymerase II subunit RPB1 [EC:2.7.7.6] | (RefSeq) LOW QUALITY PROTEIN: DNA-directed RNA polymerase II subunit 1-like	RNA polymerase (ko03020)	[R]	General function prediction only	Integrase core domain	--	L	Replication, recombination and repair	polyprotein [Zea mays]	molecular function: binding (GO:0005488);; biological process: metabolic process (GO:0008152);; biological process: cellular process (GO:0009987)
NewGene_11249	--	1.86105	83	1.73398	107	1.58082	127	0.370035	23	0.366548	27	0.395509	32	-1.95711	1.9466e-12	down	--	--	--	--	--	--	--	--	--	--	--	hypothetical protein Zm00014a_042279 [Zea mays]	--
NewGene_11253	--	0.505469	28	0.477286	28	0.520865	39	1.71382	109	0.898578	60	2.0231	145	1.71371	6.95693e-08	up	--	--	--	--	--	--	--	--	--	--	--	--	--
NewGene_1127	LOC103647073	3.50436	123	2.9004	110	3.26289	159	0.772188	33	0.283137	13	0.432712	22	-2.52702	1.52947e-17	down	[O]	Posttranslational modification, protein turnover, chaperones	Molecular Function: protein binding (GO:0005515);;	K08770|1.02e-66|ath:AT4G05050|K08770 ubiquitin C | (RefSeq) UBQ11; ubiquitin 11	Ubiquitin mediated proteolysis (ko04120)	[OR]	Posttranslational modification, protein turnover, chaperones;; General function prediction only	Ubiquitin family	Polyubiquitin 11 OS=Arabidopsis thaliana OX=3702 GN=UBQ11 PE=2 SV=1	O	Posttranslational modification, protein turnover, chaperones	polyubiquitin [Zea mays]	molecular function: binding (GO:0005488)
NewGene_11272	LOC100280532	20.5989	747	21.3118	841	20.823	1059	7.90623	346	7.86908	367	8.92984	450	-1.19481	1.98456e-40	down	[R]	General function prediction only	Molecular Function: GTPase activity (GO:0003924);; Molecular Function: GTP binding (GO:0005525);;	K07904|2.48e-147|zma:100280532|K07904 Ras-related protein Rab-11A | (RefSeq) uncharacterized protein LOC100280532	Endocytosis (ko04144)	[U]	Intracellular trafficking, secretion, and vesicular transport	Ras family	Ras-related protein Rab11C OS=Lotus japonicus OX=34305 GN=RAB11C PE=2 SV=1	U	Intracellular trafficking, secretion, and vesicular transport	unknown [Zea mays]	molecular function: catalytic activity (GO:0003824);; molecular function: binding (GO:0005488)
NewGene_11296	--	0	0	0	0	0	0	2.09383	139	2.30902	163	2.11185	161	9.69153	2.14235e-15	up	--	--	--	--	--	--	--	--	--	--	--	--	--
NewGene_11305	--	0.514196	43	0.571352	52	0.674593	78	0.220218	22	0.234469	25	0.139407	16	-1.43816	6.74482e-05	down	--	--	--	--	--	--	--	--	--	--	--	hypothetical protein Zm00014a_033002 [Zea mays]	--
NewGene_11324	--	0.806841	29	0.904514	40	0.668777	37	3.33941	159	3.09101	177	2.80202	163	2.22439	2.98974e-21	up	--	--	--	--	--	--	--	--	--	--	--	--	--
NewGene_11331	LOC100276349	0.710445	64	0.858303	71	0.939099	100	0.13914	15	0.262628	24	0.14637	21	-1.96902	1.53274e-09	down	--	--	--	--	--	--	--	--	--	--	--	hypothetical protein ZEAMMB73_Zm00001d025404 [Zea mays]	--
NewGene_11340	--	1.53743	65	1.42751	66	1.28102	76	0.521764	25	0.468752	26	0.284872	17	-1.6159	1.29749e-06	down	--	--	--	--	--	--	--	--	--	--	--	hypothetical protein Zm00014a_011668, partial [Zea mays]	--
NewGene_11368	--	4.00014	84	4.34026	99	3.61748	106	1.27913	33	1.60387	43	1.13188	33	-1.41976	1.78585e-07	down	--	--	--	--	--	--	--	--	--	--	--	--	--
NewGene_11371	--	10.3448	181	10.5429	201	12.408	304	4.52931	96	3.60407	81	3.27193	80	-1.40254	1.98513e-14	down	--	--	--	--	--	--	--	--	--	--	--	--	--
NewGene_11381	--	1.84765	332	1.58624	310	1.7737	446	0.364037	79	0.384841	89	0.442503	110	-1.97665	1.279e-37	down	--	--	--	--	--	--	--	--	--	--	--	--	--
NewGene_11390	LOC103648644	0.813058	52	1.0837	74	1.03472	92	0.478847	33	0.306289	25	0.406672	36	-1.20904	8.78643e-05	down	--	--	--	--	--	--	--	--	--	L	Replication, recombination and repair	hypothetical protein [Zea mays]	--
NewGene_1140	--	1.9956	244	2.05002	264	1.83906	330	5.7355	802	5.84848	880	5.15212	859	1.59474	1.21929e-62	up	--	--	--	--	--	--	--	--	--	--	--	--	--
NewGene_1146	LOC100280740	80.9536	2182	76.5398	2246	73.0313	2756	165.686	5387	158.517	5481	159.069	5939	1.21484	3.27823e-152	up	--	--	Biological Process: mRNA splicing, via spliceosome (GO:0000398);; Cellular Component: nucleus (GO:0005634);; Cellular Component: cytoplasm (GO:0005737);; Biological Process: cellular protein modification process (GO:0006464);; Molecular Function: protein tag (GO:0031386);;	K13113|1.80e-49|eus:EUTSA_v10002757mg|K13113 ubiquitin-like protein 5 | (RefSeq) hypothetical protein	--	[O]	Posttranslational modification, protein turnover, chaperones	Ubiquitin family	Ubiquitin-like protein 5 OS=Arabidopsis thaliana OX=3702 GN=UBL5 PE=3 SV=1	O	Posttranslational modification, protein turnover, chaperones	ubiquitin-like protein 5 [Zea mays]	biological process: metabolic process (GO:0008152);; biological process: cellular process (GO:0009987);; cellular component: intracellular (GO:0005622);; cellular component: cellular anatomical entity (GO:0110165);; molecular function: protein tag (GO:0031386)
NewGene_11471	LOC103637991	20.0867	280	16.8134	255	18.952	370	5.57729	94	5.89948	106	5.19913	101	-1.59276	7.39876e-24	down	--	--	--	--	--	--	--	--	--	--	--	uncharacterized protein LOC103637991 [Zea mays]	--
NewGene_11474	--	8.54903	164	8.35064	174	8.08856	217	1.26907	30	0.941312	24	1.19933	32	-2.69924	3.23999e-30	down	[Q]	Secondary metabolites biosynthesis, transport and catabolism	Molecular Function: oxidoreductase activity (GO:0016491);; Molecular Function: metal ion binding (GO:0046872);;	K05658|9.41e-19|cpep:111781709|K05658 ATP-binding cassette, subfamily B (MDR/TAP), member 1 [EC:7.6.2.2] | (RefSeq) uncharacterized protein LOC111781709	ABC transporters (ko02010)	[QR]	Secondary metabolites biosynthesis, transport and catabolism;; General function prediction only	2OG-Fe(II) oxygenase superfamily	Protein SRG1 OS=Arabidopsis thaliana OX=3702 GN=SRG1 PE=2 SV=1	Q	Secondary metabolites biosynthesis, transport and catabolism	Protein SRG1 [Zea mays]	molecular function: catalytic activity (GO:0003824);; molecular function: binding (GO:0005488)
NewGene_11485	--	0.802539	66	1.22678	85	0.825178	86	0.165448	17	0.34357	26	0.180309	23	-1.86176	6.42952e-09	down	--	--	--	--	--	--	--	--	--	--	--	--	--
NewGene_11500	--	0.812576	62	0.71012	50	1.26117	89	1.68276	165	1.51965	134	1.91055	200	1.31146	1.67578e-09	up	--	--	--	--	--	--	--	--	--	--	--	hypothetical protein [Zea mays]	--
NewGene_11523	--	5.74027	187	4.59611	163	4.01774	184	1.60406	64	1.56213	66	1.21257	55	-1.55272	6.57693e-13	down	--	--	--	--	--	--	--	--	--	--	--	--	--
NewGene_11583	--	5.04381	102	3.16603	75	4.04958	119	1.22611	33	1.46665	42	1.31485	43	-1.33969	8.03486e-07	down	--	--	--	--	--	--	--	--	--	--	--	--	--
NewGene_11613	--	1.71717	170	1.42971	154	1.51839	211	0.514132	59	0.561397	61	0.440929	61	-1.5725	7.14348e-15	down	--	--	--	--	--	--	--	--	--	--	--	--	--
NewGene_11629	--	2.75655	135	2.09267	112	1.77134	122	0.649545	39	0.95704	61	0.646187	44	-1.39045	9.64205e-08	down	--	--	--	--	--	--	--	--	--	--	--	--	--
NewGene_11665	--	4.7341	55	5.2649	67	3.96359	65	1.48576	21	2.00494	30	1.96374	32	-1.19725	0.000268387	down	--	--	--	--	--	--	--	--	--	--	--	unknown [Zea mays]	--
NewGene_11674	--	2.06831	161	2.65218	225	2.36061	257	1.08042	102	0.944169	95	1.08541	117	-1.03731	4.37572e-09	down	--	--	--	--	--	--	--	--	--	--	--	--	--
NewGene_11675	LOC103653272	1.21549	135	0.986978	121	1.05736	183	0.548265	73	0.420055	55	0.328326	42	-1.35925	2.03869e-08	down	--	--	--	K14300|5.17e-56|pda:103721930|K14300 nuclear pore complex protein Nup133 | (RefSeq) LOW QUALITY PROTEIN: nuclear pore complex protein NUP133	RNA transport (ko03013)	--	--	Transposase family tnp2	--	S	Function unknown	uncharacterized protein LOC103653272 [Zea mays]	--
NewGene_11725	LOC105914279	2.73735	203	1.99013	160	2.51513	260	0.953455	87	0.917848	89	1.06665	111	-1.12551	1.44675e-09	down	--	--	Molecular Function: DNA binding (GO:0003677);;	--	--	--	--	BED zinc finger	--	L	Replication, recombination and repair	zinc finger BED domain-containing protein RICESLEEPER 2-like [Setaria italica]	molecular function: binding (GO:0005488)
NewGene_11735	--	3.12918	162	2.78595	188	2.8473	240	11.4644	790	12.1528	935	10.2341	861	2.12971	6.7159e-89	up	--	--	--	--	--	--	--	--	--	--	--	--	--
NewGene_11787	--	0.474437	13	0.386227	12	0.326346	13	1.10583	37	1.23166	44	1.46106	56	1.82434	1.48782e-05	up	--	--	--	--	--	--	--	--	--	--	--	--	--
NewGene_11841	--	0.991972	68	1.3511	101	1.2664	122	0.496116	41	0.286169	26	0.607338	58	-1.22072	2.73794e-05	down	--	--	Molecular Function: structural constituent of ribosome (GO:0003735);; Cellular Component: ribosome (GO:0005840);; Biological Process: translation (GO:0006412);; Biological Process: cellular amino acid metabolic process (GO:0006520);; Molecular Function: proton transmembrane transporter activity (GO:0015078);; Molecular Function: lyase activity (GO:0016829);; Cellular Component: proton-transportin…	--	--	--	--	--	--	--	--	40S ribosomal protein S4 [Zea mays]	molecular function: structural molecule activity (GO:0005198);; cellular component: intracellular (GO:0005622);; cellular component: cellular anatomical entity (GO:0110165);; biological process: metabolic process (GO:0008152);; biological process: cellular process (GO:0009987);; biological process: localization (GO:0051179);; molecular function: transporter activity (GO:0005215);; molecular funct…
NewGene_11845	--	1.20478	111	1.15343	113	2.13087	217	0.328483	40	0.560256	74	0.618401	77	-1.19058	1.68608e-06	down	--	--	--	--	--	--	--	--	--	--	--	--	--
NewGene_11878	--	1.13978	51	1.05533	47	0.966413	53	0.118452	7	0.452183	27	0.316705	19	-1.5444	0.000234543	down	--	--	--	--	--	--	--	--	--	S	Function unknown	zinc finger MYM-type protein 1-like [Aegilops tauschii subsp. tauschii]	--
NewGene_11892	--	0.315959	14	0.215437	11	0.251617	16	1.17351	62	1.22908	69	1.62173	98	2.46352	1.49507e-11	up	--	--	--	--	--	--	--	--	--	--	--	--	--
NewGene_12097	--	1.38776	52	1.07558	44	1.35863	72	0.33663	16	0.478718	23	0.290096	16	-1.60848	1.39534e-05	down	--	--	--	--	--	--	--	--	--	--	--	hypothetical protein Zm00014a_017187 [Zea mays]	--
NewGene_12103	--	0.533692	53	0.424767	47	0.407738	56	0.206978	24	0.152516	19	0.067211	10	-1.56467	9.47177e-05	down	--	--	--	--	--	--	--	--	--	--	--	--	--
NewGene_12105	--	1.68183	43	1.04865	29	1.16268	42	4.47286	137	5.00784	163	4.9076	172	2.03148	1.44098e-17	up	--	--	--	--	--	--	--	--	--	--	--	--	--
NewGene_12126	LOC109942309	0.092756	4	0.07189	4	0.115154	7	0.923276	45	1.48294	77	1.12784	63	3.62321	9.36638e-13	up	--	--	--	--	--	--	--	--	--	--	--	proline-rich protein 36-like [Zea mays]	--
NewGene_12145	--	1.82134	38	2.41735	55	2.27075	66	0.675306	17	0.011966	1	0.461682	14	-2.30078	0.0085793	down	--	--	--	--	--	--	--	--	--	--	--	--	--
NewGene_12156	--	0.881084	94	1.03124	107	0.902744	123	0.190842	27	0.315882	36	0.218527	36	-1.72441	6.55942e-11	down	--	--	--	--	--	--	--	--	--	--	--	--	--
NewGene_12267	--	1.47088	46	1.62626	55	1.22917	54	4.47174	168	3.83454	153	5.43482	234	1.81737	2.06675e-16	up	--	--	--	--	--	--	--	Putative gypsy type transposon	--	--	--	putative retrotransposon protein [Zea mays]	--
NewGene_12272	--	0.366859	24	0.367727	26	0.327763	30	0.615107	48	0.636431	53	0.705409	63	1.02044	0.0025006	up	--	--	--	--	--	--	--	--	--	--	--	--	--
NewGene_12363	--	2.71862	59	1.9248	45	1.91397	58	0.645011	17	0.47204	14	0.667577	20	-1.69367	8.64756e-06	down	--	--	--	--	--	--	--	--	--	--	--	hypothetical protein Zm00014a_001044 [Zea mays]	--
NewGene_12377	LOC103639206	5.65551	190	6.13122	222	5.04322	235	0.612882	26	0.934059	41	0.866095	41	-2.60353	8.39454e-32	down	--	--	--	--	--	--	--	--	--	--	--	hypothetical protein [Zea mays]	--
NewGene_12395	--	8.3451	264	7.80135	267	7.95357	353	3.21167	124	3.83257	157	3.34882	148	-1.05077	7.9086e-13	down	--	--	--	--	--	--	--	--	--	--	--	unknown [Zea mays]	--
NewGene_1244	LOC100502040	11.067	726	11.7531	793	12.2546	1021	4.51745	391	4.22443	385	3.84587	376	-1.14297	3.55909e-36	down	--	--	Biological Process: ribosomal small subunit assembly (GO:0000028);; Cellular Component: organellar ribosome (GO:0000313);; Cellular Component: organellar small ribosomal subunit (GO:0000314);; Molecular Function: molecular_function (GO:0003674);; Molecular Function: nucleic acid binding (GO:0003676);; Molecular Function: RNA binding (GO:0003723);; Molecular Function: structural constituent of rib…	--	--	--	--	--	--	J	Translation, ribosomal structure and biogenesis	uncharacterized protein LOC100502040 [Zea mays]	biological process: cellular process (GO:0009987);; cellular component: intracellular (GO:0005622);; cellular component: cellular anatomical entity (GO:0110165);; cellular component: protein-containing complex (GO:0032991);; molecular function: binding (GO:0005488);; molecular function: structural molecule activity (GO:0005198);; biological process: metabolic process (GO:0008152)
NewGene_12494	--	0.590706	34	0.4787	36	0.308638	30	1.17586	97	1.00641	75	0.793501	74	1.27661	3.22924e-05	up	--	--	--	--	--	--	--	--	--	--	--	hypothetical protein [Zea mays]	--
NewGene_12499	--	0.723205	31	0.827841	39	0.70851	43	0.096478	5	0.168779	10	0.235114	14	-1.98392	3.56532e-05	down	--	--	--	--	--	--	--	--	--	--	--	--	--
NewGene_12504	--	2.10081	49	2.18261	55	2.83627	92	1.02694	29	1.14256	34	1.02429	33	-1.01323	0.00131749	down	--	--	--	--	--	--	--	--	--	--	--	--	--
NewGene_12509	--	0.385114	47	0.292658	39	0.348921	59	0.577716	84	0.632119	98	0.673664	112	1.00942	7.0784e-05	up	--	--	--	--	--	--	--	--	--	--	--	hypothetical protein Zm00014a_026651 [Zea mays]	--
NewGene_12579	--	0.88763	75	0.858165	73	1.15454	135	0.374021	31	0.360026	33	0.525002	51	-1.28844	6.26869e-06	down	--	--	--	--	--	--	--	--	--	--	--	--	--
NewGene_12653	LOC103626742	2.4999	94	3.1141	127	2.18304	114	14.4366	651	9.93496	481	10.5612	546	2.31393	4.04786e-47	up	--	--	--	--	--	--	--	--	--	--	--	uncharacterized protein LOC103626742 [Zea mays]	--
NewGene_12657	--	0.479165	47	0.331007	35	0.471753	64	0.063512	8	0.053954	7	0.027107	4	-2.93217	3.72841e-09	down	--	--	--	--	--	--	--	--	--	--	--	--	--
NewGene_12662	--	6.92922	295	7.99644	379	6.03103	378	46.6067	2691	69.6773	3739	45.2954	2629	3.0927	3.08866e-46	up	--	--	--	--	--	--	--	--	--	--	--	hypothetical protein MTR_0021s0160 [Medicago truncatula]	--
NewGene_12663	LOC103626742	17.6378	723	17.0561	745	19.6829	1103	52.4577	2491	49.3123	2550	39.0187	2192	1.50399	3.25401e-30	up	--	--	--	--	--	--	--	--	--	--	--	uncharacterized protein LOC103626742 [Zea mays]	--
NewGene_12666	LOC103626742	2.2582	104	1.56915	79	2.68513	174	25.18	1399	30.8119	1820	25.8027	1646	3.78734	3.68589e-62	up	--	--	--	--	--	--	--	--	--	--	--	uncharacterized protein LOC103626742 [Zea mays]	--
NewGene_12676	--	0.968334	62	0.722823	55	0.985021	87	0.14446	7	0.131855	11	0.243885	24	-2.29611	5.3706e-09	down	--	--	--	--	--	--	--	--	--	--	--	hypothetical protein FGENESH_33 [Zea mays]	--
NewGene_12688	--	17.7415	361	17.7102	393	20.0211	571	2.41661	60	2.99424	79	2.81414	80	-2.59415	2.54394e-63	down	--	--	--	--	--	--	--	--	--	--	--	hypothetical protein SETIT_6G124000v2 [Setaria italica]	--
NewGene_12692	LOC103626742	0.63743	35	0.435785	36	0.537852	62	2.73141	242	1.87135	185	1.93405	191	2.23348	7.19325e-23	up	--	--	--	--	--	--	--	--	--	--	--	uncharacterized protein LOC103626742 [Zea mays]	--
NewGene_12693	LOC103626742	0.354092	29	0.447905	48	0.46046	51	1.2855	186	1.28701	149	1.73775	168	1.97734	2.6702e-17	up	--	--	--	--	--	--	--	--	--	--	--	uncharacterized protein LOC103626742 [Zea mays]	--
NewGene_12696	LOC103626742	0.470488	24	0.144095	8	0.230209	17	1.2079	75	0.676162	45	0.793601	57	1.83244	1.20188e-05	up	--	--	--	--	--	--	--	--	--	--	--	uncharacterized protein LOC103626742 [Zea mays]	--
NewGene_12697	--	2.3126	148	0.703918	49	2.75529	229	9.4018	676	8.94984	611	6.87394	597	2.18709	7.06224e-05	up	--	--	--	--	--	--	--	--	--	E	Amino acid transport and metabolism	unknown [Zea mays]	--
NewGene_12703	--	0	0	0	0	0.122177	5	1.94091	60	1.85217	61	1.56493	56	5.17561	6.89352e-12	up	--	--	--	--	--	--	--	--	--	--	--	hypothetical protein D1007_18162 [Hordeum vulgare]	--
NewGene_12722	--	0.442892	22	0.428883	23	0.701843	49	2.15688	128	2.50188	155	1.96667	132	2.16444	2.998e-16	up	--	--	--	--	--	--	--	--	--	E	Amino acid transport and metabolism	unknown [Zea mays]	--
NewGene_12724	--	1.25967	96	0.897125	73	1.19798	120	0.359206	35	0.418967	43	0.403476	46	-1.22902	4.8255e-06	down	--	--	--	--	--	--	--	--	--	--	--	--	--
NewGene_12771	--	0.568309	28	0.313007	15	0.454894	30	2.28819	124	1.49198	84	1.60983	92	2.04027	1.69595e-10	up	--	--	--	--	--	--	--	--	--	E	Amino acid transport and metabolism	unknown [Zea mays]	--
NewGene_12784	--	0.306574	35	0.357119	41	0.26342	41	2.11584	259	2.05107	254	1.37428	187	2.57731	6.77855e-29	up	--	--	--	--	--	--	--	--	--	S	Function unknown	hypothetical protein D1007_49429 [Hordeum vulgare]	--
NewGene_12786	--	0.29533	33	0.388662	47	0.268048	42	1.29452	172	0.958491	136	0.803148	123	1.81608	1.70138e-12	up	--	--	--	--	--	--	--	--	--	S	Function unknown	hypothetical protein CQW23_33532 [Capsicum baccatum]	--
NewGene_1287	--	0.272181	21	0.168048	17	0.219841	27	1.15501	118	0.901433	105	0.987507	125	2.41709	4.00832e-17	up	--	--	--	--	--	--	--	--	--	--	--	hypothetical protein Zm00014a_043299 [Zea mays]	--
NewGene_12925	--	0.592673	22	0.938054	37	0.51991	27	1.39615	61	1.22929	57	1.32833	67	1.08308	0.00122847	up	--	--	--	--	--	--	--	--	--	--	--	--	--
NewGene_12959	--	2.52085	114	2.51127	124	2.14702	136	0.883534	49	0.890901	52	0.834802	53	-1.2968	1.91711e-08	down	--	--	--	--	--	--	--	--	--	--	--	hypothetical protein Zm00014a_002162 [Zea mays]	--
NewGene_12968	LOC109939194	0.940686	165	0.743104	191	1.08999	266	3.71897	964	4.25899	1053	3.48549	1033	2.2958	1.13441e-119	up	--	--	--	--	--	--	--	--	--	--	--	unknown [Zea mays]	--
NewGene_13011	--	0.16911	7	0.184322	8	0.273021	16	2.1777	108	1.67583	86	1.11914	62	3.07682	2.9869e-14	up	--	--	--	--	--	--	--	--	--	--	--	hypothetical protein [Zea mays]	--
NewGene_13012	--	0.577808	22	0.071797	3	0.173992	9	1.33266	59	1.65167	78	1.44669	74	2.55111	0.000961426	up	--	--	--	--	--	--	--	--	--	--	--	--	--
NewGene_13022	--	0.731945	45	0.638659	45	0.5116	46	0.208632	16	0.213513	18	0.129218	12	-1.58465	0.000103176	down	--	--	--	--	--	--	--	--	--	--	--	--	--
NewGene_13033	--	0.349222	54	0.42662	72	0.455614	99	0.045872	10	0.067012	15	0.113599	26	-2.14304	2.64481e-09	down	--	--	Cellular Component: nucleosome (GO:0000786);; Molecular Function: DNA binding (GO:0003677);; Cellular Component: nucleus (GO:0005634);; Molecular Function: protein heterodimerization activity (GO:0046982);;	K11251|1.08e-67|zma:103643553|K11251 histone H2A | (RefSeq) probable histone H2A variant 3	--	[B]	Chromatin structure and dynamics	Core histone H2A/H2B/H3/H4	Probable histone H2A variant 3 OS=Oryza sativa subsp. japonica OX=39947 GN=Os03g0743400 PE=2 SV=1	B	Chromatin structure and dynamics	putative histone H2A variant 3 [Zea mays]	cellular component: protein-containing complex (GO:0032991);; molecular function: binding (GO:0005488);; cellular component: intracellular (GO:0005622);; cellular component: cellular anatomical entity (GO:0110165)
NewGene_13089	--	1.56726	59	1.95043	75	1.11612	66	0.699296	28	0.674623	27	0.7684	32	-1.22723	0.000123645	down	--	--	--	--	--	--	--	--	--	S	Function unknown	putative F-box protein [Zea mays]	--
NewGene_13104	--	0	0	0	0	0.197277	8	0.87867	42	0.902455	41	1.83582	73	4.46581	0.00211675	up	--	--	--	--	--	--	--	--	--	--	--	--	--
NewGene_13169	--	1.42026	153	1.23542	150	1.10726	175	0.389058	59	0.301679	49	0.447438	73	-1.422	3.66723e-11	down	--	--	--	--	--	--	--	--	--	--	--	--	--
NewGene_1320	--	1.64612	76	0.905587	47	1.51506	98	0.539491	32	0.482057	30	0.535474	36	-1.17246	0.000225848	down	--	--	--	--	--	--	--	--	--	--	--	hypothetical protein ZEAMMB73_Zm00001d036102 [Zea mays]	--
NewGene_13204	--	0.789467	50	0.7391	51	0.881728	78	3.98019	302	4.04152	326	4.24592	370	2.47739	1.20987e-47	up	--	--	--	--	--	--	--	--	--	--	--	--	--
NewGene_13288	--	2.62756	57	2.40157	55	2.70954	81	0.691131	18	0.968661	27	1.01108	31	-1.35206	4.22189e-05	down	--	--	--	--	--	--	--	--	--	--	--	hypothetical protein [Zea mays]	--
NewGene_13297	LOC103649274	0	0	0.125247	7	0.056211	4	1.23542	74	1.68248	107	1.79452	123	4.77696	8.24023e-20	up	--	--	Molecular Function: hydrolase activity, acting on ester bonds (GO:0016788);;	K22503|5.59e-62|lsv:111885850|K22503 aspartyl-tRNA synthetase [EC:6.1.1.12] | (RefSeq) aspartate--tRNA ligase 2, cytoplasmic-like	Aminoacyl-tRNA biosynthesis (ko00970)	--	--	Plant transposon protein	--	S	Function unknown	protein ALP1-like [Zea mays]	molecular function: catalytic activity (GO:0003824)
NewGene_133	--	1.05749	115	0.85145	93	0.839228	131	0.338637	31	0.375071	57	0.252485	36	-1.46499	8.03603e-08	down	--	--	Molecular Function: protein serine/threonine kinase activity (GO:0004674);; Molecular Function: ATP binding (GO:0005524);; Cellular Component: integral component of membrane (GO:0016021);;	--	--	--	--	D-mannose binding lectin	S-locus-specific glycoprotein S6 OS=Brassica oleracea OX=3712 GN=SLSG PE=2 SV=2	T	Signal transduction mechanisms	Receptor-like serine/threonine-protein kinase SD1-8 [Zea mays]	biological process: metabolic process (GO:0008152);; biological process: cellular process (GO:0009987);; molecular function: catalytic activity (GO:0003824);; molecular function: binding (GO:0005488);; cellular component: cellular anatomical entity (GO:0110165)
NewGene_13311	--	1.02862	45	1.62729	69	1.59437	96	0.305285	17	0.441227	23	0.30607	19	-1.81336	1.94639e-07	down	--	--	--	--	--	--	--	--	--	--	--	--	--
NewGene_13387	--	0	0	0	0	0	0	1.21134	82	1.38153	92	0.951759	73	8.79159	1.46248e-12	up	--	--	--	--	--	--	--	--	--	--	--	--	--
NewGene_13390	--	1.61424	87	2.09492	122	2.0843	151	0.318468	22	0.339099	24	0.462194	35	-2.15316	7.32725e-15	down	--	--	--	--	--	--	--	--	--	--	--	hypothetical protein ZEAMMB73_Zm00001d035910 [Zea mays]	--
NewGene_13406	LOC103644114	3.86297	94	4.47614	119	4.27253	146	27.8517	817	26.1595	816	28.3756	956	2.84585	9.09187e-134	up	--	--	--	--	--	--	--	--	--	--	--	vegetative cell wall protein gp1-like [Zea mays]	--
NewGene_13419	--	0.816979	53	0.945038	68	1.19607	109	0.354149	27	0.392712	32	0.462078	40	-1.20087	8.2589e-05	down	--	--	Cellular Component: integral component of membrane (GO:0016021);;	--	--	--	--	--	--	--	--	unknown [Zea mays]	cellular component: cellular anatomical entity (GO:0110165)
NewGene_13425	LOC103644154	12.2347	673	13.4575	806	15.0748	1161	3.29646	219	3.61443	255	3.84082	293	-1.77682	6.30979e-63	down	--	--	Cellular Component: nucleus (GO:0005634);; Biological Process: regulation of transcription, DNA-templated (GO:0006355);; Molecular Function: zinc ion binding (GO:0008270);; Molecular Function: sequence-specific DNA binding (GO:0043565);;	K21630|6.65e-29|cmos:111453155|K21630 GATA-type zinc finger protein 1 | (RefSeq) GATA transcription factor 6-like	--	[K]	Transcription	GATA zinc finger	GATA transcription factor 4 OS=Arabidopsis thaliana OX=3702 GN=GATA4 PE=2 SV=1	K	Transcription	GATA transcription factor 2-like [Zea mays]	cellular component: intracellular (GO:0005622);; cellular component: cellular anatomical entity (GO:0110165);; biological process: biological regulation (GO:0065007);; molecular function: binding (GO:0005488)
NewGene_13429	LOC109939635	3.2669	54	3.44505	62	3.68692	85	0.848941	17	1.18859	25	1.19335	28	-1.52495	3.81638e-06	down	--	--	Cellular Component: integral component of membrane (GO:0016021);; Molecular Function: metal ion transmembrane transporter activity (GO:0046873);;	--	--	--	--	--	--	--	--	fe(2+) transport protein 1 [Zea mays]	cellular component: cellular anatomical entity (GO:0110165);; biological process: cellular process (GO:0009987);; biological process: localization (GO:0051179);; molecular function: transporter activity (GO:0005215)
NewGene_13459	--	1.14731	40	0.835932	32	1.24624	60	1.89086	79	2.32833	103	2.13191	102	1.10803	3.36984e-05	up	--	--	--	--	--	--	--	--	--	--	--	--	--
NewGene_1346	--	0.646522	6	0.217735	3	0.203891	3	3.34096	38	4.52207	54	3.8136	49	3.52625	4.75547e-10	up	--	--	--	--	--	--	--	--	--	--	--	--	--
NewGene_13471	--	4.01842	391	3.95734	408	3.22613	452	1.27312	143	1.31424	164	1.27956	164	-1.42886	3.41618e-26	down	--	--	--	--	--	--	--	--	--	--	--	unknown [Zea mays]	--
NewGene_13516	--	1.23717	24	1.88577	38	0.540008	16	4.88858	109	3.97162	93	4.45836	114	1.97231	8.98556e-10	up	--	--	--	--	--	--	--	--	--	--	--	--	--
NewGene_13521	--	0	0	0.086197	5	0	0	1.35206	72	1.52216	86	1.94695	118	5.70707	1.86018e-06	up	--	--	--	--	--	--	--	--	--	--	--	--	--
NewGene_13544	--	0.319518	37	0.282484	36	0.362912	58	1.06064	146	1.09428	160	1.215	169	1.8602	7.09851e-17	up	--	--	--	K02995|2.49e-47|adu:107464504|K02995 small subunit ribosomal protein S8e | (RefSeq) 40S ribosomal protein S8	Ribosome (ko03010)	--	--	Protein of unknown function (DUF 659)	--	S	Function unknown	uncharacterized protein C2845_PM17G09330 [Panicum miliaceum]	--
NewGene_13552	--	0.369991	8	1.32821	24	0.258349	7	2.53963	46	2.67174	52	1.89288	49	1.86955	5.61312e-05	up	--	--	--	--	--	--	--	--	--	--	--	--	--
NewGene_13557	LOC103644340	4.93071	156	3.99894	143	4.57616	201	1.31944	49	1.61861	67	1.42792	65	-1.47571	1.40168e-12	down	--	--	Molecular Function: microfilament motor activity (GO:0000146);; Molecular Function: nucleotide binding (GO:0000166);; Biological Process: mitotic cell cycle (GO:0000278);; Biological Process: mitotic cytokinesis (GO:0000281);; Biological Process: response to reactive oxygen species (GO:0000302);; Biological Process: cytokinesis (GO:0000910);; Cellular Component: phagocytic cup (GO:0001891);; Cell…	K10357|9.74e-70|zma:103625885|K10357 myosin V | (RefSeq) myosin-12 isoform X1	--	[Z]	Cytoskeleton	--	Myosin-12 OS=Arabidopsis thaliana OX=3702 GN=XI-F PE=2 SV=1	Z	Cytoskeleton	myosin-12 [Zea mays]	molecular function: catalytic activity (GO:0003824);; molecular function: binding (GO:0005488);; biological process: cellular process (GO:0009987);; biological process: response to stimulus (GO:0050896);; cellular component: cellular anatomical entity (GO:0110165);; cellular component: intracellular (GO:0005622);; biological process: locomotion (GO:0040011);; biological process: biological regula…
NewGene_13577	--	1.4862	78	1.36851	78	1.3515	99	2.66047	164	2.98606	200	2.33519	169	1.05667	3.92754e-08	up	--	--	--	--	--	--	--	--	--	--	--	--	--
NewGene_13690	--	0.593353	38	0.691238	48	0.533535	44	1.42183	111	1.36238	114	0.803901	73	1.18905	3.49042e-05	up	--	--	Molecular Function: RNA binding (GO:0003723);; Molecular Function: structural constituent of ribosome (GO:0003735);; Biological Process: translation (GO:0006412);; Cellular Component: cytosolic small ribosomal subunit (GO:0022627);;	--	--	--	--	--	--	J	Translation, ribosomal structure and biogenesis	Putative ribosomal protein S4 (RPS4A) family protein [Zea mays]	molecular function: binding (GO:0005488);; molecular function: structural molecule activity (GO:0005198);; biological process: metabolic process (GO:0008152);; biological process: cellular process (GO:0009987);; cellular component: intracellular (GO:0005622);; cellular component: protein-containing complex (GO:0032991);; cellular component: cellular anatomical entity (GO:0110165)
NewGene_13742	LOC103651491	4.14788	107	2.9407	83	3.72815	135	1.74436	55	1.18751	40	1.67837	60	-1.07393	2.63346e-05	down	--	--	--	--	--	--	--	--	--	S	Function unknown	uncharacterized protein LOC103651491 [Zea mays]	--
NewGene_13749	LOC109944131	0.588508	53	0.520941	52	0.546788	72	0.206433	24	0.09769	13	0.236103	30	-1.41034	8.84884e-05	down	--	--	Cellular Component: nucleus (GO:0005634);; Biological Process: regulation of transcription, DNA-templated (GO:0006355);; Molecular Function: zinc ion binding (GO:0008270);;	K17604|7.26e-31|brp:103841834|K17604 zinc finger SWIM domain-containing protein 3 | (RefSeq) protein FAR1-RELATED SEQUENCE 5 isoform X1	--	--	--	MULE transposase domain	--	S	Function unknown	protein FAR-RED IMPAIRED RESPONSE 1-like [Zea mays]	cellular component: intracellular (GO:0005622);; cellular component: cellular anatomical entity (GO:0110165);; biological process: biological regulation (GO:0065007);; molecular function: binding (GO:0005488)
NewGene_13818	--	0.784511	36	0.329392	16	0.44943	34	1.68332	99	2.30746	122	1.72862	119	1.96776	1.35119e-11	up	--	--	Molecular Function: glutamate-cysteine ligase activity (GO:0004357);; Biological Process: glutathione biosynthetic process (GO:0006750);;	--	--	--	--	--	--	--	--	Glutamate--cysteine ligase chloroplastic [Zea mays]	molecular function: catalytic activity (GO:0003824);; biological process: metabolic process (GO:0008152);; biological process: cellular process (GO:0009987)
NewGene_1382	LOC109940849	1.55624	79	1.36216	75	1.42524	101	0.694265	43	0.484926	32	0.455352	32	-1.25492	1.12466e-05	down	--	--	Molecular Function: DNA binding (GO:0003677);;	--	--	[L]	Replication, recombination and repair	Domain of unknown function (DUF4413)	Zinc finger BED domain-containing protein RICESLEEPER 2 OS=Oryza sativa subsp. japonica OX=39947 GN=Os03g0733400 PE=2 SV=1	S	Function unknown	zinc finger BED domain-containing protein RICESLEEPER 2-like [Zea mays]	molecular function: binding (GO:0005488)
NewGene_13829	--	0.977516	42	1.12352	52	1.21543	73	0.346579	18	0.372159	21	0.281963	17	-1.56569	1.74971e-05	down	--	--	--	--	--	--	--	--	--	--	--	hypothetical protein ZEAMMB73_Zm00001d045824 [Zea mays]	--
NewGene_13832	--	3.92211	207	3.35669	193	3.88337	287	12.1082	770	11.3043	764	11.6126	848	1.7913	3.64004e-69	up	--	--	--	--	--	--	--	--	--	--	--	--	--
NewGene_13867	--	0.956391	77	1.09985	95	1.08047	140	0.217149	21	0.421949	45	0.539031	59	-1.32212	7.38237e-06	down	--	--	--	--	--	--	--	--	--	--	--	hypothetical protein FGENESH_33 [Zea mays]	--
NewGene_13899	LOC100277400	3.97277	326	4.18452	366	4.15921	484	0.296664	30	0.265198	31	0.289851	34	-3.63159	1.22053e-77	down	--	--	Cellular Component: integral component of membrane (GO:0016021);;	K09648|2.43e-16|pavi:110762209|K09648 mitochondrial inner membrane protease subunit 2 [EC:3.4.21.-] | (RefSeq) uncharacterized protein LOC110762209 isoform X1	Protein export (ko03060)	--	--	--	--	--	--	uncharacterized protein LOC100277400 [Zea mays]	cellular component: cellular anatomical entity (GO:0110165)
NewGene_13916	--	1.98862	41	1.55006	35	0.988131	29	6.59241	163	5.67288	149	5.44686	154	2.1199	5.59989e-17	up	--	--	--	--	--	--	--	--	--	--	--	--	--
NewGene_13935	--	6.56098	403	5.72496	388	5.38849	471	2.54938	193	2.12173	173	2.46666	205	-1.15996	5.55543e-19	down	--	--	Cellular Component: integral component of membrane (GO:0016021);;	K20102|2.13e-12|bdi:100846631|K20102 YTH domain-containing family protein | (RefSeq) uncharacterized protein LOC100846631 isoform X1	--	--	--	--	--	S	Function unknown	hypothetical protein Zm00014a_016982 [Zea mays]	cellular component: cellular anatomical entity (GO:0110165)
NewGene_13975	--	2.64868	98	2.24732	90	2.60251	121	13.9294	573	10.7084	466	11.6272	540	2.34889	1.27896e-58	up	--	--	--	--	--	--	--	--	--	--	--	--	--
NewGene_13985	--	0.425843	19	0.32897	16	0.39987	24	1.18868	61	1.30408	71	1.35257	80	1.83575	4.0166e-08	up	--	--	--	--	--	--	--	--	--	--	--	--	--
NewGene_13991	--	0.513332	15	0.692984	22	0.488401	20	1.73231	61	1.52312	57	1.20927	49	1.54503	2.80801e-05	up	--	--	--	--	--	--	--	--	--	--	--	--	--
NewGene_14004	--	4.09888	138	3.8606	142	4.16872	196	0.848033	35	1.14884	50	1.32551	62	-1.70472	2.64481e-14	down	--	--	Molecular Function: nucleic acid binding (GO:0003676);;	--	--	--	--	--	--	--	--	Nucleolin 2 [Zea mays]	molecular function: binding (GO:0005488)
NewGene_14006	LOC100383881	0.818401	34	0.937681	40	1.20824	75	0.507784	27	0.550481	28	0.274825	16	-1.02842	0.00853305	down	--	--	--	--	--	--	--	--	--	--	--	uncharacterized protein LOC100383881 [Zea mays]	--
NewGene_14062	--	1.14367	33	1.48028	47	1.85343	75	0.683131	24	0.368922	14	0.693125	28	-1.20859	0.00177057	down	--	--	--	--	--	--	--	--	--	--	--	--	--
NewGene_14128	--	0	0	0.358674	6	0	0	3.70431	62	3.2165	57	3.90886	75	4.92799	0.000690072	up	--	--	Molecular Function: peroxidase activity (GO:0004601);; Biological Process: response to oxidative stress (GO:0006979);; Molecular Function: heme binding (GO:0020037);; Biological Process: hydrogen peroxide catabolic process (GO:0042744);; Molecular Function: metal ion binding (GO:0046872);;	K00430|4.15e-62|zma:103642599|K00430 peroxidase [EC:1.11.1.7] | (RefSeq) LOW QUALITY PROTEIN: peroxidase 5	Phenylpropanoid biosynthesis (ko00940)	--	--	Peroxidase	Peroxidase 18 OS=Arabidopsis thaliana OX=3702 GN=PER18 PE=3 SV=1	Q	Secondary metabolites biosynthesis, transport and catabolism	Peroxidase 5 [Zea mays]	biological process: metabolic process (GO:0008152);; biological process: cellular process (GO:0009987);; biological process: response to stimulus (GO:0050896);; biological process: detoxification (GO:0098754);; molecular function: catalytic activity (GO:0003824);; molecular function: antioxidant activity (GO:0016209);; molecular function: binding (GO:0005488)
NewGene_14134	--	0.76605	27	0.90384	29	1.03452	48	2.32107	91	2.6264	112	2.38467	106	1.57875	4.1079e-09	up	--	--	--	--	--	--	--	--	--	--	--	--	--
NewGene_14163	--	0.195908	7	0.089468	4	0.230159	12	1.84912	79	1.64379	75	1.57449	78	3.34504	1.79045e-15	up	--	--	--	--	--	--	--	--	--	--	--	--	--
NewGene_14215	LOC100194001	2.78462	111	3.89237	170	2.86409	171	1.37956	67	1.44827	71	1.62349	82	-1.04856	9.36149e-07	down	--	--	Cellular Component: integral component of membrane (GO:0016021);;	--	--	--	--	--	--	--	--	unknown [Zea mays]	cellular component: cellular anatomical entity (GO:0110165)
NewGene_14232	--	0	0	0.029698	3	0	0	0.568005	51	0.822097	78	0.695111	71	6.04172	4.09872e-11	up	--	--	--	--	--	--	--	--	--	--	--	unknown [Zea mays]	--
NewGene_14287	--	0.233854	24	0.399781	44	0.183254	32	2.0576	261	2.38851	327	2.25931	320	3.167	1.68519e-49	up	--	--	Molecular Function: nucleic acid binding (GO:0003676);; Molecular Function: zinc ion binding (GO:0008270);;	--	--	--	--	Zinc knuckle	--	--	--	Ji4 putative gag protein [Zea diploperennis]	molecular function: binding (GO:0005488)
NewGene_14288	--	0.074413	5	0.137772	9	0.110279	9	1.47693	102	1.39711	102	1.25702	99	3.71922	4.6891e-21	up	--	--	--	--	--	--	--	--	--	--	--	hypothetical protein [Zea mays]	--
NewGene_14386	--	2.05405	20	1.35932	14	1.79808	24	7.69336	88	8.11923	98	8.24366	108	2.33386	3.77055e-14	up	--	--	--	--	--	--	--	--	--	--	--	--	--
NewGene_1439	LOC100304227	0.174181	9	0.064788	5	0.061854	4	1.14186	83	1.17882	82	0.982981	67	3.66761	1.27302e-15	up	--	--	--	K14400|2.05e-22|aof:109844760|K14400 pre-mRNA cleavage complex 2 protein Pcf11 | (RefSeq) LOW QUALITY PROTEIN: uncharacterized protein LOC109844760	mRNA surveillance pathway (ko03015)	--	--	Plant mobile domain	--	--	--	uncharacterized protein LOC100304227 isoform X2 [Zea mays]	--
NewGene_14423	LOC103642793	2.33463	38	3.29212	58	2.58455	59	0.965944	19	0.930505	20	1.19686	27	-1.24347	0.000650305	down	--	--	Molecular Function: threonine-tRNA ligase activity (GO:0004829);; Molecular Function: ATP binding (GO:0005524);; Cellular Component: cytoplasm (GO:0005737);; Biological Process: threonyl-tRNA aminoacylation (GO:0006435);;	--	--	--	--	--	--	O	Posttranslational modification, protein turnover, chaperones	AP-1 complex subunit gamma-2 [Zea mays]	molecular function: catalytic activity (GO:0003824);; molecular function: binding (GO:0005488);; cellular component: cellular anatomical entity (GO:0110165);; biological process: metabolic process (GO:0008152);; biological process: cellular process (GO:0009987)
NewGene_1445	--	0.815084	30	0.94189	37	0.983889	47	0.442522	19	0.342803	16	0.174861	9	-1.35992	0.00221205	down	--	--	--	--	--	--	--	--	--	--	--	--	--
NewGene_14461	--	0.837127	60	0.819357	64	1.03462	104	0.210416	19	0.402004	37	0.222034	22	-1.53362	3.34408e-06	down	--	--	--	--	--	--	--	--	--	--	--	--	--
NewGene_14512	--	1.27324	40	1.03404	36	1.40912	62	0.360312	14	0.261221	11	0.102231	5	-2.17896	2.3631e-06	down	--	--	--	--	--	--	--	--	--	--	--	--	--
NewGene_14517	--	2.34164	195	2.34024	221	2.2265	254	0.710928	71	1.23881	108	0.808923	101	-1.2741	1.5366e-12	down	[J]	Translation, ribosomal structure and biogenesis	Molecular Function: ATP binding (GO:0005524);; Molecular Function: ATPase activity (GO:0016887);;	K06174|5.34e-45|bdi:100829978|K06174 ATP-binding cassette, sub-family E, member 1 | (RefSeq) ABC transporter E family member 2 isoform X1	--	[A]	RNA processing and modification	--	ABC transporter E family member 2 OS=Arabidopsis thaliana OX=3702 GN=ABCE2 PE=2 SV=1	D	Cell cycle control, cell division, chromosome partitioning	hypothetical protein BHE74_00008662 [Ensete ventricosum]	molecular function: binding (GO:0005488);; molecular function: catalytic activity (GO:0003824)
NewGene_14528	--	2.78178	107	1.25222	57	1.62838	89	1.03592	46	0.564801	31	0.396179	22	-1.37134	9.25533e-05	down	--	--	--	--	--	--	--	--	--	--	--	--	--
NewGene_14530	--	0.80458	40	1.55218	83	1.57346	108	0.215164	13	0.321443	21	0.599112	41	-1.61582	2.13755e-05	down	--	--	--	--	--	--	--	--	--	--	--	--	--
NewGene_14539	LOC100274381	7.63976	1392	8.47092	1654	7.76464	2058	3.42755	657	3.36623	744	4.47285	823	-1.20407	4.74801e-69	down	--	--	Molecular Function: molecular_function (GO:0003674);; Molecular Function: catalytic activity (GO:0003824);; Molecular Function: ubiquitin-protein transferase activity (GO:0004842);; Molecular Function: binding (GO:0005488);; Molecular Function: protein binding (GO:0005515);; Cellular Component: cellular_component (GO:0005575);; Cellular Component: intracellular (GO:0005622);; Cellular Component: …	K10581|7.05e-131|sbi:8074577|K10581 ubiquitin-conjugating enzyme E2 O [EC:2.3.2.24] | (RefSeq) probable ubiquitin-conjugating enzyme E2 23	Ubiquitin mediated proteolysis (ko04120)	[O]	Posttranslational modification, protein turnover, chaperones	Ubiquitin-conjugating enzyme	Probable ubiquitin-conjugating enzyme E2 24 OS=Arabidopsis thaliana OX=3702 GN=UBC24 PE=1 SV=1	O	Posttranslational modification, protein turnover, chaperones	unknown [Zea mays]	molecular function: catalytic activity (GO:0003824);; molecular function: binding (GO:0005488);; cellular component: intracellular (GO:0005622);; cellular component: cellular anatomical entity (GO:0110165);; biological process: metabolic process (GO:0008152);; biological process: cellular process (GO:0009987);; biological process: localization (GO:0051179);; biological process: response to stimul…
NewGene_14559	--	0.189198	13	0.172278	14	0.091772	7	0.815761	56	0.935668	77	0.807509	63	2.4872	1.07341e-09	up	--	--	--	--	--	--	--	--	--	--	--	--	--
NewGene_14563	--	0.617093	60	1.00889	69	1.19554	95	0.326063	26	0.179394	20	0.254661	26	-1.63346	2.3312e-07	down	--	--	--	--	--	--	--	--	--	--	--	hypothetical protein ZEAMMB73_Zm00001d037758 [Zea mays]	--
NewGene_14573	--	0.789622	43	1.14433	69	0.870028	71	0.399154	29	0.536957	35	0.311238	24	-1.05484	0.00173433	down	--	--	--	--	--	--	--	--	--	--	--	--	--
NewGene_1458	--	2.41607	215	2.03335	197	1.7986	224	7.15771	766	8.63787	983	8.32897	1023	2.10038	1.16771e-74	up	--	--	--	--	--	--	--	--	--	--	--	hypothetical protein Zm00014a_028468 [Zea mays]	--
NewGene_14583	LOC100304388	14.4585	271	13.3091	272	12.7428	342	24.7953	610	26.0116	689	23.9533	642	1.12484	7.00415e-27	up	--	--	Biological Process: cell surface receptor signaling pathway (GO:0007166);;	K17302|3.60e-24|ats:109787206|K17302 coatomer subunit beta' | (RefSeq) uncharacterized protein LOC109787206	--	--	--	--	--	U	Intracellular trafficking, secretion, and vesicular transport	uncharacterized protein LOC100304388 [Zea mays]	biological process: cellular process (GO:0009987);; biological process: signaling (GO:0023052);; biological process: response to stimulus (GO:0050896);; biological process: biological regulation (GO:0065007)
NewGene_14608	LOC109940843	1.09768	74	0.886373	65	1.27305	120	0.359081	30	0.252823	22	0.159016	15	-1.92523	7.58043e-09	down	--	--	Cellular Component: mitochondrion (GO:0005739);; Cellular Component: lipid droplet (GO:0005811);; Cellular Component: plasma membrane (GO:0005886);; Biological Process: glycolipid biosynthetic process (GO:0009247);; Molecular Function: oxidoreductase activity (GO:0016491);;	--	--	--	--	--	--	S	Function unknown	uncharacterized protein LOC109940843 [Zea mays]	cellular component: intracellular (GO:0005622);; cellular component: cellular anatomical entity (GO:0110165);; biological process: metabolic process (GO:0008152);; biological process: cellular process (GO:0009987);; molecular function: catalytic activity (GO:0003824)
NewGene_14638	--	0.272686	7	0.425284	12	0.327127	12	3.98408	122	4.40183	143	3.00935	106	3.58324	6.29163e-24	up	--	--	--	--	--	--	--	--	--	--	--	--	--
NewGene_1511	LOC100284418	0.838864	24	0.557042	18	0.558191	23	9.0152	307	9.80311	356	10.0965	396	4.01218	1.05461e-69	up	[O]	Posttranslational modification, protein turnover, chaperones	Molecular Function: structural constituent of ribosome (GO:0003735);; Cellular Component: ribosome (GO:0005840);; Biological Process: translation (GO:0006412);;	K02927|1.16e-66|zma:100284418|K02927 ubiquitin-large subunit ribosomal protein L40e | (RefSeq) uncharacterized protein LOC100284418	Ribosome (ko03010);; Ubiquitin mediated proteolysis (ko04120)	[J]	Translation, ribosomal structure and biogenesis	Ubiquitin family	Ubiquitin-60S ribosomal protein L40 OS=Chlamydomonas reinhardtii OX=3055 GN=UBI1 PE=1 SV=1	J	Translation, ribosomal structure and biogenesis	Ubiquitin-60S ribosomal protein L40-like [Zea mays]	molecular function: structural molecule activity (GO:0005198);; cellular component: intracellular (GO:0005622);; cellular component: cellular anatomical entity (GO:0110165);; biological process: metabolic process (GO:0008152);; biological process: cellular process (GO:0009987)
NewGene_1558	--	1.74221	54	2.02257	68	2.33533	100	0.393692	15	0.308839	13	0.36415	16	-2.32184	7.99619e-11	down	--	--	--	--	--	--	--	--	--	--	--	--	--
NewGene_1565	--	2.00977	119	2.25393	127	1.90888	166	0.852339	56	0.89457	63	0.843617	74	-1.10205	2.11801e-07	down	[T]	Signal transduction mechanisms	Molecular Function: protein kinase activity (GO:0004672);; Molecular Function: ATP binding (GO:0005524);;	K13412|1.66e-40|dosa:Os03t0788500-01|K13412 calcium-dependent protein kinase [EC:2.7.11.1] | (RefSeq) Os03g0788500, CDPK10, CALCIUM-DEPENDENT_PROTEIN_KINASE_10; Similar to Calcium-dependent protein kinase 2.	Plant-pathogen interaction (ko04626)	[T]	Signal transduction mechanisms	Protein kinase domain	Calcium-dependent protein kinase 10 OS=Oryza sativa subsp. japonica OX=39947 GN=CPK10 PE=2 SV=1	T	Signal transduction mechanisms	calcium-dependent kinase family protein [Zea mays]	biological process: metabolic process (GO:0008152);; biological process: cellular process (GO:0009987);; molecular function: catalytic activity (GO:0003824);; molecular function: binding (GO:0005488)
NewGene_1575	LOC103647761	1.29421	25	1.756	34	1.52886	42	9.49198	218	9.4307	230	7.67042	198	2.68142	1.27998e-32	up	--	--	--	--	--	--	--	--	--	--	--	uncharacterized protein LOC103647761 [Zea mays]	--
NewGene_1611	--	68.892	2438	75.4981	2909	73.766	3657	14.7926	632	15.8243	719	16.8072	825	-2.05393	8.36091e-229	down	--	--	--	--	--	--	--	--	--	--	--	--	--
NewGene_1618	LOC100273994	3.70898	99	3.98984	110	2.45957	107	1.89663	55	1.00981	28	1.57	51	-1.26119	6.53994e-06	down	--	--	--	--	--	--	--	--	--	--	--	PLASMODESMATA CALLOSE-BINDING PROTEIN 2, partial [Zea mays]	--
NewGene_1655	--	2.05098	155	1.73937	153	1.32025	160	0.646418	51	0.708354	60	0.841796	72	-1.38514	2.15857e-10	down	--	--	--	--	--	--	--	--	--	--	--	--	--
NewGene_1694	--	1.1491	16	0.912752	14	1.72116	32	2.68724	43	2.3165	40	2.98354	55	1.17212	0.00268993	up	--	--	--	--	--	--	--	--	--	--	--	--	--
NewGene_1698	--	2.46765	189	2.33497	195	2.62751	276	0.544827	51	0.364702	36	0.332787	36	-2.41833	2.06442e-29	down	--	--	Molecular Function: catalytic activity (GO:0003824);; Biological Process: lipid metabolic process (GO:0006629);; Cellular Component: integral component of membrane (GO:0016021);; Molecular Function: metal ion binding (GO:0046872);;	--	--	--	--	--	--	--	--	putative mitochondrial-processing peptidase subunit beta, mitochondrial [Zea mays]	molecular function: catalytic activity (GO:0003824);; biological process: metabolic process (GO:0008152);; cellular component: cellular anatomical entity (GO:0110165);; molecular function: binding (GO:0005488)
NewGene_1706	--	0.116185	4	0.053458	2	0	0	1.23647	51	1.4251	63	0.974294	47	4.71767	1.89478e-11	up	--	--	--	--	--	--	--	--	--	--	--	--	--
NewGene_1717	--	1.96601	564	1.81338	537	1.84139	726	0.28547	70	0.16067	61	0.199719	63	-3.24228	6.81029e-106	down	--	--	--	--	--	--	--	--	--	--	--	Cinful1 polyprotein [Zea mays]	--
NewGene_1733	LOC100192530	1.06334	91	1.15821	82	1.0294	140	0.101224	12	0.15413	22	0.291601	36	-2.16702	9.07026e-12	down	--	--	--	--	--	--	--	--	--	--	--	F-box protein [Zea mays]	--
NewGene_1782	LOC109944640	1.39114	128	1.22672	130	1.39467	195	0.011375	2	0.015356	3	0	0	-6.49594	5.05858e-21	down	--	--	Molecular Function: nucleic acid binding (GO:0003676);; Molecular Function: zinc ion binding (GO:0008270);;	--	--	--	--	Retroviral aspartyl protease	--	L	Replication, recombination and repair	uncharacterized protein LOC109944640 [Zea mays]	molecular function: binding (GO:0005488)
NewGene_1812	--	0.636444	51	1.25926	88	1.12967	95	0.318223	31	0.35165	36	0.279703	32	-1.2369	4.9111e-05	down	--	--	--	--	--	--	--	--	--	--	--	hypothetical protein ZEAMMB73_Zm00001d019584 [Zea mays]	--
NewGene_1873	--	0.265082	23	0.260927	25	0.372406	45	0.541693	57	0.491179	55	0.613996	74	1.01174	0.00185301	up	--	--	--	--	--	--	--	--	--	--	--	--	--
NewGene_1874	--	3.84205	89	4.12118	105	4.58628	149	1.04182	29	1.85952	56	2.01041	66	-1.18832	7.18899e-06	down	--	--	--	--	--	--	--	--	--	--	--	--	--
NewGene_1925	--	3.12074	81	3.95076	101	2.9055	101	0.711343	26	1.27574	42	0.908113	35	-1.4779	1.57584e-07	down	--	--	Molecular Function: kinase activity (GO:0016301);;	--	--	--	--	--	--	L	Replication, recombination and repair	CAI-1 autoinducer sensor kinase/phosphatase cqsS isoform 1 [Zea mays]	molecular function: catalytic activity (GO:0003824)
NewGene_1971	--	0.07484	9	0.082579	11	0.037166	6	0.701134	97	1.55704	229	0.830339	132	4.10964	1.83049e-24	up	--	--	--	--	--	--	--	--	--	--	--	hypothetical protein Zm00014a_035008 [Zea mays]	--
NewGene_2010	LOC103649739	0.379247	18	0.169174	9	0.220199	15	0.965374	54	1.18714	71	1.00093	64	2.14942	2.41082e-08	up	--	--	Molecular Function: hydrolase activity, acting on ester bonds (GO:0016788);;	K22503|2.31e-83|lsv:111885850|K22503 aspartyl-tRNA synthetase [EC:6.1.1.12] | (RefSeq) aspartate--tRNA ligase 2, cytoplasmic-like	Aminoacyl-tRNA biosynthesis (ko00970)	--	--	Plant transposon protein	--	S	Function unknown	protein ALP1-like [Zea mays]	molecular function: catalytic activity (GO:0003824)
NewGene_202	LOC103631863	1.18092	46	1.74997	74	1.24682	68	0.559454	27	0.180404	9	0.273912	15	-1.88257	2.80507e-06	down	--	--	Cellular Component: plasma membrane (GO:0005886);; Molecular Function: ligand-gated ion channel activity (GO:0015276);; Cellular Component: integral component of membrane (GO:0016021);; Molecular Function: signaling receptor activity (GO:0038023);;	K05387|7.90e-54|zma:103631863|K05387 glutamate receptor, ionotropic, plant | (RefSeq) glutamate receptor 3.4	--	[PET]	Inorganic ion transport and metabolism;; Amino acid transport and metabolism;; Signal transduction mechanisms	Receptor family ligand binding region	Glutamate receptor 3.5 OS=Arabidopsis thaliana OX=3702 GN=GLR3.5 PE=2 SV=2	--	--	glutamate receptor 3.4 isoform X1 [Zea mays]	cellular component: cellular anatomical entity (GO:0110165);; biological process: cellular process (GO:0009987);; biological process: localization (GO:0051179);; molecular function: transporter activity (GO:0005215);; molecular function: molecular transducer activity (GO:0060089)
NewGene_2036	LOC103651017	0.267126	13	0.201212	11	0.119722	8	0.777228	45	0.716494	44	0.964722	64	2.21439	3.52348e-07	up	--	--	Molecular Function: DNA binding (GO:0003677);; Molecular Function: transposase activity (GO:0004803);; Biological Process: transposition, DNA-mediated (GO:0006313);;	--	--	--	--	MuDR family transposase	--	S	Function unknown	uncharacterized protein LOC103651017 isoform X1 [Zea mays]	molecular function: binding (GO:0005488);; molecular function: catalytic activity (GO:0003824);; biological process: metabolic process (GO:0008152);; biological process: cellular process (GO:0009987)
NewGene_2132	--	1.13582	117	1.07618	121	1.17885	170	0.467293	58	0.494609	66	0.34354	49	-1.23387	4.45853e-08	down	--	--	--	--	--	--	--	--	--	--	--	--	--
NewGene_2176	--	1.86125	116	1.71618	115	1.49535	131	4.02078	244	3.7303	243	4.0071	270	1.04838	4.74417e-11	up	--	--	--	--	--	--	--	--	--	--	--	--	--
NewGene_2207	--	6.28738	227	5.42152	226	5.16478	291	0.979034	49	1.68221	80	1.08565	56	-2.01736	2.91737e-25	down	--	--	--	--	--	--	--	--	--	--	--	--	--
NewGene_2209	--	1.25355	49	1.67227	70	1.61994	86	0.436474	22	0.268863	14	0.576818	29	-1.657	1.7275e-06	down	--	--	--	--	--	--	--	--	--	--	--	--	--
NewGene_2274	--	0.71751	53	0.669755	58	0.918844	95	0.237251	19	0.134039	13	0.18751	17	-2.05445	1.04164e-08	down	--	--	--	--	--	--	--	--	--	--	--	--	--
NewGene_2292	--	1.62792	32	2.23759	48	2.35801	65	0.712486	17	0.854561	22	0.910236	25	-1.17069	0.00192346	down	--	--	--	--	--	--	--	--	--	--	--	--	--
NewGene_2305	--	2.96553	119	2.76206	121	2.63615	148	1.08445	53	1.44676	75	1.08988	61	-1.05002	2.77037e-06	down	--	--	--	--	--	--	--	--	--	--	--	hypothetical protein ZEAMMB73_Zm00001d005287 [Zea mays]	--
NewGene_2349	LOC100381369	0.222818	22	0.35161	39	0.162801	25	0.602852	71	0.853607	88	0.548003	80	1.44843	5.47105e-06	up	--	--	--	--	--	--	--	--	--	--	--	hypothetical protein [Zea mays]	--
NewGene_2441	--	0.912644	75	0.809111	72	1.03618	118	0.431764	43	0.295559	31	0.202845	23	-1.4293	3.02822e-06	down	--	--	--	--	--	--	--	--	--	--	--	--	--
NewGene_2454	--	6.11191	158	6.14394	176	6.87643	247	1.59951	53	2.01093	75	1.43691	60	-1.62452	4.82766e-16	down	--	--	--	--	--	--	--	--	--	--	--	unknown [Zea mays]	--
NewGene_2457	LOC103631635	2.71634	58	2.35442	55	3.07377	91	0.297926	8	1.33061	36	1.2242	37	-1.34272	0.00054428	down	--	--	Molecular Function: GTPase activity (GO:0003924);; Molecular Function: GTP binding (GO:0005525);; Cellular Component: membrane (GO:0016020);;	--	--	[R]	General function prediction only	Guanylate-binding protein, C-terminal domain	--	S	Function unknown	Guanylate-binding family protein, partial [Zea mays]	molecular function: catalytic activity (GO:0003824);; molecular function: binding (GO:0005488);; cellular component: cellular anatomical entity (GO:0110165)
NewGene_2491	--	4.35908	279	4.66369	326	4.56565	409	1.66265	128	1.63376	134	1.72923	155	-1.28715	2.70035e-20	down	--	--	--	--	--	--	--	--	--	--	--	--	--
NewGene_2511	--	0.011819	1	0	0	0	0	2.37046	215	2.14881	207	2.0808	217	9.19758	4.2795e-14	up	--	--	--	--	--	--	--	--	--	--	--	--	--
NewGene_2521	--	2.79887	86	3.02181	103	2.52062	110	42.6427	1586	39.8441	1579	38.5733	1652	4.00379	5.50215e-295	up	--	--	--	--	--	--	--	--	--	--	--	--	--
NewGene_2540	LOC103637185	0.877976	42	0.905062	57	0.799522	54	1.71045	112	1.89966	110	1.59182	117	1.13467	2.56667e-06	up	--	--	Molecular Function: RNA binding (GO:0003723);; Molecular Function: structural constituent of ribosome (GO:0003735);; Biological Process: translation (GO:0006412);; Cellular Component: integral component of membrane (GO:0016021);; Cellular Component: cytosolic small ribosomal subunit (GO:0022627);;	K02987|4.56e-44|zma:103627036|K02987 small subunit ribosomal protein S4e | (RefSeq) 40S ribosomal protein S4-C	Ribosome (ko03010)	[J]	Translation, ribosomal structure and biogenesis	Ribosomal family S4e	40S ribosomal protein S4 OS=Zea mays OX=4577 GN=RPS4 PE=2 SV=1	E	Amino acid transport and metabolism	40S ribosomal protein S4-3 [Zea mays]	molecular function: binding (GO:0005488);; molecular function: structural molecule activity (GO:0005198);; biological process: metabolic process (GO:0008152);; biological process: cellular process (GO:0009987);; cellular component: cellular anatomical entity (GO:0110165);; cellular component: intracellular (GO:0005622);; cellular component: protein-containing complex (GO:0032991)
NewGene_2589	--	22.5653	957	18.1866	867	21.463	1293	9.27067	473	9.82304	538	8.54933	498	-1.04842	7.86107e-31	down	--	--	--	--	--	--	--	--	--	--	--	--	--
NewGene_2597	LOC100272937	0.95819	39	0.960967	42	1.26344	72	2.4753	120	2.55824	132	2.41215	135	1.34995	6.38659e-09	up	--	--	--	--	--	--	--	--	--	--	--	hypothetical protein [Zea mays]	--
NewGene_2627	--	2.61951	138	2.28004	136	2.26044	174	0.367904	23	0.314513	23	0.425717	32	-2.53613	4.44519e-23	down	--	--	--	--	--	--	--	--	--	--	--	hypothetical protein [Zea mays]	--
NewGene_2638	--	1.50595	85	1.23312	74	1.0875	87	0.24352	18	0.39115	26	0.253539	21	-1.94464	1.3241e-09	down	--	--	--	--	--	--	--	--	--	--	--	--	--
NewGene_2639	LOC100382497	2.72489	276	2.83847	313	3.46422	489	6.26994	764	5.7583	747	5.90053	826	1.12691	6.3264e-29	up	--	--	Molecular Function: zinc ion binding (GO:0008270);;	K17604|4.55e-135|zju:107411697|K17604 zinc finger SWIM domain-containing protein 3 | (RefSeq) uncharacterized protein LOC107411697 isoform X1	--	--	--	MuDR family transposase	--	S	Function unknown	uncharacterized protein LOC100382497 [Zea mays]	molecular function: binding (GO:0005488)
NewGene_2649	--	2.44376	87	3.2133	124	2.64642	131	0.685652	30	0.469705	22	0.512119	26	-2.13669	3.91014e-14	down	--	--	--	--	--	--	--	--	--	--	--	--	--
NewGene_2669	--	1.92865	92	1.70534	95	2.43483	167	0.532731	32	1.34406	66	0.859406	53	-1.21606	5.30014e-06	down	--	--	--	--	--	--	--	--	--	--	--	--	--
NewGene_2709	--	0.467389	37	0.66838	48	0.382084	43	0.177672	17	0.221175	23	0.218408	23	-1.04868	0.00704881	down	--	--	--	--	--	--	--	--	--	--	--	--	--
NewGene_2829	--	7.62753	155	5.46255	128	5.80417	170	2.23317	55	3.3094	89	2.86945	83	-1.01941	3.54447e-06	down	--	--	--	--	--	--	--	--	--	--	--	--	--
NewGene_2848	--	0.081524	7	0.112885	11	0.046204	6	0.662101	68	0.535681	59	0.839456	78	3.06968	8.03355e-13	up	--	--	--	--	--	--	--	--	--	--	--	--	--
NewGene_2857	LOC103650699	2.42026	39	2.2316	40	2.5001	58	0.113711	3	0.459981	12	0.419022	11	-2.40607	3.85681e-07	down	--	--	--	--	--	--	--	--	--	--	--	serine/threonine-protein kinase SIK2-like isoform X1 [Zea mays]	--
NewGene_2892	LOC100217310	2.99232	157	2.8359	162	3.00318	218	0.669919	45	1.1463	78	1.27961	89	-1.35452	1.62734e-10	down	--	--	--	--	--	--	--	--	--	--	--	unknown [Zea mays]	--
NewGene_2936	--	4.59913	280	5.61713	346	5.36247	436	1.74486	115	1.04598	94	1.46612	133	-1.63642	3.49822e-27	down	--	--	Cellular Component: integral component of membrane (GO:0016021);;	--	--	--	--	--	--	--	--	hypothetical protein ZEAMMB73_Zm00001d007795 [Zea mays]	cellular component: cellular anatomical entity (GO:0110165)
NewGene_2938	--	0.647981	43	0.68283	49	0.579898	53	0	0	0	0	0	0	-8.05296	2.04428e-10	down	--	--	--	--	--	--	--	--	--	--	--	hypothetical protein PAHAL_9G273500 [Panicum hallii]	--
NewGene_2946	LOC103640916	21.5817	821	17.8166	730	17.6329	930	6.3691	292	6.32832	308	5.87287	310	-1.46384	1.20571e-43	down	--	--	Cellular Component: nucleosome (GO:0000786);; Molecular Function: DNA binding (GO:0003677);; Cellular Component: nucleus (GO:0005634);; Molecular Function: protein heterodimerization activity (GO:0046982);;	K11251|5.61e-142|zma:103640916|K11251 histone H2A | (RefSeq) histone H2A.Y isoform X1	--	[B]	Chromatin structure and dynamics	Core histone H2A/H2B/H3/H4	Probable histone H2A variant 3 OS=Oryza sativa subsp. japonica OX=39947 GN=Os03g0743400 PE=2 SV=1	--	--	histone H2A.Y isoform X1 [Zea mays]	cellular component: protein-containing complex (GO:0032991);; molecular function: binding (GO:0005488);; cellular component: intracellular (GO:0005622);; cellular component: cellular anatomical entity (GO:0110165)
NewGene_2998	LOC100285840	0.626521	22	1.06208	40	0.981441	47	2.97925	123	1.90782	84	2.73464	130	1.63577	6.19061e-09	up	--	--	Molecular Function: nucleic acid binding (GO:0003676);; Cellular Component: nuclear pore (GO:0005643);; Biological Process: protein transport (GO:0015031);; Molecular Function: structural constituent of nuclear pore (GO:0017056);; Cellular Component: nuclear membrane (GO:0031965);; Biological Process: mRNA transport (GO:0051028);;	K14313|1.02e-33|zma:100285840|K14313 nuclear pore complex protein Nup53 | (RefSeq) MPPN domain containing protein	RNA transport (ko03013)	--	--	--	--	--	--	MPPN domain containing protein [Zea mays]	molecular function: binding (GO:0005488);; cellular component: protein-containing complex (GO:0032991);; biological process: localization (GO:0051179);; molecular function: structural molecule activity (GO:0005198);; cellular component: cellular anatomical entity (GO:0110165)
NewGene_3010	--	3.524	185	4.1612	197	3.78192	277	11.3385	652	9.81118	679	9.85869	703	1.62588	4.77744e-54	up	--	--	--	--	--	--	--	--	--	--	--	--	--
NewGene_3015	LOC100383123	8.17836	853	8.95089	995	9.04242	1296	3.2075	359	3.44718	413	4.17567	511	-1.29853	1.52902e-46	down	--	--	--	--	--	--	--	--	--	S	Function unknown	unknown [Zea mays]	--
NewGene_3026	LOC103652370	11.3251	676	12.4921	801	10.7839	911	4.74968	328	4.93227	380	5.42308	426	-1.08793	6.93888e-30	down	--	--	Molecular Function: DNA binding (GO:0003677);;	K09338|1.41e-65|zma:100037826|K09338 homeobox-leucine zipper protein | (RefSeq) rld2; rolled leaf 2	--	--	--	--	Homeobox-leucine zipper protein HOX10 OS=Oryza sativa subsp. indica OX=39946 GN=HOX10 PE=2 SV=2	K	Transcription	homeobox-leucine zipper protein HOX10 [Zea mays]	molecular function: binding (GO:0005488)
NewGene_305	--	0.661741	50	0.775719	64	0.692637	74	1.59382	145	1.2676	123	1.63782	171	1.2161	2.34368e-08	up	--	--	--	K12598|1.03e-71|nto:104086057|K12598 ATP-dependent RNA helicase DOB1 [EC:3.6.4.13] | (RefSeq) DExH-box ATP-dependent RNA helicase DExH10-like	RNA degradation (ko03018)	[R]	General function prediction only	Reverse transcriptase (RNA-dependent DNA polymerase)	Uncharacterized mitochondrial protein AtMg01250 OS=Arabidopsis thaliana OX=3702 GN=AtMg01250 PE=4 SV=1	S	Function unknown	retrotransposon protein, putative, unclassified [Oryza sativa Japonica Group]	--
NewGene_3078	--	2.18515	111	2.22414	115	2.64724	175	0.943933	44	1.11745	73	0.893443	60	-1.17657	3.93256e-07	down	--	--	--	--	--	--	--	--	--	--	--	--	--
NewGene_3106	LOC103651017	0.298521	22	0.199694	13	0.19628	21	1.40443	119	1.36306	123	1.07263	105	2.62382	1.18206e-17	up	--	--	--	--	--	--	--	MuDR family transposase	--	--	--	uncharacterized protein LOC103651017 isoform X3 [Zea mays]	--
NewGene_3109	--	0.213847	11	0.110198	6	0.169945	12	2.61215	157	2.76606	177	2.41837	167	4.10653	2.23134e-34	up	--	--	--	--	--	--	--	--	--	--	--	--	--
NewGene_3135	LOC100279879	5.24983	318	4.28697	283	4.20181	357	0.823362	61	0.503868	39	0.745406	63	-2.57361	2.64291e-41	down	--	--	Cellular Component: integral component of membrane (GO:0016021);;	--	--	--	--	--	--	--	--	unknown [Zea mays]	cellular component: cellular anatomical entity (GO:0110165)
NewGene_3165	--	1.2424	64	1.07624	60	0.859271	62	1.8748	116	2.02705	133	2.04432	145	1.05647	2.69852e-06	up	--	--	--	--	--	--	--	--	--	--	--	--	--
NewGene_3177	--	0	0	0	0	0	0	1.59339	144	1.4515	139	1.34075	138	9.55875	5.8018e-15	up	--	--	--	--	--	--	--	--	--	--	--	--	--
NewGene_3187	--	2.82692	51	2.60162	51	2.94898	75	0.58525	13	0.785913	19	0.675335	17	-1.85369	4.4335e-07	down	--	--	--	--	--	--	--	--	--	--	--	hypothetical protein ZEAMMB73_Zm00001d053250 [Zea mays]	--
NewGene_3188	LOC100383470	1.15694	84	1.02467	81	1.43159	146	0.391284	35	0.459411	43	0.632695	64	-1.1249	3.02562e-05	down	--	--	Molecular Function: ferroxidase activity (GO:0004322);; Molecular Function: copper ion binding (GO:0005507);; Cellular Component: plasma membrane (GO:0005886);; Biological Process: iron ion transport (GO:0006826);; Cellular Component: anchored component of plasma membrane (GO:0046658);; Biological Process: iron ion homeostasis (GO:0055072);;	K19791|1.77e-33|oeu:111379234|K19791 iron transport multicopper oxidase | (RefSeq) L-ascorbate oxidase homolog	--	[Q]	Secondary metabolites biosynthesis, transport and catabolism	Multicopper oxidase	Monocopper oxidase-like protein SKU5 OS=Arabidopsis thaliana OX=3702 GN=SKU5 PE=1 SV=1	Q	Secondary metabolites biosynthesis, transport and catabolism	uncharacterized protein LOC100383470 precursor [Zea mays]	biological process: metabolic process (GO:0008152);; molecular function: catalytic activity (GO:0003824);; molecular function: binding (GO:0005488);; cellular component: cellular anatomical entity (GO:0110165);; biological process: localization (GO:0051179);; biological process: biological regulation (GO:0065007)
NewGene_3257	LOC109941750	0.78488	20	0.550289	15	0.696363	24	1.35882	39	1.47574	47	1.35666	47	1.164	0.00253784	up	--	--	Molecular Function: DNA binding (GO:0003677);; Molecular Function: protein dimerization activity (GO:0046983);;	K21437|8.19e-17|ccav:112523844|K21437 ankyrin repeat domain-containing protein 13 | (RefSeq) uncharacterized protein LOC112523844	--	[L]	Replication, recombination and repair	hAT family C-terminal dimerisation region	Zinc finger BED domain-containing protein RICESLEEPER 2 OS=Oryza sativa subsp. japonica OX=39947 GN=Os03g0733400 PE=2 SV=1	S	Function unknown	zinc finger BED domain-containing protein RICESLEEPER 2-like [Zea mays]	molecular function: binding (GO:0005488)
NewGene_3268	--	2.46404	34	1.21354	20	1.62089	31	3.65564	70	3.38416	63	3.41247	76	1.27787	7.88574e-05	up	--	--	--	--	--	--	--	--	--	--	--	--	--
NewGene_3281	--	0.861013	15	0.411138	8	1.04898	25	3.16348	64	3.00678	65	2.55162	59	1.98996	1.64206e-07	up	--	--	--	--	--	--	--	--	--	O	Posttranslational modification, protein turnover, chaperones	--	--
NewGene_33	--	0.555943	20	1.01723	39	0.969085	48	1.42604	60	1.60861	72	1.66826	81	1.00185	0.00128592	up	--	--	--	--	--	--	--	--	--	--	--	--	--
NewGene_336	--	0.073053	11	0.078002	13	0.033593	7	0.277893	50	0.319615	61	0.275973	57	2.40256	1.49737e-08	up	--	--	--	--	--	--	--	--	--	--	--	--	--
NewGene_337	--	0.425578	30	0.338014	28	0.383408	35	1.98604	151	1.46682	131	1.249	117	2.09858	2.10233e-15	up	--	--	--	--	--	--	--	--	--	--	--	--	--
NewGene_3374	--	1.86713	57	1.95443	65	2.3645	100	0.454523	18	0.455236	19	0.732187	33	-1.66252	5.05858e-07	down	--	--	--	--	--	--	--	--	--	--	--	--	--
NewGene_3380	--	0.578655	57	0.622165	66	0.778419	106	0.089163	11	0.16933	22	0.17645	24	-1.99816	7.93093e-09	down	--	--	--	--	--	--	--	--	--	--	--	--	--
NewGene_3393	LOC103643612	2.73155	88	2.95208	104	2.91744	132	1.27919	50	1.09641	46	1.14705	52	-1.13173	2.71231e-06	down	--	--	Molecular Function: antiporter activity (GO:0015297);; Cellular Component: membrane (GO:0016020);; Cellular Component: integral component of membrane (GO:0016021);; Molecular Function: transmembrane transporter activity (GO:0022857);; Molecular Function: xenobiotic transmembrane transporter activity (GO:0042910);;	K03327|1.25e-12|zma:103643612|K03327 multidrug resistance protein, MATE family | (RefSeq) protein DETOXIFICATION 40	--	--	--	MatE	--	V	Defense mechanisms	protein DETOXIFICATION 40 [Zea mays]	biological process: cellular process (GO:0009987);; biological process: localization (GO:0051179);; molecular function: transporter activity (GO:0005215);; cellular component: cellular anatomical entity (GO:0110165)
NewGene_3394	--	1.15352	40	1.70669	64	1.07817	52	0.477189	20	0.33489	15	0.459394	22	-1.47461	0.00012153	down	--	--	--	--	--	--	--	--	--	--	--	--	--
NewGene_3426	LOC103630979	2.11662	129	1.4199	109	1.98648	178	0.9319	63	0.812669	60	0.524239	47	-1.28383	3.85883e-08	down	--	--	Molecular Function: hydrolase activity (GO:0016787);;	--	--	--	--	--	--	G	Carbohydrate transport and metabolism	alpha/beta-Hydrolases superfamily protein [Zea mays]	molecular function: catalytic activity (GO:0003824)
NewGene_345	--	1.22707	56	0.900417	53	1.0427	72	0.041698	3	0.218578	15	0.370104	26	-2.0742	1.91843e-06	down	--	--	--	--	--	--	--	--	--	--	--	Phosphatidylinositol/phosphatidylcholine transfer protein SFH2 [Zea mays]	--
NewGene_3473	LOC103651551	0	0	0.188191	6	0.096271	5	1.89524	75	1.61261	62	1.5005	64	4.20377	2.98974e-14	up	--	--	Cellular Component: integral component of membrane (GO:0016021);;	--	--	--	--	--	--	--	--	uncharacterized protein LOC103651551 isoform X1 [Zea mays]	cellular component: cellular anatomical entity (GO:0110165)
NewGene_3542	LOC103636789	15.7326	2083	15.4474	2226	14.645	2716	31.6065	5050	30.1786	5127	32.2183	5911	1.18384	1.95129e-144	up	--	--	--	--	--	--	--	--	--	G	Carbohydrate transport and metabolism	uncharacterized protein LOC103636789 [Zea mays]	--
NewGene_3550	--	2.80238	88	3.30069	113	2.47666	109	1.21269	46	0.784011	32	1.12189	49	-1.30649	9.67456e-07	down	--	--	--	--	--	--	--	--	--	--	--	unknown [Zea mays]	--
NewGene_3560	--	3.76741	384	4.09844	530	3.77783	530	1.16038	151	1.4395	165	1.15548	172	-1.57888	5.01426e-31	down	--	--	--	--	--	--	--	--	--	--	--	--	--
NewGene_3561	--	1.42325	118	1.06744	91	1.15343	124	0.362087	36	0.429817	43	0.55614	62	-1.26828	1.26619e-06	down	--	--	--	--	--	--	--	--	--	--	--	--	--
NewGene_3563	--	0.172677	6	0.116666	4	0.091607	4	1.45561	54	1.26612	50	1.29361	55	3.48765	2.31348e-11	up	--	--	--	--	--	--	--	--	--	--	--	--	--
NewGene_360	LOC103650791	0.561167	26	0.723592	36	0.763126	49	1.64592	91	1.24424	73	1.33821	85	1.17644	4.00791e-05	up	--	--	--	K17545|1.27e-47|zma:103634684|K17545 serine/threonine-protein kinase ULK4 [EC:2.7.11.1] | (RefSeq) uncharacterized protein LOC103634684	--	[R]	General function prediction only	--	--	L	Replication, recombination and repair	Potassium transporter 3 [Zea mays]	--
NewGene_3604	LOC100384177	0.432918	26	0.537908	33	0.445281	37	0.878804	64	0.75823	58	0.97272	75	1.02806	0.000888579	up	--	--	--	--	--	--	--	--	--	--	--	unknown [Zea mays]	--
NewGene_3611	LOC103652755	0.730331	19	1.1892	33	0.3275	12	1.8769	57	3.36496	108	3.16942	110	2.03835	5.72106e-08	up	[E]	Amino acid transport and metabolism	Molecular Function: molecular_function (GO:0003674);; Molecular Function: catalytic activity (GO:0003824);; Cellular Component: cellular_component (GO:0005575);; Cellular Component: intracellular (GO:0005622);; Cellular Component: obsolete cell (GO:0005623);; Cellular Component: cytoplasm (GO:0005737);; Biological Process: organic acid metabolic process (GO:0006082);; Biological Process: cellular…	K00264|4.38e-119|zma:103651348|K00264 glutamate synthase (NADH) [EC:1.4.1.14] | (RefSeq) glutamate synthase 1 [NADH], chloroplastic isoform X1	Alanine, aspartate and glutamate metabolism (ko00250);; Nitrogen metabolism (ko00910);; Biosynthesis of amino acids (ko01230)	[E]	Amino acid transport and metabolism	Glutamine amidotransferases class-II	Glutamate synthase 1 [NADH], chloroplastic OS=Oryza sativa subsp. japonica OX=39947 GN=Os01g0681900 PE=2 SV=1	E	Amino acid transport and metabolism	glutamate synthase 1 [NADH], chloroplastic-like [Zea mays]	molecular function: catalytic activity (GO:0003824);; cellular component: intracellular (GO:0005622);; cellular component: cellular anatomical entity (GO:0110165);; biological process: metabolic process (GO:0008152);; biological process: cellular process (GO:0009987);; biological process: response to stimulus (GO:0050896);; biological process: nitrogen utilization (GO:0019740);; biological proces…
NewGene_3624	LOC100192775	0.33238	46	0.362282	60	0.460158	70	0.639437	109	0.612416	112	0.841324	146	1.05146	4.57012e-06	up	--	--	--	--	--	--	--	--	--	--	--	hypothetical protein [Zea mays]	--
NewGene_3653	--	4.1849	321	4.40329	323	5.35038	508	1.32175	107	1.56062	144	1.54007	152	-1.51201	4.76689e-25	down	--	--	--	--	--	--	--	--	--	--	--	--	--
NewGene_3729	--	0.31883	37	0.560186	70	0.486138	79	0.148563	21	0.089558	14	0.162947	26	-1.60145	1.6325e-05	down	--	--	--	--	--	--	--	--	--	--	--	--	--
NewGene_3792	--	0.234961	27	0.359622	35	0.29667	42	0.945052	110	0.995117	131	1.04948	141	1.87093	6.9767e-14	up	--	--	--	--	--	--	--	--	--	--	--	--	--
NewGene_3807	--	1.01186	141	0.923817	138	1.11343	200	0.33895	38	0.210645	39	0.247083	46	-1.96422	2.49182e-18	down	--	--	--	--	--	--	--	--	--	--	--	--	--
NewGene_3831	--	1.18916	180	1.37695	202	1.69635	325	0.3176	60	0.253595	36	0.44516	79	-2.00305	7.03693e-20	down	--	--	--	--	--	--	--	--	--	--	--	--	--
NewGene_3847	LOC103635867	1.28259	70	1.79186	108	1.22694	104	0.511006	37	0.441174	30	0.285565	22	-1.66445	4.62674e-08	down	--	--	--	--	--	--	--	--	--	S	Function unknown	uncharacterized protein LOC100275157 [Zea mays]	--
NewGene_3856	--	1.39321	60	1.4793	55	0.732235	44	0.206089	13	0.185404	13	0.151767	11	-2.14963	3.66656e-07	down	--	--	--	--	--	--	--	--	--	--	--	--	--
NewGene_3861	LOC103653120	1.89409	119	1.39735	95	1.12385	99	0.403401	31	0.395145	32	0.247892	22	-1.91314	2.63918e-10	down	--	--	--	--	--	--	--	Arabidopsis protein of unknown function	--	S	Function unknown	uncharacterized protein LOC103653120 [Zea mays]	--
NewGene_3863	LOC109945501	1.67369	87	1.30351	74	1.21522	89	0.576128	36	0.574729	39	0.517117	38	-1.16781	3.5245e-05	down	--	--	--	--	--	--	--	Arabidopsis protein of unknown function	--	S	Function unknown	uncharacterized protein LOC109945501 [Zea mays]	--
NewGene_3897	--	0.515482	28	0.342538	20	0.347069	26	1.65103	107	1.6728	115	1.5607	116	2.17457	1.3475e-14	up	--	--	--	--	--	--	--	--	--	--	--	--	--
NewGene_3904	--	7.75389	403	6.99456	459	8.10497	608	2.37304	180	1.87204	186	2.15874	184	-1.41756	1.88491e-32	down	--	--	--	--	--	--	--	--	--	--	--	hypothetical protein ZEAMMB73_Zm00001d035777 [Zea mays]	--
NewGene_3941	--	0.485954	33	0.216525	16	0.301769	29	1.41407	117	1.74032	154	1.25122	119	2.30712	1.66221e-15	up	--	--	--	--	--	--	--	--	--	--	--	--	--
NewGene_40	--	7.39085	181	6.06997	168	5.98995	223	1.67985	52	1.4232	50	1.40247	59	-1.84083	1.22442e-19	down	--	--	--	--	--	--	--	--	--	--	--	--	--
NewGene_4009	--	1.1089	68	1.47937	88	1.12955	97	0.332499	23	0.429537	35	0.715029	57	-1.16138	0.000138408	down	--	--	--	--	--	--	--	--	--	--	--	hypothetical protein ZEAMMB73_Zm00001d031846 [Zea mays]	--
NewGene_4031	--	0.820011	74	0.52016	62	0.779843	93	0.229276	26	0.332908	52	0.221136	32	-1.0651	0.000672451	down	--	--	Biological Process: protein targeting to vacuole (GO:0006623);; Molecular Function: clathrin binding (GO:0030276);;	K12471|1.10e-26|sbi:8063919|K12471 epsin | (RefSeq) clathrin interactor EPSIN 1	Endocytosis (ko04144)	--	--	--	--	--	--	Clathrin interactor EPSIN 1 [Zea mays]	biological process: cellular process (GO:0009987);; biological process: localization (GO:0051179);; molecular function: binding (GO:0005488)
NewGene_4063	--	0.325877	13	0.281737	12	0.72877	37	6.56039	266	7.43203	321	7.03277	330	3.90113	1.38263e-56	up	--	--	Cellular Component: integral component of membrane (GO:0016021);;	K03301|1.79e-20|zma:100382492|K03301 ATP:ADP antiporter, AAA family | (RefSeq) uncharacterized LOC100382492 precursor	--	--	--	--	--	P	Inorganic ion transport and metabolism	hypothetical protein Zm00014a_018302 [Zea mays]	cellular component: cellular anatomical entity (GO:0110165)
NewGene_4083	--	0.378073	31	0.485148	36	0.480019	51	1.82047	173	1.65301	182	1.98432	221	2.28492	1.09151e-25	up	--	--	--	--	--	--	--	--	--	--	--	--	--
NewGene_414	--	2.60411	158	2.3636	156	2.26433	193	0.659835	49	1.08997	85	1.36124	115	-1.05414	3.27402e-06	down	--	--	--	--	--	--	--	Transposase-associated domain	--	--	--	unknown [Zea mays]	--
NewGene_4158	--	0.486804	42	0.221436	28	0.287333	40	0.533927	76	0.641875	92	0.625703	84	1.17695	4.70718e-05	up	--	--	--	--	--	--	--	--	--	--	--	--	--
NewGene_4165	LOC100037824	4.29119	162	3.80207	156	3.63083	192	10.6128	482	9.78552	473	9.84371	513	1.5143	1.29664e-34	up	[O]	Posttranslational modification, protein turnover, chaperones	Molecular Function: cysteine-type peptidase activity (GO:0008234);;	K16292|3.51e-72|egu:105052979|K16292 KDEL-tailed cysteine endopeptidase [EC:3.4.22.-] | (RefSeq) LOW QUALITY PROTEIN: vignain	--	[O]	Posttranslational modification, protein turnover, chaperones	Papain family cysteine protease	Oryzain alpha chain OS=Oryza sativa subsp. japonica OX=39947 GN=Os04g0650000 PE=1 SV=2	O	Posttranslational modification, protein turnover, chaperones	maize insect resistance3 [Zea mays]	biological process: metabolic process (GO:0008152);; molecular function: catalytic activity (GO:0003824)
NewGene_4178	--	0.653196	53	1.00984	41	0.984761	68	0.196803	23	0.525148	23	0.25408	32	-1.06286	0.00230605	down	--	--	--	--	--	--	--	--	--	--	--	--	--
NewGene_4196	--	5.37447	257	3.65911	202	2.82491	198	1.75552	93	1.53814	89	2.02105	129	-1.13145	1.3411e-07	down	--	--	--	--	--	--	--	--	--	--	--	--	--
NewGene_4242	--	3.30716	91	2.2763	68	2.3262	89	1.16705	39	1.11321	40	0.904012	35	-1.14187	8.47274e-05	down	--	--	--	--	--	--	--	--	--	--	--	--	--
NewGene_4252	--	6.79006	144	8.24044	192	8.15196	242	2.40619	63	2.93067	81	2.21512	67	-1.44935	2.33962e-13	down	--	--	--	--	--	--	--	--	--	S	Function unknown	hypothetical protein Zm00014a_029703 [Zea mays]	--
NewGene_427	--	11.1985	822	8.85324	717	10.6083	1084	4.18172	370	4.70145	445	4.07488	452	-1.05586	7.48321e-27	down	--	--	--	--	--	--	--	--	--	--	--	--	--
NewGene_431	--	3.50955	64	2.1587	42	2.97062	75	0.092871	2	0.247525	7	0.148142	4	-3.80974	1.14047e-12	down	--	--	--	--	--	--	--	--	--	--	--	--	--
NewGene_4315	LOC109945542	1.51171	58	2.26261	92	1.83583	92	0.140361	10	0.479215	20	0.204095	13	-2.50002	6.22028e-12	down	--	--	--	--	--	--	--	--	--	--	--	uncharacterized protein LOC109945542 [Zea mays]	--
NewGene_432	--	3.40431	223	2.31511	165	3.35808	306	0.056561	6	0.095601	9	0.080116	8	-4.91288	1.68119e-42	down	--	--	--	--	--	--	--	--	--	--	--	--	--
NewGene_4328	--	2.60436	153	1.40562	109	1.11789	105	0.640186	50	0.32289	34	0.613187	64	-1.36882	2.53772e-06	down	--	--	--	--	--	--	--	--	--	--	--	--	--
NewGene_4341	--	1.62828	51	1.30944	45	1.39451	61	0.222689	9	0.592484	24	0.519527	23	-1.51006	0.000116758	down	--	--	--	--	--	--	--	--	--	--	--	--	--
NewGene_4359	--	0.926433	40	1.3321	62	1.22928	73	0.217705	12	0.332215	19	0.273332	17	-1.86412	8.55139e-07	down	--	--	--	--	--	--	--	--	--	--	--	--	--
NewGene_4375	--	1.05343	91	1.40344	134	1.38057	182	0.159264	20	0.101185	12	0.261705	27	-2.77512	3.48163e-20	down	--	--	--	--	--	--	--	--	--	--	--	hypothetical protein Zm00014a_011026 [Zea mays]	--
NewGene_4421	--	0.128826	6	0.089732	5	0.121297	8	1.2286	68	1.49059	88	0.909136	58	3.49709	2.65748e-14	up	--	--	--	--	--	--	--	--	--	--	--	--	--
NewGene_4478	--	0.758951	56	1.26768	90	0.936008	72	0.295521	26	0.415963	23	0.740996	46	-1.23213	0.000235186	down	--	--	--	--	--	--	--	--	--	--	--	--	--
NewGene_4505	--	0.811858	45	0.856883	51	0.602322	47	0.157993	11	0.281184	17	0.240898	19	-1.63954	4.40673e-05	down	--	--	--	--	--	--	--	--	--	--	--	hypothetical protein ZEAMMB73_Zm00001d037758 [Zea mays]	--
NewGene_4528	--	2.07598	100	1.45691	76	1.4062	85	0.635695	34	0.716386	41	0.587738	39	-1.23101	2.39938e-05	down	--	--	--	--	--	--	--	--	--	--	--	--	--
NewGene_4560	LOC103643664	0.515013	36	0.713907	47	0.626216	62	0.043935	4	0.071677	7	0.049937	5	-3.17424	6.47807e-10	down	--	--	--	K15601|4.44e-15|zma:103643664|K15601 [histone H3]-dimethyl-L-lysine9 demethylase [EC:1.14.11.65] | (RefSeq) lysine-specific demethylase JMJ25 isoform X1	--	--	--	--	--	--	--	Transcription factor jumonji (jmjC) domain-containing protein [Zea mays]	--
NewGene_4583	--	1.19587	123	1.05304	122	1.12726	152	0.394593	51	0.458387	63	0.340937	51	-1.27697	1.64859e-08	down	--	--	Biological Process: telomere maintenance (GO:0000723);; Molecular Function: DNA helicase activity (GO:0003678);; Molecular Function: ATP binding (GO:0005524);; Biological Process: DNA repair (GO:0006281);; Biological Process: DNA recombination (GO:0006310);;	K15255|1.82e-34|ini:109179313|K15255 ATP-dependent DNA helicase PIF1 [EC:3.6.4.12] | (RefSeq) ATP-dependent DNA helicase PIF1-like	--	[D]	Cell cycle control, cell division, chromosome partitioning	Helitron helicase-like domain at N-terminus	--	D	Cell cycle control, cell division, chromosome partitioning	helicase-like protein [Oryza sativa Japonica Group]	biological process: metabolic process (GO:0008152);; biological process: cellular process (GO:0009987);; biological process: biological regulation (GO:0065007);; molecular function: catalytic activity (GO:0003824);; molecular function: binding (GO:0005488);; biological process: response to stimulus (GO:0050896)
NewGene_4608	LOC100276079	14.8713	432	14.4368	456	13.6845	556	31.4922	1103	30.4332	1133	28.4424	1143	1.21869	4.17666e-51	up	--	--	--	--	--	--	--	--	--	--	--	uncharacterized protein LOC100276079 [Zea mays]	--
NewGene_4640	--	0.2124	16	0.274453	22	0.165619	17	0.623595	52	0.57098	53	0.901291	80	1.71838	2.87035e-06	up	--	--	--	--	--	--	--	--	--	--	--	unknown [Zea mays]	--
NewGene_468	LOC100283509	0.475427	30	0.479564	31	0.441128	37	1.07475	77	0.927635	72	1.2702	105	1.35732	2.77838e-06	up	--	--	Molecular Function: transferase activity (GO:0016740);;	K11699|6.69e-23|sita:101786991|K11699 RNA-dependent RNA polymerase [EC:2.7.7.48] | (RefSeq) probable RNA-dependent RNA polymerase 3	--	--	--	--	--	--	--	UDP-Glycosyltransferase superfamily protein [Zea mays]	molecular function: catalytic activity (GO:0003824)
NewGene_4699	--	1.47313	115	1.36827	117	1.55284	170	0.616669	58	0.547717	55	0.611473	67	-1.1595	1.06059e-07	down	--	--	--	--	--	--	--	--	--	--	--	--	--
NewGene_4704	--	1.56886	76	1.82379	94	1.39598	94	0.461341	27	0.765962	48	0.44743	30	-1.34707	5.60305e-06	down	--	--	--	--	--	--	--	--	--	--	--	--	--
NewGene_471	--	0.510252	38	0.263458	23	0.296308	30	1.15764	78	0.672873	69	0.907576	92	1.36187	1.3626e-05	up	--	--	--	--	--	--	--	--	--	--	--	hypothetical protein ZEAMMB73_Zm00001d051617 [Zea mays]	--
NewGene_4713	--	0.290568	40	0.285843	37	0.304816	54	0.094212	16	0.042604	8	0.186072	32	-1.24607	0.00472636	down	--	--	--	--	--	--	--	--	--	--	--	hypothetical protein ZEAMMB73_Zm00001d052603 [Zea mays]	--
NewGene_4718	--	0.131371	13	0.126744	14	0.112736	16	0.789049	69	0.562091	61	0.640342	83	2.29578	1.94488e-10	up	--	--	--	--	--	--	--	--	--	--	--	--	--
NewGene_4728	--	1.95363	160	2.10239	187	2.33903	268	0.518417	52	0.507061	54	0.274681	32	-2.13943	1.41772e-21	down	--	--	--	--	--	--	--	--	--	--	--	--	--
NewGene_4735	LOC109939816	2.62373	101	1.90506	80	2.52116	136	0.525508	25	1.05804	53	0.868256	47	-1.34996	1.60538e-06	down	--	--	Molecular Function: mismatch base pair DNA N-glycosylase activity (GO:0000700);; Molecular Function: purine-specific mismatch base pair DNA N-glycosylase activity (GO:0000701);; Molecular Function: molecular_function (GO:0003674);; Molecular Function: catalytic activity (GO:0003824);; Molecular Function: binding (GO:0005488);; Cellular Component: cellular_component (GO:0005575);; Cellular Compone…	--	--	[L]	Replication, recombination and repair	--	--	L	Replication, recombination and repair	putative nuclease HARBI1 [Zea mays]	molecular function: catalytic activity (GO:0003824);; molecular function: binding (GO:0005488);; cellular component: intracellular (GO:0005622);; cellular component: cellular anatomical entity (GO:0110165);; biological process: metabolic process (GO:0008152);; biological process: cellular process (GO:0009987);; biological process: response to stimulus (GO:0050896)
NewGene_4754	--	0.325221	26	0.175405	15	0.158358	18	0.698613	66	0.750951	75	0.606929	66	1.78112	4.69783e-07	up	--	--	--	--	--	--	--	--	--	--	--	hypothetical protein ZEAMMB73_Zm00001d043982 [Zea mays]	--
NewGene_4755	--	0.534047	29	0.861823	43	0.526987	37	1.04115	87	1.0231	90	0.817451	82	1.23589	1.43454e-05	up	--	--	--	--	--	--	--	--	--	--	--	--	--
NewGene_4770	--	1.44279	214	1.2125	196	0.899332	187	0.397764	71	0.483299	92	0.413282	85	-1.30674	3.35627e-10	down	--	--	--	--	--	--	--	--	--	--	--	--	--
NewGene_4797	LOC100276054	6.15911	355	7.29828	406	7.05702	522	1.97306	144	1.38577	112	1.49461	110	-1.80599	1.10723e-34	down	--	--	Cellular Component: integral component of membrane (GO:0016021);;	--	--	--	--	--	--	--	--	hypothetical protein [Zea mays]	cellular component: cellular anatomical entity (GO:0110165)
NewGene_48	--	1.57884	90	1.39101	86	1.36883	109	6.95114	477	6.88046	502	6.79276	535	2.40011	6.61319e-69	up	--	--	--	--	--	--	--	--	--	--	--	--	--
NewGene_4800	LOC100194287	0.835762	85	0.937729	93	0.833706	100	4.72607	542	4.84112	586	4.90362	617	2.63794	3.76114e-86	up	--	--	--	--	--	--	--	--	--	--	--	unknown [Zea mays]	--
NewGene_485	--	1.4644	63	0.739756	35	1.16915	71	0.219467	13	0.276068	15	0.463332	28	-1.61469	5.4341e-05	down	--	--	--	--	--	--	--	--	--	--	--	--	--
NewGene_4851	--	3.33072	160	4.04393	212	3.6109	244	1.4509	85	1.38155	86	1.26695	86	-1.26375	4.01858e-12	down	--	--	--	--	--	--	--	--	--	--	--	unknown [Zea mays]	--
NewGene_4861	--	0.671743	9	0.5604	8	0.588305	11	3.64048	56	3.31256	55	3.03015	54	2.555	1.89701e-09	up	--	--	--	--	--	--	--	--	--	--	--	--	--
NewGene_4876	--	3.60607	72	2.67795	58	2.3913	67	6.20862	149	6.80818	174	5.51577	152	1.24821	9.16916e-09	up	--	--	--	--	--	--	--	--	--	--	--	hypothetical protein Zm00014a_039159 [Zea mays]	--
NewGene_488	--	0.134576	3	0.137643	4	0.254975	8	2.53078	69	2.29513	66	2.4739	77	3.82918	2.99082e-15	up	--	--	--	--	--	--	--	--	--	--	--	--	--
NewGene_4954	--	1.74329	121	1.52019	113	2.03491	195	4.24266	345	4.29428	370	4.14304	375	1.35275	2.53313e-21	up	--	--	--	--	--	--	--	--	--	--	--	--	--
NewGene_4966	--	0.044457	4	0.009786	1	0	0	0.57797	52	0.517365	49	0.408842	42	4.81225	2.95086e-10	up	--	--	--	--	--	--	--	--	--	--	--	--	--
NewGene_4971	--	0.100477	10	0.14842	15	0.105497	14	3.34284	361	3.01249	346	2.45666	305	4.69797	2.45794e-63	up	--	--	--	--	--	--	--	--	--	--	--	--	--
NewGene_4974	--	0.41449	12	0.791094	20	0.290217	13	1.89791	46	1.96593	53	3.27119	123	2.24995	8.62792e-08	up	--	--	--	--	--	--	--	--	--	--	--	--	--
NewGene_5002	LOC8055179	0.876227	71	0.796915	71	0.728052	90	0.196706	25	0.249807	20	0.258594	31	-1.62338	1.59315e-07	down	[J]	Translation, ribosomal structure and biogenesis	--	K10277|1.00e-77|sbi:8055179|K10277 lysine-specific demethylase 8 [EC:1.14.11.27] | (RefSeq) lysine-specific demethylase JMJ30 isoform X1	--	[BT]	Chromatin structure and dynamics;; Signal transduction mechanisms	Cupin-like domain	Lysine-specific demethylase JMJ30 OS=Arabidopsis thaliana OX=3702 GN=JMJ30 PE=1 SV=1	--	--	hypothetical protein SORBI_3007G210801 [Sorghum bicolor]	--
NewGene_5076	--	0.9999	37	1.22281	47	0.896679	47	0.090457	5	0.133208	7	0.203017	10	-2.59777	8.10753e-08	down	--	--	--	--	--	--	--	--	--	--	--	--	--
NewGene_5092	--	0.177643	8	0.25145	12	0.309002	18	1.34998	67	1.23984	66	0.809833	46	2.25893	2.69961e-08	up	--	--	--	--	--	--	--	--	--	--	--	--	--
NewGene_5114	--	3.54997	65	2.61139	46	4.39931	110	1.05548	24	1.47661	37	0.934602	21	-1.40261	5.76209e-05	down	--	--	Molecular Function: catalytic activity (GO:0003824);;	K01897|1.06e-13|zma:100281538|K01897 long-chain acyl-CoA synthetase [EC:6.2.1.3] | (RefSeq) AMP-binding protein	Fatty acid biosynthesis (ko00061);; Fatty acid degradation (ko00071);; Fatty acid metabolism (ko01212);; Peroxisome (ko04146)	--	--	--	--	I	Lipid transport and metabolism	Long chain acyl-CoA synthetase 7, peroxisomal [Dichanthelium oligosanthes]	molecular function: catalytic activity (GO:0003824)
NewGene_5125	LOC109945532	4.27883	315	4.35655	347	4.39955	449	17.1911	1514	16.3239	1512	16.3739	1650	2.06964	2.47029e-162	up	--	--	--	--	--	--	--	--	--	--	--	uncharacterized protein LOC109945532 [Zea mays]	--
NewGene_5147	LOC100275326	5.49592	115	4.26599	97	4.22593	124	1.82369	46	1.4718	40	2.28967	66	-1.16988	3.99175e-06	down	--	--	--	--	--	--	--	--	--	--	--	uncharacterized protein LOC100275326 [Zea mays]	--
NewGene_5159	--	2.27262	128	2.40554	148	2.04414	170	0.957932	63	1.25033	81	0.837011	69	-1.07619	2.14422e-07	down	--	--	--	--	--	--	--	--	--	--	--	--	--
NewGene_5164	--	4.36296	178	5.23256	232	5.11293	291	1.39379	64	1.58902	81	1.59149	91	-1.57265	4.1466e-18	down	--	--	--	--	--	--	--	--	--	--	--	--	--
NewGene_5168	LOC100384395	1.78813	63	1.26782	48	1.82259	87	0.683084	28	0.639052	29	0.694438	33	-1.13631	0.000372835	down	--	--	Cellular Component: integral component of membrane (GO:0016021);;	--	--	--	--	--	--	I	Lipid transport and metabolism	putative phospholipase, patatin family protein [Zea mays]	cellular component: cellular anatomical entity (GO:0110165)
NewGene_5171	--	0.750816	36	0.589052	31	0.747983	50	2.02569	117	1.73355	106	1.53987	102	1.47857	1.389e-08	up	--	--	--	--	--	--	--	--	--	--	--	--	--
NewGene_5185	--	5.10395	427	4.88572	424	5.34465	607	1.73888	167	1.70962	170	1.36662	161	-1.54898	2.52383e-35	down	--	--	--	--	--	--	--	--	--	--	--	--	--
NewGene_5244	--	3.39905	47	3.05579	45	3.47596	66	0.477016	9	0.645263	12	0.539369	10	-2.35093	2.15044e-08	down	--	--	--	--	--	--	--	--	--	--	--	unknown [Zea mays]	--
NewGene_5248	LOC100273776	0.180676	15	0.313702	28	0.411075	46	1.2167	98	1.14873	107	1.14557	128	1.92407	2.19806e-11	up	--	--	--	--	--	--	--	--	--	--	--	uncharacterized protein LOC100273776 [Zea mays]	--
NewGene_5261	LOC109946109	0.866181	91	0.952251	108	0.646416	95	0.317622	40	0.291182	39	0.659449	57	-1.14688	2.13284e-05	down	[G]	Carbohydrate transport and metabolism	Molecular Function: channel activity (GO:0015267);; Cellular Component: integral component of membrane (GO:0016021);;	K09874|1.18e-44|zma:542643|K09874 aquaporin NIP | (RefSeq) NIP2-1; aquaporin NIP2-1	--	[G]	Carbohydrate transport and metabolism	Major intrinsic protein	Aquaporin NIP2-1 OS=Zea mays OX=4577 GN=NIP2-1 PE=2 SV=2	G	Carbohydrate transport and metabolism	aquaporin NIP1-2-like [Zea mays]	biological process: cellular process (GO:0009987);; biological process: localization (GO:0051179);; molecular function: transporter activity (GO:0005215);; cellular component: cellular anatomical entity (GO:0110165)
NewGene_5279	LOC103654876	6.43465	141	6.71912	160	5.70749	175	2.88011	76	2.35577	66	1.79422	55	-1.28086	3.20274e-09	down	--	--	--	K10839|3.89e-13|bdi:112271456|K10839 UV excision repair protein RAD23 | (RefSeq) ubiquitin receptor RAD23b-like isoform X1	Nucleotide excision repair (ko03420);; Protein processing in endoplasmic reticulum (ko04141)	--	--	--	--	--	--	uncharacterized protein LOC103654876 [Zea mays]	--
NewGene_5285	--	5.38814	209	5.64209	236	5.08548	278	12.8678	585	11.4398	552	11.3177	590	1.24958	1.91851e-29	up	--	--	--	--	--	--	--	--	--	--	--	--	--
NewGene_5293	--	0.873476	44	0.803255	44	0.941554	66	0.242334	15	0.20352	14	0.261897	19	-1.68192	1.13085e-05	down	--	--	--	--	--	--	--	--	--	--	--	unknown [Zea mays]	--
NewGene_5300	--	0.758962	87	0.910051	114	0.707653	111	1.43089	199	1.97531	281	1.64842	263	1.23373	4.79936e-12	up	--	--	--	--	--	--	--	--	--	--	--	unknown [Zea mays]	--
NewGene_5307	--	1.26356	124	1.26558	137	1.48753	219	5.6294	695	5.05823	680	4.74325	672	2.10356	1.29043e-66	up	--	--	--	--	--	--	--	--	--	--	--	--	--
NewGene_5311	LOC103654909	0.558247	68	0.58199	77	0.434212	74	0.233325	33	0.218764	34	0.057612	11	-1.49692	5.09637e-05	down	--	--	Cellular Component: plasma membrane (GO:0005886);; Cellular Component: integral component of membrane (GO:0016021);;	--	--	--	--	Leucine rich repeat	Phytosulfokine receptor 1 OS=Arabidopsis thaliana OX=3702 GN=PSKR1 PE=1 SV=4	T	Signal transduction mechanisms	receptor-like protein 2 [Zea mays]	cellular component: cellular anatomical entity (GO:0110165)
NewGene_5318	LOC112882526	3.82209	303	3.80498	328	3.39777	377	1.38951	133	1.27568	129	1.27744	141	-1.33611	9.1173e-21	down	--	--	--	K22696|7.77e-55|dcr:108202480|K22696 protein-lysine N-methyltransferase EEF2KMT [EC:2.1.1.-] | (RefSeq) uncharacterized protein LOC108202480 isoform X1	--	--	--	Helix-turn-helix domain	--	--	--	uncharacterized protein LOC112882526 [Panicum hallii]	--
NewGene_5322	LOC100192002	0.829345	9	0.905723	11	1.01493	16	4.13756	54	3.46028	48	4.63032	69	2.24749	2.21218e-08	up	[P]	Inorganic ion transport and metabolism	Molecular Function: calcium transmembrane transporter activity, phosphorylative mechanism (GO:0005388);; Molecular Function: ATP binding (GO:0005524);; Biological Process: cellular calcium ion homeostasis (GO:0006874);; Molecular Function: proton-exporting ATPase activity, phosphorylative mechanism (GO:0008553);; Cellular Component: integral component of membrane (GO:0016021);; Molecular Function…	K01537|9.79e-43|sbi:8084900|K01537 P-type Ca2+ transporter type 2C [EC:7.2.2.10] | (RefSeq) calcium-transporting ATPase 4, endoplasmic reticulum-type	--	[P]	Inorganic ion transport and metabolism	haloacid dehalogenase-like hydrolase	Calcium-transporting ATPase 4, endoplasmic reticulum-type OS=Arabidopsis thaliana OX=3702 GN=ECA4 PE=2 SV=2	P	Inorganic ion transport and metabolism	uncharacterized protein LOC100192002 isoform X1 [Zea mays]	biological process: cellular process (GO:0009987);; biological process: localization (GO:0051179);; molecular function: transporter activity (GO:0005215);; molecular function: binding (GO:0005488);; biological process: biological regulation (GO:0065007);; cellular component: cellular anatomical entity (GO:0110165);; molecular function: catalytic activity (GO:0003824)
NewGene_5347	LOC103652709	0.29016	39	0.414148	60	0.293683	55	0.112319	18	0.147622	26	0.114821	22	-1.23758	0.000792325	down	--	--	Molecular Function: DNA binding (GO:0003677);; Molecular Function: endonuclease activity (GO:0004519);; Biological Process: DNA repair (GO:0006281);; Molecular Function: kinase activity (GO:0016301);;	K22804|1.12e-83|bna:106442438|K22804 structural maintenance of chromosomes protein 6 | (RefSeq) structural maintenance of chromosomes protein 6B-like	--	[R]	General function prediction only	Reverse transcriptase (RNA-dependent DNA polymerase)	Putative ribonuclease H protein At1g65750 OS=Arabidopsis thaliana OX=3702 GN=At1g65750 PE=3 SV=1	S	Function unknown	Protein kinase domain superfamily protein [Zea mays]	molecular function: binding (GO:0005488);; biological process: metabolic process (GO:0008152);; biological process: cellular process (GO:0009987);; molecular function: catalytic activity (GO:0003824);; biological process: response to stimulus (GO:0050896)
NewGene_5362	--	3.01057	57	3.15224	64	2.94651	77	1.12353	25	1.02642	28	1.69259	44	-1.04714	0.000898228	down	--	--	--	--	--	--	--	--	--	--	--	--	--
NewGene_5398	LOC112939257	0.247211	32	0.301302	52	0.161706	39	15.9204	2479	21.9144	2616	15.5734	2697	5.97888	0	up	--	--	--	K02218|1.23e-43|sbi:8069780|K02218 casein kinase 1 [EC:2.7.11.1] | (RefSeq) uncharacterized protein LOC8069780	--	[L]	Replication, recombination and repair	DDE superfamily endonuclease	--	L	Replication, recombination and repair	protein ALP1-like [Oryza sativa Japonica Group]	--
NewGene_5438	--	0	0	0	0	0	0	1.24917	52	1.13846	50	1.40008	68	8.24194	5.8285e-11	up	--	--	--	--	--	--	--	--	--	--	--	--	--
NewGene_5494	--	0.456347	41	0.338961	34	0.504379	62	0.190734	21	0.128429	16	0.135919	18	-1.30476	0.00093206	down	--	--	--	--	--	--	--	--	--	--	--	hypothetical protein ZEAMMB73_Zm00001d050015 [Zea mays]	--
NewGene_5507	LOC103637704	0.781213	47	0.342442	33	0.967286	77	0.225631	26	0.238709	22	0.105875	14	-1.30815	0.00103604	down	--	--	Cellular Component: nucleus (GO:0005634);; Biological Process: regulation of transcription, DNA-templated (GO:0006355);; Molecular Function: zinc ion binding (GO:0008270);;	K17604|4.12e-139|ats:109756079|K17604 zinc finger SWIM domain-containing protein 3 | (RefSeq) LOC109756079; protein FAR1-RELATED SEQUENCE 5-like	--	--	--	MULE transposase domain	Protein FAR1-RELATED SEQUENCE 5 OS=Arabidopsis thaliana OX=3702 GN=FRS5 PE=1 SV=1	S	Function unknown	protein FAR1-RELATED SEQUENCE 5-like isoform X2 [Zea mays]	cellular component: intracellular (GO:0005622);; cellular component: cellular anatomical entity (GO:0110165);; biological process: biological regulation (GO:0065007);; molecular function: binding (GO:0005488)
NewGene_5512	--	1.50467	137	1.09624	109	1.88823	240	0.525679	59	0.237934	29	0.193033	25	-2.05165	2.65696e-05	down	--	--	--	--	--	--	--	--	--	--	--	--	--
NewGene_5513	--	2.74131	130	3.85917	215	2.73819	188	0.814282	36	1.51335	97	1.21382	75	-1.38523	0.00145107	down	--	--	--	--	--	--	--	--	--	--	--	--	--
NewGene_5560	--	1.01339	121	0.976962	121	0.806842	137	0.285041	39	0.25524	44	0.392304	63	-1.40261	5.89421e-09	down	--	--	--	--	--	--	--	Transposase family tnp2	--	--	--	CACTA TnpD transposase [Zea mays]	--
NewGene_5561	--	0.952655	50	0.958893	54	0.840659	61	0.194907	13	0.417184	28	0.466108	34	-1.16633	0.00142986	down	--	--	--	--	--	--	--	--	--	--	--	--	--
NewGene_558	--	1.44057	45	1.84065	62	1.7794	76	4.14827	153	4.29165	169	5.05962	179	1.4522	1.38229e-12	up	--	--	Cellular Component: integral component of membrane (GO:0016021);; Molecular Function: kinase activity (GO:0016301);;	K04371|1.39e-107|cann:107878495|K04371 mitogen-activated protein kinase 1/3 [EC:2.7.11.24] | (RefSeq) mitogen-activated protein kinase 20	--	[T]	Signal transduction mechanisms	Protein kinase domain	Mitogen-activated protein kinase 7 OS=Oryza sativa subsp. japonica OX=39947 GN=MPK7 PE=2 SV=1	T	Signal transduction mechanisms	Mitogen-activated protein kinase 7 [Zea mays]	cellular component: cellular anatomical entity (GO:0110165);; molecular function: catalytic activity (GO:0003824)
NewGene_5602	--	0.504093	21	0.331944	15	0.370547	22	1.18212	59	1.4962	79	1.48513	84	1.91836	1.3259e-08	up	--	--	--	--	--	--	--	--	--	--	--	--	--
NewGene_5622	--	0.386456	8	0.282143	6	0.813914	22	3.57118	82	3.67194	90	3.02119	80	2.83948	7.55163e-14	up	--	--	--	--	--	--	--	--	--	--	--	--	--
NewGene_5636	--	2.10431	166	2.01321	168	1.76952	184	8.81331	843	9.67902	976	9.68763	1052	2.45313	9.05905e-115	up	--	--	--	--	--	--	--	--	--	--	--	--	--
NewGene_5637	--	0.43022	21	0.435023	23	0.299445	21	1.41218	85	1.215	77	1.13409	79	1.87385	4.39963e-09	up	--	--	--	--	--	--	--	--	--	--	--	unknown [Zea mays]	--
NewGene_5685	LOC109943436	2.8427	114	2.24498	98	2.96444	167	0.597222	29	0.543237	28	0.671741	38	-1.99444	2.85337e-14	down	--	--	--	--	--	--	--	--	--	--	--	unknown [Zea mays]	--
NewGene_5748	--	0.33516	15	0.255603	12	0.33274	21	1.31587	69	0.852744	48	0.826079	50	1.80945	3.5122e-06	up	--	--	--	--	--	--	--	--	--	--	--	--	--
NewGene_5751	--	2.12813	104	2.41198	124	2.41601	159	0.265678	16	0.400166	25	0.349621	23	-2.59932	1.87143e-20	down	--	--	--	--	--	--	--	--	--	--	--	--	--
NewGene_5832	--	2.82941	449	2.88015	497	2.88255	640	0.898645	172	0.975411	199	0.853755	188	-1.50831	2.09395e-38	down	--	--	--	--	--	--	--	--	--	--	--	--	--
NewGene_5835	--	9.06004	1120	8.5184	1113	9.02611	1503	0.978048	148	1.00909	147	0.922323	132	-3.13328	5.91338e-198	down	--	--	--	--	--	--	--	--	--	--	--	--	--
NewGene_5848	--	1.5718	122	1.78611	125	1.52388	154	0.438443	42	0.403711	38	0.688159	59	-1.54494	5.31749e-11	down	--	--	--	--	--	--	--	--	--	--	--	--	--
NewGene_5861	--	3.47478	111	3.64048	126	3.79034	169	0.41772	17	0.194062	8	0.326713	15	-3.34156	7.54565e-26	down	--	--	--	--	--	--	--	--	--	--	--	unnamed protein product [Digitaria exilis]	--
NewGene_590	--	4.16807	81	3.72401	79	4.3632	119	1.25718	30	1.82045	46	1.79309	49	-1.16279	1.65046e-05	down	--	--	--	--	--	--	--	--	--	--	--	--	--
NewGene_6053	--	0.908559	48	1.81044	103	2.20435	138	0.407116	28	0.326706	23	0.619085	38	-1.67335	3.17028e-07	down	--	--	--	--	--	--	--	--	--	--	--	--	--
NewGene_6112	LOC105914918	1.3169	136	1.07766	114	1.01791	143	0.19903	29	0.382979	46	0.390129	58	-1.59463	4.0925e-10	down	--	--	Molecular Function: nucleic acid binding (GO:0003676);;	K13424|1.48e-37|sita:105914918|K13424 WRKY transcription factor 33 | (RefSeq) WRKY transcription factor WRKY24-like	MAPK signaling pathway - plant (ko04016);; Plant-pathogen interaction (ko04626)	--	--	--	--	L	Replication, recombination and repair	WRKY transcription factor WRKY24-like [Setaria italica]	molecular function: binding (GO:0005488)
NewGene_6127	--	0.042334	3	0.055692	4	0	0	1.86585	149	1.6953	144	1.91989	176	6.04896	1.49916e-24	up	--	--	--	K10523|2.49e-14|obr:102699661|K10523 speckle-type POZ protein | (RefSeq) BTB/POZ and MATH domain-containing protein 1-like	--	--	--	--	--	L	Replication, recombination and repair	Cinful1 polyprotein [Zea mays]	--
NewGene_6154	--	0.603509	47	0.763293	61	0.501534	65	0.042443	4	0.087462	10	0.301645	21	-2.33686	8.18056e-08	down	--	--	--	--	--	--	--	--	--	--	--	--	--
NewGene_6158	--	6.77858	119	4.22869	81	4.87281	120	2.3633	50	2.49138	56	1.70487	42	-1.12799	2.50222e-05	down	--	--	--	--	--	--	--	--	--	--	--	--	--
NewGene_6167	LOC105915054	1.57232	162	1.17903	150	1.44437	200	5.15026	603	4.584	673	5.35661	769	1.98596	1.88487e-67	up	--	--	Cellular Component: integral component of membrane (GO:0016021);;	K19027|3.71e-23|zma:103652610|K19027 zinc finger FYVE domain-containing protein 26 | (RefSeq) uncharacterized protein LOC103652610 isoform X1	--	--	--	--	--	E	Amino acid transport and metabolism	uncharacterized protein LOC105915054 [Setaria italica]	cellular component: cellular anatomical entity (GO:0110165)
NewGene_6175	--	1.05393	122	1.15926	146	1.10547	179	2.56259	357	2.22099	329	2.6895	430	1.31327	5.85811e-21	up	--	--	Molecular Function: kinase activity (GO:0016301);;	--	--	--	--	--	--	--	--	Leucine-rich repeat protein kinase family protein [Zea mays]	molecular function: catalytic activity (GO:0003824)
NewGene_6201	--	5.06484	166	4.93557	184	6.30213	299	0.718154	33	1.37426	60	0.500662	25	-2.43615	3.23529e-22	down	--	--	--	--	--	--	--	--	--	--	--	unknown [Zea mays]	--
NewGene_6235	--	1.99561	30	2.29569	32	2.51728	45	3.52786	67	4.38127	78	3.59526	76	1.04576	0.000306225	up	--	--	Cellular Component: nucleus (GO:0005634);; Cellular Component: endoplasmic reticulum (GO:0005783);; Biological Process: regulation of transcription, DNA-templated (GO:0006355);; Biological Process: protein glycosylation (GO:0006486);; Cellular Component: integral component of membrane (GO:0016021);; Molecular Function: transferase activity (GO:0016740);; Molecular Function: sequence-specific DNA …	K19045|6.87e-13|aly:9300232|K19045 E3 ubiquitin-protein ligase BIG BROTHER and related proteins [EC:2.3.2.27] | (RefSeq) E3 ubiquitin ligase BIG BROTHER-related isoform X1	--	[O]	Posttranslational modification, protein turnover, chaperones	RING-like zinc finger	E3 ubiquitin-protein ligase SIS3 OS=Arabidopsis thaliana OX=3702 GN=SIS3 PE=2 SV=2	O	Posttranslational modification, protein turnover, chaperones	Dolichyl-diphosphooligosaccharide--protein glycosyltransferase subunit 1A [Zea mays]	cellular component: intracellular (GO:0005622);; cellular component: cellular anatomical entity (GO:0110165);; biological process: biological regulation (GO:0065007);; biological process: metabolic process (GO:0008152);; biological process: cellular process (GO:0009987);; molecular function: catalytic activity (GO:0003824);; molecular function: binding (GO:0005488)
NewGene_6249	--	1.18078	225	0.968089	169	1.00478	274	1.71813	426	1.74283	502	2.1247	578	1.16101	1.85892e-18	up	--	--	Molecular Function: nucleic acid binding (GO:0003676);; Molecular Function: zinc ion binding (GO:0008270);; Biological Process: DNA integration (GO:0015074);;	K19525|5.15e-124|dct:110098611|K19525 vacuolar protein sorting-associated protein 13A/C | (RefSeq) uncharacterized protein LOC110098611	--	[R]	General function prediction only	Reverse transcriptase (RNA-dependent DNA polymerase)	RNA-directed DNA polymerase homolog OS=Oenothera berteroana OX=3950 PE=4 SV=1	L	Replication, recombination and repair	gag-pol polyprotein [Gossypium australe]	molecular function: binding (GO:0005488);; biological process: metabolic process (GO:0008152);; biological process: cellular process (GO:0009987)
NewGene_6295	--	0.112635	5	0	0	0	0	0.821337	40	1.11559	62	0.795701	42	4.69769	0.000974248	up	--	--	Biological Process: transposition (GO:0032196);;	--	--	--	--	--	--	--	--	unknown [Zea mays]	biological process: cellular process (GO:0009987)
NewGene_6309	--	0.328793	19	0.373512	26	0.51598	46	1.3304	88	1.26042	98	1.49513	90	1.6236	3.13118e-08	up	--	--	--	--	--	--	--	--	--	--	--	--	--
NewGene_6318	--	2.8373	56	2.63035	57	3.60496	97	0.267612	7	0.282706	8	0.375226	11	-3.00319	4.90787e-13	down	--	--	--	--	--	--	--	--	--	--	--	unknown [Zea mays]	--
NewGene_6355	--	0.021344	3	0.083661	13	0.070032	14	0.674484	115	0.877344	159	0.741593	145	3.80856	4.44203e-27	up	--	--	--	--	--	--	--	--	--	--	--	hypothetical protein ZEAMMB73_Zm00001d015830 [Zea mays]	--
NewGene_6378	--	3.73595	102	3.72972	110	2.6846	102	0.908468	30	0.739699	26	0.304832	12	-2.22502	8.34056e-12	down	--	--	--	--	--	--	--	--	--	--	--	--	--
NewGene_6385	LOC100279913	0.106061	9	0.194306	15	0.389557	35	2.0106	134	3.01007	209	2.13674	170	3.14907	8.67922e-26	up	--	--	--	--	--	--	--	--	--	--	--	unknown [Zea mays]	--
NewGene_6396	--	2.62679	218	3.31294	270	2.8826	297	0.914978	90	0.850648	76	0.740624	86	-1.64803	1.4617e-21	down	--	--	--	--	--	--	--	--	--	--	--	--	--
NewGene_6416	--	1.30461	112	1.4422	116	1.7192	190	0.585182	56	0.604171	68	0.56532	70	-1.09805	4.98465e-07	down	--	--	--	--	--	--	--	--	--	--	--	--	--
NewGene_6418	LOC103645777	0.630652	23	0.599222	32	0.347987	26	0.789746	44	1.07323	70	0.977462	61	1.08519	0.00181489	up	--	--	--	--	--	--	--	--	Protein NARROW LEAF 1 OS=Oryza sativa subsp. japonica OX=39947 GN=NAL1 PE=1 SV=1	S	Function unknown	Trypsin family protein [Zea mays]	--
NewGene_6427	--	0	0	0.495126	7	0	0	3.63419	50	4.28646	63	3.97237	63	4.55837	0.00450961	up	--	--	--	--	--	--	--	--	--	--	--	--	--
NewGene_6440	LOC109939816	2.40468	164	1.8222	146	2.21675	219	0.99193	70	0.870099	58	0.851195	64	-1.46302	8.51034e-13	down	--	--	--	--	--	--	--	--	--	L	Replication, recombination and repair	putative nuclease HARBI1 [Zea mays]	--
NewGene_6498	--	0.339447	19	0.526032	32	0.460848	36	5.38599	361	5.65708	403	5.10204	392	3.73117	7.5165e-75	up	--	--	--	--	--	--	--	--	--	--	--	--	--
NewGene_6530	LOC103646649	4.4737	198	2.82447	141	3.54284	247	0.824189	54	0.869831	51	1.08808	55	-1.87603	8.53487e-18	down	--	--	--	--	--	--	--	--	--	L	Replication, recombination and repair	uncharacterized protein LOC103646649 [Zea mays]	--
NewGene_6543	LOC103653272	0.6045	78	0.930801	130	0.720272	129	0.319809	50	0.305327	49	0.370616	68	-1.02261	5.08298e-05	down	--	--	--	--	--	--	--	Transposase family tnp2	--	S	Function unknown	uncharacterized protein LOC103653272 [Zea mays]	--
NewGene_6586	--	0.869615	48	1.28736	76	1.02369	74	0.392196	27	0.623851	44	0.235331	19	-1.13773	0.00134138	down	--	--	--	--	--	--	--	--	--	--	--	--	--
NewGene_6596	--	1.6484	73	1.49776	67	1.39263	87	0.363149	20	0.339898	20	0.360187	23	-1.8635	6.98205e-09	down	--	--	--	--	--	--	--	--	--	--	--	hypothetical protein Zm00014a_019564 [Zea mays]	--
NewGene_6597	--	1.83346	60	1.26068	43	1.58027	73	0.376535	15	0.781637	33	0.903061	40	-1.02097	0.00499439	down	--	--	--	--	--	--	--	--	--	--	--	--	--
NewGene_6609	--	0.293157	25	0.195926	32	0.30883	32	1.16135	146	1.39523	172	0.789939	78	2.15743	9.67642e-12	up	--	--	--	--	--	--	--	--	--	--	--	--	--
NewGene_6610	--	0.478735	62	0.254912	36	0.188963	34	0.880026	147	1.12986	185	1.80449	282	2.13228	3.78886e-06	up	--	--	--	--	--	--	--	--	--	--	--	--	--
NewGene_663	--	1.74777	84	2.09753	97	1.14661	105	0.856194	46	0.661806	41	0.491763	31	-1.28412	3.10771e-06	down	--	--	--	--	--	--	--	--	--	--	--	--	--
NewGene_6634	--	3.87478	144	3.69541	157	2.87969	172	1.28492	58	1.48555	76	1.10727	61	-1.29432	9.12918e-10	down	--	--	--	--	--	--	--	--	--	--	--	unknown [Zea mays]	--
NewGene_6646	LOC100285135	0.111144	4	0.474211	19	0.238403	12	2.7009	105	1.66901	74	1.81105	88	2.93259	7.23719e-14	up	--	--	Cellular Component: integral component of membrane (GO:0016021);;	K02218|1.61e-59|sbi:8069780|K02218 casein kinase 1 [EC:2.7.11.1] | (RefSeq) uncharacterized protein LOC8069780	--	[L]	Replication, recombination and repair	DDE superfamily endonuclease	--	B	Chromatin structure and dynamics	uncharacterized protein LOC100285135 isoform X3 [Zea mays]	cellular component: cellular anatomical entity (GO:0110165)
NewGene_6662	LOC109940502	2.33313	129	1.03999	102	1.39669	160	0.382357	42	0.500974	58	0.551225	68	-1.23221	2.01434e-07	down	--	--	Molecular Function: DNA binding (GO:0003677);; Molecular Function: protein dimerization activity (GO:0046983);;	K19984|8.61e-78|psom:113272286|K19984 exocyst complex component 5 | (RefSeq) uncharacterized protein LOC113272286	--	[L]	Replication, recombination and repair	hAT family C-terminal dimerisation region	Zinc finger BED domain-containing protein RICESLEEPER 2 OS=Oryza sativa subsp. japonica OX=39947 GN=Os03g0733400 PE=2 SV=1	L	Replication, recombination and repair	zinc finger BED domain-containing protein RICESLEEPER 2 [Zea mays]	molecular function: binding (GO:0005488)
NewGene_6818	--	1.46195	89	1.41936	85	1.33406	118	0.2917	28	0.556964	50	0.174186	22	-1.54569	3.86963e-07	down	--	--	Molecular Function: protein serine/threonine phosphatase activity (GO:0004722);;	--	--	--	--	--	--	--	--	putative protein phosphatase 2C 62 [Zea mays]	biological process: metabolic process (GO:0008152);; biological process: cellular process (GO:0009987);; molecular function: catalytic activity (GO:0003824)
NewGene_6823	--	4.01487	163	4.9944	220	5.32699	302	1.80418	89	2.02885	106	2.47954	140	-1.028	1.61973e-08	down	--	--	--	--	--	--	--	--	--	--	--	--	--
NewGene_6827	LOC100273267	2.41348	112	2.32083	117	2.5755	163	0.336854	21	0.466776	30	0.428781	28	-2.3138	1.99762e-18	down	--	--	--	--	--	--	--	--	Uncharacterized protein At4g06744 OS=Arabidopsis thaliana OX=3702 GN=At4g06744 PE=2 SV=1	S	Function unknown	uncharacterized protein LOC100273267 isoform X1 [Zea mays]	--
NewGene_6868	--	6.23492	464	5.75016	446	5.87089	598	2.4865	219	2.49975	237	2.80694	279	-1.04798	4.9945e-20	down	--	--	--	--	--	--	--	--	--	--	--	hypothetical protein ZEAMMB73_Zm00001d034041 [Zea mays]	--
NewGene_6872	LOC103643277	1.20571	36	1.69908	56	1.71533	70	0.470579	19	0.806477	29	0.834592	29	-1.06857	0.00261652	down	--	--	--	--	--	--	--	--	--	--	--	uncharacterized protein LOC103643277 [Zea mays]	--
NewGene_6881	--	0.519895	9	0.809239	15	0.456638	11	5.3258	110	5.18446	114	5.35421	127	3.31191	1.09249e-22	up	--	--	Molecular Function: obsolete transcription factor activity, protein binding (GO:0000988);; Molecular Function: obsolete transcription factor activity, transcription factor binding (GO:0000989);; Molecular Function: molecular_function (GO:0003674);; Molecular Function: protein disulfide isomerase activity (GO:0003756);; Molecular Function: catalytic activity (GO:0003824);; Molecular Function: bind…	K03549|3.61e-07|jre:108997955|K03549 KUP system potassium uptake protein | (RefSeq) potassium transporter 19-like	--	--	--	Transposase-associated domain	--	O	Posttranslational modification, protein turnover, chaperones	transposase-associated domain protein [Zea mays]	molecular function: catalytic activity (GO:0003824);; molecular function: binding (GO:0005488);; cellular component: intracellular (GO:0005622);; cellular component: cellular anatomical entity (GO:0110165);; biological process: metabolic process (GO:0008152);; biological process: cellular process (GO:0009987);; biological process: response to stimulus (GO:0050896);; biological process: biological…
NewGene_6891	--	3.3714	332	3.73419	395	3.43257	493	1.02501	124	0.957602	103	0.878475	102	-1.88914	1.17441e-37	down	--	--	--	--	--	--	--	--	--	--	--	--	--
NewGene_6897	LOC100382768	11.9758	734	12.9418	863	12.0101	1031	1.6997	126	1.76709	139	1.63159	139	-2.70871	1.47564e-130	down	--	--	--	--	--	--	--	--	--	--	--	uncharacterized protein LOC100382768 [Zea mays]	--
NewGene_6974	--	0.219524	8	0.276005	10	0.551805	25	1.26889	50	1.73815	72	1.01776	46	2.00788	1.6806e-06	up	--	--	--	--	--	--	--	--	--	--	--	hypothetical protein OsJ_05086 [Oryza sativa Japonica Group]	--
NewGene_6988	--	1.58584	100	1.72594	117	1.85588	166	0.783827	61	0.803462	65	0.509678	42	-1.17373	1.37326e-06	down	--	--	--	--	--	--	--	--	--	--	--	--	--
NewGene_6991	LOC103647055	2.15359	180	2.07789	192	1.83216	229	0.871838	86	0.727393	84	0.894908	91	-1.21451	1.10902e-11	down	--	--	Molecular Function: catalytic activity (GO:0003824);;	--	--	--	--	--	--	--	--	uncharacterized protein LOC103647055 [Zea mays]	molecular function: catalytic activity (GO:0003824)
NewGene_705	--	1.29422	92	0.843633	79	1.3837	156	0.113143	9	0.207019	19	0.145911	15	-2.91187	1.42711e-17	down	--	--	--	--	--	--	--	--	--	--	--	--	--
NewGene_706	--	5.34555	162	4.96532	153	5.18429	214	1.66135	57	1.96127	70	1.96882	74	-1.40454	1.23227e-12	down	--	--	--	--	--	--	--	--	--	--	--	--	--
NewGene_7063	LOC103639178	0.127791	10	0.29109	24	0.163342	17	1.21359	109	0.993476	95	1.05936	109	2.60884	1.03567e-15	up	--	--	--	--	--	--	--	--	--	--	--	unknown [Zea mays]	--
NewGene_7071	--	1.40037	77	1.18366	68	1.14974	85	0.233084	16	0.412723	37	0.359666	21	-1.65567	9.21897e-07	down	--	--	Cellular Component: integral component of membrane (GO:0016021);;	--	--	--	--	--	--	--	--	unknown [Zea mays]	cellular component: cellular anatomical entity (GO:0110165)
NewGene_7090	--	3.23716	79	2.60381	69	2.49293	85	1.4997	44	0.992442	31	1.19646	41	-1.02346	0.000450085	down	--	--	Molecular Function: structural constituent of ribosome (GO:0003735);; Cellular Component: ribosome (GO:0005840);; Biological Process: translation (GO:0006412);;	K02974|1.03e-51|zma:103628877|K02974 small subunit ribosomal protein S24e | (RefSeq) 40S ribosomal protein S24-1	Ribosome (ko03010)	[J]	Translation, ribosomal structure and biogenesis	Ribosomal protein S24e	40S ribosomal protein S24-1 OS=Arabidopsis thaliana OX=3702 GN=RPS24A PE=2 SV=1	J	Translation, ribosomal structure and biogenesis	40S ribosomal protein S24-2 [Zea mays]	molecular function: structural molecule activity (GO:0005198);; cellular component: intracellular (GO:0005622);; cellular component: cellular anatomical entity (GO:0110165);; biological process: metabolic process (GO:0008152);; biological process: cellular process (GO:0009987)
NewGene_71	--	0.161545	6	0.201424	16	0.26989	26	0.938464	69	0.501753	40	0.745684	63	1.88057	7.04043e-06	up	--	--	--	--	--	--	--	--	--	--	--	--	--
NewGene_7100	LOC100284024	3.87619	75	3.50963	75	3.90713	107	1.65135	40	1.55133	38	1.84475	50	-1.0098	0.000165819	down	[T]	Signal transduction mechanisms	Molecular Function: protein serine/threonine kinase activity (GO:0004674);; Molecular Function: ATP binding (GO:0005524);;	K07178|9.75e-84|zma:103627813|K07178 RIO kinase 1 [EC:2.7.11.1] | (RefSeq) serine/threonine-protein kinase rio1-like	Ribosome biogenesis in eukaryotes (ko03008)	[TD]	Signal transduction mechanisms;; Cell cycle control, cell division, chromosome partitioning	RIO1 family	--	--	--	Serine/threonine-protein kinase Rio1 [Zea mays]	biological process: metabolic process (GO:0008152);; biological process: cellular process (GO:0009987);; molecular function: catalytic activity (GO:0003824);; molecular function: binding (GO:0005488)
NewGene_7106	--	3.02196	143	3.39153	179	3.2308	218	1.19897	70	1.45949	90	1.36075	89	-1.12132	3.339e-09	down	--	--	--	--	--	--	--	--	--	--	--	--	--
NewGene_7136	--	0.433467	24	0.494098	30	0.872807	67	1.81103	119	2.42456	169	2.34032	176	1.96589	5.59245e-14	up	--	--	--	--	--	--	--	--	--	--	--	hypothetical protein Zm00014a_002162 [Zea mays]	--
NewGene_7158	--	0.862761	74	0.89276	80	1.03922	113	2.57638	223	2.41782	261	1.76791	208	1.37892	3.50014e-14	up	--	--	--	--	--	--	--	--	--	--	--	hypothetical protein SEVIR_6G154900v2 [Setaria viridis]	--
NewGene_7166	LOC103627924	0.202856	6	0.337576	9	0.322483	14	2.05847	66	1.87282	64	2.0447	67	2.77529	8.87043e-12	up	--	--	Molecular Function: DNA binding (GO:0003677);; Molecular Function: transposase activity (GO:0004803);; Biological Process: transposition, DNA-mediated (GO:0006313);; Molecular Function: zinc ion binding (GO:0008270);;	--	--	--	--	Zinc knuckle	--	--	--	uncharacterized protein LOC103627924 [Zea mays]	molecular function: binding (GO:0005488);; molecular function: catalytic activity (GO:0003824);; biological process: metabolic process (GO:0008152);; biological process: cellular process (GO:0009987)
NewGene_7255	LOC103626742	0.237692	20	0.371703	31	0.236468	30	1.62459	143	1.32643	127	0.949024	103	2.20562	1.04469e-14	up	--	--	--	--	--	--	--	--	--	--	--	uncharacterized protein LOC103626742 [Zea mays]	--
NewGene_7265	--	0.475651	33	0.432304	32	0.484437	50	1.23202	113	7.80082	308	1.55696	162	2.34498	5.10325e-07	up	--	--	--	--	--	--	--	--	--	E	Amino acid transport and metabolism	unknown [Zea mays]	--
NewGene_7267	LOC103626742	0.442703	21	0.520176	24	0.324253	20	1.76152	94	5.02576	210	1.4166	86	2.56435	7.00989e-13	up	--	--	--	--	--	--	--	--	--	--	--	uncharacterized protein LOC103626742 [Zea mays]	--
NewGene_7272	--	0.365716	12	0.329796	12	0.412466	18	5.38528	200	3.54607	140	3.78916	161	3.58294	1.36261e-30	up	--	--	--	--	--	--	--	--	--	--	--	unnamed protein product [Prunus armeniaca]	--
NewGene_7286	--	1.29563	80	1.46027	91	1.372	104	5.49159	378	8.86503	808	3.96804	313	2.44266	1.79434e-07	up	--	--	--	--	--	--	--	--	--	E	Amino acid transport and metabolism	unknown [Zea mays]	--
NewGene_7287	--	0.24558	7	0.231465	8	0.380686	16	1.5679	54	1.41705	52	1.32627	52	2.3687	2.71621e-08	up	--	--	--	--	--	--	--	--	--	S	Function unknown	hypothetical protein D1007_18164 [Hordeum vulgare]	--
NewGene_7290	--	1.52276	37	1.47657	39	1.42802	48	0.601535	18	0.770446	24	0.50285	17	-1.07838	0.00629921	down	--	--	--	--	--	--	--	--	--	--	--	unknown [Zea mays]	--
NewGene_7292	--	1.86427	65	0.281322	24	0.446156	36	1.60419	141	1.72904	108	0.84826	109	1.46228	0.00620171	up	--	--	--	--	--	--	--	--	--	E	Amino acid transport and metabolism	unknown [Zea mays]	--
NewGene_7293	--	0.90599	46	0.896177	51	0.913055	64	3.18019	191	3.12053	197	2.47621	168	1.7882	1.71218e-17	up	--	--	--	--	--	--	--	--	--	E	Amino acid transport and metabolism	unknown [Zea mays]	--
NewGene_7360	--	1.13493	62	0.943967	56	1.0073	71	0.336357	23	0.225531	16	0.44427	35	-1.37675	7.05391e-05	down	--	--	--	--	--	--	--	--	--	--	--	hypothetical protein [Zea mays]	--
NewGene_7382	--	1.59327	124	1.25493	107	1.64077	179	0.739269	70	0.499685	50	0.746221	81	-1.02697	8.11786e-06	down	--	--	--	--	--	--	--	--	--	--	--	--	--
NewGene_7391	--	4.49781	115	3.58341	96	3.68182	128	0.7905	28	1.28422	42	1.21615	42	-1.61883	7.29103e-10	down	--	--	--	--	--	--	--	--	--	--	--	--	--
NewGene_7397	--	0.841343	45	0.674081	39	1.02482	76	0.205381	14	0.276759	19	0.246724	19	-1.60807	2.67787e-05	down	--	--	--	--	--	--	--	--	--	--	--	--	--
NewGene_7412	LOC100216863	3.51624	343	3.53037	379	3.76407	529	1.68386	197	1.59287	208	1.50259	213	-1.01508	8.62201e-17	down	--	--	--	--	--	--	--	--	--	--	--	uncharacterized protein LOC100216863 isoform 1 [Zea mays]	--
NewGene_7434	--	0.183498	13	0.338205	26	0.287014	29	2.28086	192	2.32481	208	2.36869	229	3.20915	3.61667e-38	up	--	--	--	--	--	--	--	--	--	--	--	--	--
NewGene_7444	--	0.436717	21	0.187586	10	0.159697	11	1.22288	70	0.806325	49	0.813278	53	1.99855	1.96779e-06	up	--	--	--	--	--	--	--	--	--	E	Amino acid transport and metabolism	unknown [Zea mays]	--
NewGene_7459	--	0	0	0.094913	8	0	0	0.941446	83	0.780155	73	1.22533	124	5.02353	0.00349406	up	--	--	--	--	--	--	--	--	--	--	--	--	--
NewGene_7480	LOC100191822	1.87538	65	1.31895	50	1.22966	60	0.442969	19	0.403952	18	0.623054	30	-1.42195	7.86604e-05	down	--	--	Molecular Function: mRNA binding (GO:0003729);; Cellular Component: U1 snRNP (GO:0005685);; Biological Process: mRNA splice site selection (GO:0006376);; Cellular Component: U2-type prespliceosome (GO:0071004);;	--	--	--	--	--	--	--	--	LUC7 related protein [Zea mays]	molecular function: binding (GO:0005488);; cellular component: intracellular (GO:0005622);; cellular component: protein-containing complex (GO:0032991);; cellular component: cellular anatomical entity (GO:0110165);; biological process: cellular process (GO:0009987)
NewGene_752	--	0.12174	8	0	0	0.063873	6	1.00724	76	0.857329	69	0.993822	86	4.03448	6.67321e-16	up	--	--	--	--	--	--	--	--	--	--	--	unknown [Zea mays]	--
NewGene_7532	--	4.40357	43	3.45749	37	4.02991	55	2.10068	25	1.1532	15	1.35476	19	-1.19422	0.00234593	down	--	--	--	--	--	--	--	--	--	--	--	--	--
NewGene_7548	LOC109940303	0.155612	6	0.19349	9	0.242083	13	1.07306	45	1.00325	45	1.04848	48	2.31023	2.5159e-07	up	--	--	Biological Process: RNA (guanine-N7)-methylation (GO:0036265);;	K15443|4.71e-46|sbi:8060478|K15443 tRNA (guanine-N(7)-)-methyltransferase subunit TRM82 | (RefSeq) tRNA (guanine-N(7)-)-methyltransferase non-catalytic subunit wdr4	--	[S]	Function unknown	--	--	O	Posttranslational modification, protein turnover, chaperones	WD repeat-containing protein wdr-5.1-like [Zea mays]	biological process: metabolic process (GO:0008152);; biological process: cellular process (GO:0009987)
NewGene_7571	--	11.9668	899	11.1336	1038	13.4313	1449	3.92803	340	3.72158	361	4.50228	498	-1.4987	1.23276e-52	down	--	--	--	--	--	--	--	--	--	--	--	--	--
NewGene_7593	--	2.69274	97	2.85511	112	3.25152	162	0.700752	32	0.857113	40	1.2216	62	-1.47188	6.71519e-09	down	--	--	--	--	--	--	--	--	--	--	--	--	--
NewGene_7619	--	0.132648	16	0.137753	18	0.15897	26	0.477731	67	0.625415	93	0.791219	127	2.24689	4.88208e-12	up	--	--	Cellular Component: integral component of membrane (GO:0016021);;	--	--	--	--	--	--	--	--	hypothetical protein [Zea mays]	cellular component: cellular anatomical entity (GO:0110165)
NewGene_7637	LOC103633912	1.01059	71	0.891084	74	1.46617	104	0.325866	30	0.267819	25	0.308729	34	-1.48575	3.49584e-07	down	--	--	Molecular Function: molecular_function (GO:0003674);; Molecular Function: binding (GO:0005488);; Molecular Function: calcium ion binding (GO:0005509);; Molecular Function: protein binding (GO:0005515);; Cellular Component: cellular_component (GO:0005575);; Cellular Component: intracellular (GO:0005622);; Cellular Component: obsolete cell (GO:0005623);; Cellular Component: cytoplasm (GO:0005737);;…	--	--	--	--	--	--	O	Posttranslational modification, protein turnover, chaperones	uncharacterized protein LOC103633912 [Zea mays]	molecular function: binding (GO:0005488);; cellular component: intracellular (GO:0005622);; cellular component: cellular anatomical entity (GO:0110165);; biological process: multicellular organismal process (GO:0032501);; biological process: developmental process (GO:0032502)
NewGene_7704	LOC103630031	0.896522	39	0.813465	42	0.673971	43	0.104701	7	0.301415	17	0.228374	15	-1.6993	0.000116685	down	--	--	--	--	--	--	--	--	--	--	--	vegetative cell wall protein gp1-like [Zea mays]	--
NewGene_7725	--	0.951756	66	0.885291	73	1.39787	139	0.483412	36	0.254765	23	0.402103	40	-1.46194	1.59201e-06	down	--	--	Cellular Component: integral component of membrane (GO:0016021);;	--	--	--	--	--	--	--	--	hypothetical protein ZEAMMB73_Zm00001d052938 [Zea mays]	cellular component: cellular anatomical entity (GO:0110165)
NewGene_7754	--	0.677896	33	0.825808	45	0.766472	55	0.383673	18	0.328636	19	0.459737	25	-1.10376	0.00390047	down	--	--	--	--	--	--	--	--	--	--	--	--	--
NewGene_7776	--	0.05824	3	0	0	0.066593	5	2.25116	126	1.72143	103	1.85719	120	5.45367	3.28236e-21	up	--	--	Molecular Function: nucleic acid binding (GO:0003676);; Biological Process: DNA integration (GO:0015074);;	K13116|1.83e-34|pda:103723897|K13116 ATP-dependent RNA helicase DDX41 [EC:3.6.4.13] | (RefSeq) DEAD-box ATP-dependent RNA helicase 35-like	--	[R]	General function prediction only	Chromo (CHRromatin Organisation MOdifier) domain	--	L	Replication, recombination and repair	hypothetical protein C2845_PM08G11800 [Panicum miliaceum]	molecular function: binding (GO:0005488);; biological process: metabolic process (GO:0008152);; biological process: cellular process (GO:0009987)
NewGene_7794	--	0.641908	58	0.69329	56	0.538135	58	0.099803	12	0.127465	16	0.158621	20	-1.87517	6.74041e-07	down	--	--	--	--	--	--	--	--	--	--	--	hypothetical protein ZEAMMB73_Zm00001d037758 [Zea mays]	--
NewGene_7795	LOC8083020	13.7494	289	12.8301	297	14.4751	440	3.78033	98	4.48244	121	4.95747	146	-1.49289	2.94571e-23	down	--	--	Cellular Component: cytosol (GO:0005829);; Molecular Function: microtubule binding (GO:0008017);;	--	--	--	--	Plant protein of unknown function (DUF936)	--	S	Function unknown	uncharacterized protein LOC8083020 [Sorghum bicolor]	cellular component: cellular anatomical entity (GO:0110165);; molecular function: binding (GO:0005488)
NewGene_7816	LOC103635241	2.29754	157	2.46491	196	2.0915	194	0.836748	63	0.890459	73	0.974072	85	-1.32928	2.30042e-11	down	--	--	Molecular Function: molecular_function (GO:0003674);; Molecular Function: binding (GO:0005488);; Molecular Function: calcium ion binding (GO:0005509);; Molecular Function: protein binding (GO:0005515);; Cellular Component: cellular_component (GO:0005575);; Cellular Component: intracellular (GO:0005622);; Cellular Component: obsolete cell (GO:0005623);; Cellular Component: cytoplasm (GO:0005737);;…	--	--	--	--	Plant transposase (Ptta/En/Spm family)	--	O	Posttranslational modification, protein turnover, chaperones	uncharacterized protein LOC103635241 [Zea mays]	molecular function: binding (GO:0005488);; cellular component: intracellular (GO:0005622);; cellular component: cellular anatomical entity (GO:0110165);; biological process: multicellular organismal process (GO:0032501);; biological process: developmental process (GO:0032502)
NewGene_782	LOC542512	0.113735	12	0.251746	29	0.218193	32	0.370903	46	0.556304	74	0.44326	63	1.33432	0.000244558	up	--	--	Biological Process: nuclear-transcribed mRNA catabolic process, nonsense-mediated decay (GO:0000184);; Biological Process: nuclear-transcribed mRNA catabolic process (GO:0000956);; Molecular Function: molecular_function (GO:0003674);; Molecular Function: nucleic acid binding (GO:0003676);; Molecular Function: DNA binding (GO:0003677);; Molecular Function: catalytic activity (GO:0003824);; Molecul…	--	--	[R]	General function prediction only	zinc-binding in reverse transcriptase	--	L	Replication, recombination and repair	VEF family protein isoform X5 [Zea mays]	biological process: metabolic process (GO:0008152);; biological process: cellular process (GO:0009987);; biological process: biological regulation (GO:0065007);; molecular function: binding (GO:0005488);; molecular function: catalytic activity (GO:0003824);; cellular component: intracellular (GO:0005622);; cellular component: cellular anatomical entity (GO:0110165);; biological process: response …
NewGene_7821	--	0	0	1.24553	14	0	0	34.9553	406	32.9528	407	33.9234	452	6.39486	0.00143634	up	--	--	--	--	--	--	--	--	--	--	--	--	--
NewGene_7834	--	4.05532	464	4.26797	570	4.03913	698	1.62588	259	2.28897	272	1.924	331	-1.01254	6.52677e-21	down	--	--	--	--	--	--	--	--	--	--	--	--	--
NewGene_7838	LOC111589526	0.803075	63	0.74646	63	0.692314	71	0.321461	31	0.278683	30	0.335101	38	-1.01388	0.00095914	down	--	--	--	--	--	--	--	--	--	--	--	uncharacterized protein LOC111589526 [Zea mays]	--
NewGene_7842	--	2.17801	18	0.6862	6	1.21444	14	11.533	111	11.7314	120	13.8122	153	3.31608	5.97724e-23	up	--	--	--	--	--	--	--	--	--	--	--	--	--
NewGene_785	--	0.542471	45	0.27684	26	0.289777	41	0.663193	73	0.492035	69	0.896299	128	1.23372	9.26538e-05	up	--	--	--	K14300|1.95e-29|pda:103721930|K14300 nuclear pore complex protein Nup133 | (RefSeq) LOW QUALITY PROTEIN: nuclear pore complex protein NUP133	RNA transport (ko03013)	--	--	Transposase family tnp2	--	S	Function unknown	putative transposase protein, partial [Zea mays]	--
NewGene_7854	--	0.682109	31	1.00507	50	1.02702	66	0.430706	26	0.330156	25	0.266345	21	-1.00903	0.00678742	down	--	--	--	--	--	--	--	--	--	--	--	--	--
NewGene_7858	--	2.1857	77	1.69693	74	2.73066	135	0.257806	13	0.211314	15	0.304746	19	-2.5916	9.76818e-15	down	--	--	--	--	--	--	--	--	--	--	--	unknown [Zea mays]	--
NewGene_7895	--	1.86596	140	1.85314	152	1.82575	192	0.541683	49	0.49655	48	0.51698	54	-1.6873	1.94065e-15	down	--	--	--	--	--	--	--	--	--	--	--	unknown [Zea mays]	--
NewGene_7898	--	16.1756	1538	16.724	1731	18.6044	2478	3.21322	369	3.22006	393	3.08112	406	-2.2927	1.20872e-192	down	--	--	--	--	--	--	--	--	--	--	--	--	--
NewGene_7902	--	0.791388	32	1.09931	48	0.786242	43	0.458519	22	0.177408	10	0.090646	6	-1.68913	0.0004957	down	--	--	--	--	--	--	--	--	--	--	--	--	--
NewGene_7910	LOC103629645	2.22548	186	1.70697	155	2.21981	260	0.849146	86	1.01184	109	0.903963	105	-1.0023	6.28062e-08	down	--	--	--	--	--	--	--	--	--	--	--	uncharacterized protein LOC103629645 isoform X2 [Zea mays]	--
NewGene_7911	--	3.12692	231	3.37284	271	3.67731	381	1.33349	119	1.7523	166	1.40397	144	-1.03653	2.30901e-11	down	--	--	--	--	--	--	--	--	--	--	--	--	--
NewGene_7947	--	0.82591	46	0.967377	59	0.849978	66	0.305689	21	0.198822	15	0.356025	28	-1.43017	6.47451e-05	down	--	--	--	--	--	--	--	--	--	--	--	--	--
NewGene_7959	--	4.89814	155	5.35233	184	5.34612	236	1.85238	71	2.17518	88	2.63948	116	-1.07241	1.37778e-08	down	--	--	--	--	--	--	--	--	--	--	--	hypothetical protein EE612_024498 [Oryza sativa]	--
NewGene_7980	--	0.188216	6	0.362097	13	0.324401	16	1.7607	65	1.19814	47	1.66652	71	2.39563	4.62243e-09	up	--	--	--	--	--	--	--	--	--	--	--	--	--
NewGene_7982	--	4.20981	140	4.86374	176	4.61915	215	1.05776	43	1.05244	45	1.38243	64	-1.81167	2.4499e-17	down	--	--	--	--	--	--	--	--	--	--	--	hypothetical protein ZEAMMB73_Zm00001d030515 [Zea mays]	--
NewGene_7990	--	1.05146	52	0.965453	53	0.895998	75	0.225493	19	0.286209	18	0.406947	28	-1.47605	1.93591e-05	down	--	--	--	--	--	--	--	--	--	--	--	--	--
NewGene_7999	--	1.48767	46	1.6645	56	1.09578	48	3.24945	121	2.08692	83	2.46966	106	1.02709	0.000131901	up	--	--	--	--	--	--	--	--	--	--	--	--	--
NewGene_8035	LOC100276259	1.09011	107	1.11457	112	1.41179	194	0.220724	27	0.250376	32	0.269627	37	-2.09068	5.55493e-16	down	--	--	--	--	--	--	--	--	--	--	--	uncharacterized protein LOC100276259 [Zea mays]	--
NewGene_8060	LOC100276661	1.39864	38	1.63251	49	1.43752	54	4.25495	136	3.6763	124	4.37978	156	1.55224	1.42753e-11	up	--	--	Cellular Component: integral component of membrane (GO:0016021);;	--	--	--	--	--	--	--	--	uncharacterized protein LOC100276661 precursor [Zea mays]	cellular component: cellular anatomical entity (GO:0110165)
NewGene_8061	LOC100304144	0.170028	11	0.190792	14	0.054374	5	1.28844	98	1.57787	128	1.28656	113	3.4639	6.82973e-21	up	--	--	Molecular Function: DNA binding (GO:0003677);; Molecular Function: protein dimerization activity (GO:0046983);;	--	--	[L]	Replication, recombination and repair	--	--	L	Replication, recombination and repair	Zinc finger BED domain-containing protein DAYSLEEPER [Zea mays]	molecular function: binding (GO:0005488)
NewGene_8066	--	2.61966	160	3.20809	209	2.88801	256	1.15309	73	1.71484	110	1.25828	98	-1.15572	5.30018e-10	down	--	--	--	--	--	--	--	--	--	--	--	--	--
NewGene_8068	--	2.30351	71	1.65074	57	2.39023	101	0.547954	20	0.852232	32	0.247044	11	-1.84713	3.93048e-07	down	--	--	--	--	--	--	--	--	--	--	--	--	--
NewGene_8073	--	0	0	0.069184	2	0	0	4.30047	95	2.81443	66	3.21883	82	6.92163	2.1374e-10	up	--	--	--	--	--	--	--	--	--	--	--	--	--
NewGene_8090	--	2.16272	129	2.108	127	2.2338	157	3.73096	277	4.39635	327	3.97538	359	1.2068	1.06425e-16	up	--	--	--	--	--	--	--	--	--	--	--	--	--
NewGene_8134	LOC110429770	0.206028	6	0.176804	5	0.187802	7	1.67881	50	1.78009	57	1.48171	51	3.12868	1.06909e-10	up	--	--	Cellular Component: integral component of membrane (GO:0016021);;	--	--	--	--	Protein CHAPERONE-LIKE PROTEIN OF POR1-like	--	L	Replication, recombination and repair	unknown [Sorghum bicolor]	cellular component: cellular anatomical entity (GO:0110165)
NewGene_8150	--	6.51701	338	7.81356	429	7.70078	554	2.6879	158	2.57089	174	2.34699	165	-1.40622	4.33494e-27	down	--	--	Cellular Component: integral component of membrane (GO:0016021);;	--	--	--	--	--	--	C	Energy production and conversion	putative mitochondrial adenine nucleotide transporter BTL3 [Zea mays]	cellular component: cellular anatomical entity (GO:0110165)
NewGene_8183	--	13.2029	512	14.0411	600	13.626	748	3.08881	146	2.38286	120	2.65201	142	-2.191	1.21058e-70	down	--	--	--	--	--	--	--	--	--	--	--	--	--
NewGene_8210	--	2.83229	305	2.04998	234	2.23805	340	0.70555	83	0.507563	71	0.610283	88	-1.87622	2.61318e-25	down	--	--	--	--	--	--	--	--	--	--	--	--	--
NewGene_8246	--	0.465168	34	0.449094	34	0.528465	53	0.320151	22	0.13462	13	0.1526	12	-1.34654	0.00178714	down	--	--	--	--	--	--	--	--	--	--	--	--	--
NewGene_8248	LOC100279112	1.21577	68	1.66944	101	2.00697	155	0.739381	50	0.816962	58	0.664814	51	-1.00083	0.000120271	down	--	--	Cellular Component: integral component of membrane (GO:0016021);;	--	--	--	--	--	--	--	--	uncharacterized protein LOC100279112 [Zea mays]	cellular component: cellular anatomical entity (GO:0110165)
NewGene_8249	--	0.741946	125	0.715871	114	0.872663	166	0.105744	16	0.068698	16	0.125846	28	-2.76589	5.02467e-22	down	--	--	Cellular Component: cellular_component (GO:0005575);; Cellular Component: intracellular (GO:0005622);; Cellular Component: obsolete cell (GO:0005623);; Cellular Component: cytoplasm (GO:0005737);; Cellular Component: cytosol (GO:0005829);; Biological Process: sulfur compound metabolic process (GO:0006790);; Biological Process: biological_process (GO:0008150);; Biological Process: metabolic proces…	--	--	--	--	--	--	S	Function unknown	Protein CIA1 [Zea mays]	cellular component: intracellular (GO:0005622);; cellular component: cellular anatomical entity (GO:0110165);; biological process: metabolic process (GO:0008152);; biological process: cellular process (GO:0009987);; cellular component: protein-containing complex (GO:0032991)
NewGene_8260	--	0.36671	36	0.427081	46	0.61458	84	1.01609	119	0.950068	119	1.0279	139	1.20535	6.00528e-07	up	--	--	--	--	--	--	--	--	--	--	--	--	--
NewGene_8321	--	1.20801	45	0.836342	34	1.06577	55	0.424561	19	0.281341	14	0.480837	25	-1.21964	0.00209205	down	--	--	--	--	--	--	--	--	--	--	--	hypothetical protein SORBI_3009G099700 [Sorghum bicolor]	--
NewGene_8330	LOC109939563	1.558	133	1.46264	138	1.40796	173	0.607176	67	0.504002	55	0.529419	67	-1.24035	4.19855e-09	down	--	--	Molecular Function: DNA binding (GO:0003677);;	--	--	--	--	Domain of unknown function (DUF4413)	--	L	Replication, recombination and repair	zinc finger BED domain-containing protein RICESLEEPER 2-like [Zea mays]	molecular function: binding (GO:0005488)
NewGene_8352	--	1.33939	39	1.7054	54	1.60588	65	0.492311	18	0.371719	14	0.573872	23	-1.52443	4.91607e-05	down	--	--	--	--	--	--	--	--	--	--	--	--	--
NewGene_8361	--	0.924657	154	0.729165	141	0.845942	212	0.188296	41	0.259949	46	0.235683	57	-1.82157	5.03689e-17	down	--	--	--	K13415|3.33e-115|obr:102715163|K13415 protein brassinosteroid insensitive 1 [EC:2.7.10.1 2.7.11.1] | (RefSeq) protein BRASSINOSTEROID INSENSITIVE 1-like	Plant hormone signal transduction (ko04075)	[R]	General function prediction only	zinc-binding in reverse transcriptase	--	S	Function unknown	OSJNBa0006A01.18 [Oryza sativa Japonica Group]	--
NewGene_8378	LOC103631538	9.28092	1078	9.73349	1236	9.73334	1518	3.5952	478	3.73531	537	3.7041	577	-1.2749	1.30864e-64	down	--	--	Molecular Function: AT DNA binding (GO:0003680);; Cellular Component: nucleus (GO:0005634);;	K00122|5.47e-06|zma:103649308|K00122 formate dehydrogenase [EC:1.17.1.9] | (RefSeq) formate dehydrogenase 1, mitochondrial	Glyoxylate and dicarboxylate metabolism (ko00630);; Carbon metabolism (ko01200)	--	--	--	--	--	--	uncharacterized protein LOC103631538 [Zea mays]	molecular function: binding (GO:0005488);; cellular component: intracellular (GO:0005622);; cellular component: cellular anatomical entity (GO:0110165)
NewGene_8410	--	0.768952	66	0.740856	69	0.746028	89	0.161112	17	0.170206	19	0.231718	28	-1.82073	2.09737e-08	down	--	--	--	--	--	--	--	--	--	--	--	--	--
NewGene_8422	--	0.034206	5	0.057147	8	0.045659	8	0.300927	45	0.38702	62	0.32304	56	2.9491	2.17768e-10	up	--	--	Cellular Component: integral component of membrane (GO:0016021);;	--	--	--	--	--	--	--	--	--	cellular component: cellular anatomical entity (GO:0110165)
NewGene_8446	--	1.75144	46	1.88876	51	1.67788	59	0.533249	17	0.807532	28	0.497719	16	-1.36354	0.000270662	down	--	--	--	--	--	--	--	--	--	--	--	--	--
NewGene_8448	--	0.555211	75	0.394008	64	0.411843	85	6.90251	1195	9.57092	1864	8.60949	1744	4.40164	1.97243e-90	up	--	--	--	--	--	--	--	--	--	--	--	--	--
NewGene_8449	--	1.48574	99	1.73588	126	1.43307	134	10.7382	859	12.1803	941	7.80789	300	2.56358	3.21534e-06	up	--	--	--	--	--	--	--	--	--	--	--	--	--
NewGene_8450	--	10.7039	2602	9.76695	2606	10.5441	3615	69.6107	20639	73.1498	23101	73.7893	25153	2.95896	0	up	--	--	--	--	--	--	--	--	--	--	--	--	--
NewGene_8457	--	0.438739	42	0.181809	19	0.158333	22	5.75399	658	6.0898	741	6.10521	802	4.66483	6.16575e-30	up	--	--	--	--	--	--	--	--	--	--	--	--	--
NewGene_8530	--	0.969435	53	0.785254	64	1.43628	105	0.214329	21	0.555244	54	0.201062	22	-1.16925	0.00126135	down	[L]	Replication, recombination and repair	Molecular Function: DNA binding (GO:0003677);; Molecular Function: ATP binding (GO:0005524);; Biological Process: DNA replication initiation (GO:0006270);;	K02542|9.61e-24|sbi:8066643|K02542 DNA replication licensing factor MCM6 [EC:3.6.4.12] | (RefSeq) DNA replication licensing factor MCM6	DNA replication (ko03030)	[L]	Replication, recombination and repair	MCM P-loop domain	DNA replication licensing factor MCM6 OS=Oryza sativa subsp. indica OX=39946 GN=MCM6 PE=3 SV=1	L	Replication, recombination and repair	DNA replication licensing factor MCM6 [Zea mays]	molecular function: binding (GO:0005488);; biological process: metabolic process (GO:0008152);; biological process: cellular process (GO:0009987)
NewGene_8547	--	1.20483	52	2.15159	81	1.86711	104	0.757896	35	0.751646	26	0.980415	52	-1.06404	0.000608283	down	--	--	--	--	--	--	--	--	--	--	--	--	--
NewGene_855	LOC103630979	0.703409	43	0.657997	43	0.614323	49	0.303485	20	0.101778	8	0.26944	20	-1.51062	0.000330418	down	--	--	Molecular Function: hydrolase activity (GO:0016787);;	K08494|1.88e-10|obr:102700603|K08494 novel plant SNARE | (RefSeq) novel plant SNARE 12-like	--	--	--	--	--	G	Carbohydrate transport and metabolism	alpha/beta-Hydrolases superfamily protein [Zea mays]	molecular function: catalytic activity (GO:0003824)
NewGene_8561	--	21.3046	248	17.4284	220	21.4852	334	5.08239	73	4.26944	64	4.60023	75	-1.92178	4.24245e-27	down	--	--	--	--	--	--	--	--	--	--	--	--	--
NewGene_8563	--	49.7087	3131	50.3941	3444	48.8268	4307	10.8682	835	11.7495	958	11.1291	983	-1.97884	2.81419e-297	down	--	--	Molecular Function: nucleic acid binding (GO:0003676);; Biological Process: DNA integration (GO:0015074);;	K19199|4.88e-29|jre:108998805|K19199 protein-histidine N-methyltransferase [EC:2.1.1.85] | (RefSeq) uncharacterized protein LOC108998805 isoform X1	--	[R]	General function prediction only	RNase H-like domain found in reverse transcriptase	Uncharacterized mitochondrial protein AtMg00860 OS=Arabidopsis thaliana OX=3702 GN=AtMg00860 PE=4 SV=1	E	Amino acid transport and metabolism	gagpol polyprotein [Zea mays]	molecular function: binding (GO:0005488);; biological process: metabolic process (GO:0008152);; biological process: cellular process (GO:0009987)
NewGene_8582	--	0.70921	39	0.632238	40	0.77374	61	0.370024	26	0.183539	14	0.208074	16	-1.30638	0.00107513	down	--	--	--	--	--	--	--	--	--	--	--	--	--
NewGene_8597	--	0.16408	17	0.298889	26	0.266199	32	0.585314	62	0.442184	48	0.379762	50	1.10497	0.00193757	up	--	--	--	--	--	--	--	--	--	--	--	unknown [Zea mays]	--
NewGene_8601	--	3.97333	143	4.28186	159	4.09092	201	1.57292	69	1.79738	87	2.06696	92	-1.02856	7.63933e-08	down	--	--	--	--	--	--	--	--	--	--	--	hypothetical protein [Zea mays]	--
NewGene_8613	--	3.24338	81	2.84091	88	2.88424	109	0.71991	24	1.18041	41	1.08297	38	-1.44517	2.38706e-07	down	--	--	--	--	--	--	--	--	--	--	--	--	--
NewGene_8616	--	5.82104	124	6.7651	157	5.58932	170	2.50595	66	2.31194	63	1.9254	57	-1.28443	2.34966e-09	down	--	--	--	--	--	--	--	--	--	--	--	--	--
NewGene_8625	--	2.53409	31	2.5074	33	2.79645	47	1.02662	15	0.458718	7	1.114	19	-1.4396	0.0016071	down	--	--	--	--	--	--	--	--	--	--	--	--	--
NewGene_8628	--	1.83346	165	1.56756	154	1.88521	238	0.795658	87	0.566778	66	0.616383	77	-1.27105	1.34417e-10	down	--	--	--	--	--	--	--	--	--	--	--	--	--
NewGene_8648	LOC100283115	95.9996	2505	98.2637	2791	99.1575	3624	31.5671	995	29.8124	999	32.6473	1181	-1.49496	2.84241e-163	down	[O]	Posttranslational modification, protein turnover, chaperones	Molecular Function: peptidyl-prolyl cis-trans isomerase activity (GO:0003755);; Biological Process: protein folding (GO:0006457);;	K01802|7.19e-129|zma:100283115|K01802 peptidylprolyl isomerase [EC:5.2.1.8] | (RefSeq) uncharacterized protein LOC100283115	--	[O]	Posttranslational modification, protein turnover, chaperones	Cyclophilin type peptidyl-prolyl cis-trans isomerase/CLD	Peptidyl-prolyl cis-trans isomerase CYP19-3 OS=Arabidopsis thaliana OX=3702 GN=CYP19-3 PE=2 SV=2	O	Posttranslational modification, protein turnover, chaperones	uncharacterized protein LOC100283115 [Zea mays]	molecular function: catalytic activity (GO:0003824);; biological process: cellular process (GO:0009987)
NewGene_8695	LOC100280823	10.3764	134	10.1835	143	9.34706	169	4.0228	63	4.80085	80	3.12773	56	-1.17272	6.90275e-08	down	[G]	Carbohydrate transport and metabolism	Molecular Function: triose-phosphate isomerase activity (GO:0004807);;	K01803|1.06e-61|zma:100280823|K01803 triosephosphate isomerase (TIM) [EC:5.3.1.1] | (RefSeq) triosephosphate isomerase, cytosolic	Glycolysis / Gluconeogenesis (ko00010);; Fructose and mannose metabolism (ko00051);; Inositol phosphate metabolism (ko00562);; Carbon fixation in photosynthetic organisms (ko00710);; Carbon metabolism (ko01200);; Biosynthesis of amino acids (ko01230)	[G]	Carbohydrate transport and metabolism	Triosephosphate isomerase	Triosephosphate isomerase, cytosolic OS=Oryza sativa subsp. japonica OX=39947 GN=TPI PE=1 SV=3	G	Carbohydrate transport and metabolism	triose phosphate isomerase5 [Zea mays]	molecular function: catalytic activity (GO:0003824)
NewGene_8745	--	0.977504	36	1.34541	54	1.03269	53	0.416789	19	0.276568	13	0.303883	16	-1.58137	7.73868e-05	down	--	--	--	--	--	--	--	--	--	--	--	--	--
NewGene_8809	LOC100277508	2.44126	48	2.929	63	2.96071	81	1.1013	26	0.68269	18	1.87706	51	-1.02575	0.00398173	down	--	--	--	--	--	--	--	--	--	--	--	uncharacterized protein LOC100277508 [Zea mays]	--
NewGene_8813	--	1.22083	35	1.37382	42	1.22166	48	0.517512	18	0.471342	17	0.426354	17	-1.27208	0.00142686	down	--	--	--	--	--	--	--	--	--	--	--	--	--
NewGene_8837	LOC100286101	0.806256	23	1.20461	38	0.954311	42	3.9239	133	5.01754	118	4.53184	178	2.05254	1.22398e-15	up	--	--	Cellular Component: membrane (GO:0016020);;	K20891|1.82e-16|lja:Lj0g3v0224599.1|K20891 beta-glucuronosyltransferase [EC:2.4.1.-] | (RefSeq) Lj0g3v0224599.1; -	--	[G]	Carbohydrate transport and metabolism	Core-2/I-Branching enzyme	Beta-glucuronosyltransferase GlcAT14A OS=Arabidopsis thaliana OX=3702 GN=GLCAT14A PE=2 SV=1	G	Carbohydrate transport and metabolism	unknown [Zea mays]	cellular component: cellular anatomical entity (GO:0110165)
NewGene_8860	--	1.07497	50	1.06431	50	1.45538	91	0.56041	33	0.494432	31	0.376185	25	-1.07678	0.00112555	down	--	--	Biological Process: transposition (GO:0032196);;	--	--	--	--	Plant transposase (Ptta/En/Spm family)	Autonomous transposable element EN-1 mosaic protein OS=Zea mays OX=4577 PE=2 SV=1	--	--	RecName: Full=Autonomous transposable element EN-1 mosaic protein; AltName: Full=Suppressor-mutator system protein; Short=SPM [Zea mays]	biological process: cellular process (GO:0009987)
NewGene_8863	--	0.180555	5	0.164075	5	0.155383	6	2.00767	64	2.56443	87	2.16248	79	3.83637	2.44043e-16	up	--	--	--	--	--	--	--	--	--	--	--	--	--
NewGene_8897	--	0.518294	29	0.945028	49	0.682579	49	3.27773	213	2.51455	157	2.80938	187	2.1341	8.6205e-20	up	--	--	--	--	--	--	--	--	--	--	--	--	--
NewGene_8910	--	3.30624	45	3.57381	53	2.52922	48	0.832644	14	0.797364	14	0.788536	15	-1.79059	8.20464e-06	down	--	--	Cellular Component: integral component of membrane (GO:0016021);;	K03509|3.43e-06|zma:103645071|K03509 DNA polymerase eta [EC:2.7.7.7] | (RefSeq) DNA polymerase eta	--	--	--	--	--	--	--	actin [Zea mays]	cellular component: cellular anatomical entity (GO:0110165)
NewGene_8931	--	1.07855	48	1.08172	52	0.863412	54	0.348432	19	0.371637	22	0.2715	17	-1.42656	0.000118177	down	--	--	--	--	--	--	--	--	--	--	--	hypothetical protein [Zea mays]	--
NewGene_8993	--	0.070799	7	0.260133	27	0.220541	30	0.334424	38	0.482774	59	0.376906	50	1.22159	0.00359447	up	--	--	--	--	--	--	--	--	--	--	--	--	--
NewGene_8999	LOC103638510	0.632424	45	1.04631	74	0.968148	92	0.203572	21	0.170862	19	0.243597	29	-1.60524	2.13857e-06	down	--	--	--	--	--	--	--	--	--	--	--	uncharacterized protein LOC103638510 [Zea mays]	--
NewGene_9089	--	2.54241	199	1.88682	164	1.88522	208	4.87395	476	4.83505	503	4.99498	559	1.41048	8.56846e-29	up	--	--	--	--	--	--	--	--	--	--	--	--	--
NewGene_9090	--	0.169041	4	0.387807	10	0.332178	10	2.60808	68	2.7577	77	2.98548	89	3.28218	2.14471e-15	up	--	--	--	--	--	--	--	--	--	--	--	--	--
NewGene_91	--	0.098845	6	0.101306	6	0.149754	12	1.46978	95	1.60715	110	1.27314	94	3.64796	1.99634e-20	up	--	--	--	--	--	--	--	--	--	--	--	--	--
NewGene_9112	--	1.02351	49	1.36451	67	1.25894	79	0.272082	15	0.97824	36	0.612093	28	-1.31025	0.000152859	down	--	--	--	--	--	--	--	--	--	--	--	--	--
NewGene_9123	--	0.867325	39	0.847211	41	1.07149	67	0.25263	14	0.257006	15	0.128964	8	-1.96884	3.50336e-06	down	--	--	--	--	--	--	--	--	--	--	--	unknown [Zea mays]	--
NewGene_9202	--	1.62023	59	1.12448	45	1.40276	72	0.11764	6	0.104065	5	0.083659	5	-3.46523	2.3325e-12	down	--	--	--	--	--	--	--	--	--	--	--	--	--
NewGene_9259	--	2.39992	109	3.56243	129	3.04642	188	0.168572	11	0.24903	18	0.265905	21	-3.08615	2.77553e-25	down	--	--	--	--	--	--	--	--	--	--	--	hypothetical protein [Zea mays]	--
NewGene_9261	--	0.881699	59	1.73139	85	0.888422	68	0.059975	6	0.047016	5	0.186563	12	-3.24021	2.05535e-13	down	--	--	--	--	--	--	--	--	--	--	--	--	--
NewGene_9265	--	0.788786	26	0.517358	19	0.590484	28	1.99094	79	1.84679	78	1.27882	59	1.5616	2.60626e-06	up	--	--	--	--	--	--	--	--	--	--	--	--	--
NewGene_928	--	1.55055	57	1.27796	51	1.39119	71	0.683382	30	0.465188	22	0.516202	26	-1.20383	0.000323817	down	--	--	--	--	--	--	--	--	--	--	--	--	--
NewGene_9346	LOC109943985	0.537014	45	0.503938	52	0.581893	67	0.355782	27	0.174559	22	0.256515	30	-1.05655	0.00184663	down	--	--	Molecular Function: DNA binding (GO:0003677);; Molecular Function: protein dimerization activity (GO:0046983);;	K10398|3.19e-18|eus:EUTSA_v10016147mg|K10398 kinesin family member 11 | (RefSeq) hypothetical protein	--	[L]	Replication, recombination and repair	hAT family C-terminal dimerisation region	Putative AC transposase OS=Zea mays OX=4577 PE=2 SV=2	L	Replication, recombination and repair	zinc finger BED domain-containing protein RICESLEEPER 2 [Zea mays]	molecular function: binding (GO:0005488)
NewGene_940	--	6.08767	169	5.23977	158	6.04066	234	1.72444	58	1.90186	68	2.06263	79	-1.45789	7.97365e-14	down	--	--	--	--	--	--	--	--	--	--	--	--	--
NewGene_9401	--	23.7787	1798	19.7051	1612	23.7931	2490	3.87884	352	4.54131	427	3.90724	414	-2.30755	1.81376e-160	down	--	--	Molecular Function: nucleic acid binding (GO:0003676);; Molecular Function: zinc ion binding (GO:0008270);; Biological Process: DNA integration (GO:0015074);;	K20923|3.01e-31|obr:102713289|K20923 mixed-linked glucan synthase [EC:2.4.1.-] | (RefSeq) probable mixed-linked glucan synthase 8	--	--	--	gag-polypeptide of LTR copia-type	--	L	Replication, recombination and repair	putative retrotransposon RIRE1 poly protein [Zea mays]	molecular function: binding (GO:0005488);; biological process: metabolic process (GO:0008152);; biological process: cellular process (GO:0009987)
NewGene_9412	--	0.905718	43	1.0279	51	1.09321	68	0.249816	16	0.153986	12	0.221824	16	-1.87754	1.10358e-06	down	--	--	--	--	--	--	--	--	--	--	--	--	--
NewGene_9425	--	4.57118	226	6.14249	344	6.11661	442	2.54084	158	2.44078	152	2.46819	160	-1.09299	3.07498e-12	down	--	--	--	--	--	--	--	--	--	--	--	--	--
NewGene_9447	--	5.14396	322	3.27384	223	4.71397	413	0.954895	73	1.68429	136	1.68241	146	-1.4467	1.05536e-05	down	--	--	--	--	--	--	--	--	--	--	--	--	--
NewGene_9453	LOC103628495	2.44773	63	1.88317	46	1.04395	46	0.51671	14	0.520381	17	0.46362	24	-1.54918	9.87888e-05	down	--	--	Molecular Function: cysteine-type peptidase activity (GO:0008234);;	K08592|2.08e-30|ats:109764402|K08592 sentrin-specific protease 1 [EC:3.4.22.68] | (RefSeq) uncharacterized protein LOC109764402	--	--	--	--	--	--	--	hypothetical protein ZEAMMB73_Zm00001d016039 [Zea mays]	biological process: metabolic process (GO:0008152);; molecular function: catalytic activity (GO:0003824)
NewGene_9469	--	365.929	9058	412.333	11110	376.533	13054	129.555	3870	133.03	4226	126.44	4337	-1.42444	3.33773e-215	down	--	--	--	--	--	--	--	--	--	--	--	unknown [Zea mays]	--
NewGene_9543	LOC100279697	2.15445	99	2.40101	126	2.22992	151	1.05211	60	0.816449	52	0.924615	58	-1.14604	4.66618e-07	down	--	--	--	--	--	--	--	--	--	--	--	uncharacterized protein LOC100279697 [Zea mays]	--
NewGene_9552	--	0.744639	34	1.20144	59	1.6131	102	0.100085	6	0.060785	4	0.253889	16	-2.87684	1.37001e-09	down	--	--	--	K00430|4.70e-38|ats:109784706|K00430 peroxidase [EC:1.11.1.7] | (RefSeq) uncharacterized protein LOC109784706	Phenylpropanoid biosynthesis (ko00940)	--	--	Protein of unknown function (DUF295)	--	S	Function unknown	hypothetical protein ZEAMMB73_Zm00001d021097 [Zea mays]	--
NewGene_9573	--	9.10013	292	11.8439	381	10.0154	443	2.02884	80	2.6644	98	2.93631	125	-1.89059	1.00295e-33	down	--	--	--	--	--	--	--	--	--	--	--	--	--
NewGene_9581	--	0.663518	45	0.981891	67	0.760756	72	0.261925	21	0.248155	24	0.355918	40	-1.12895	0.000921287	down	--	--	--	--	--	--	--	--	--	--	--	--	--
NewGene_9613	LOC100191733	37.0637	1061	39.3665	1227	40.182	1611	17.3823	601	14.84	545	16.8386	668	-1.10461	1.10328e-45	down	--	--	--	--	--	--	--	--	--	--	--	uncharacterized protein LOC100191733 [Zea mays]	--
NewGene_9630	--	0.274254	47	0.301249	56	0.360923	87	0.714859	147	0.735109	161	0.732048	173	1.34791	8.63079e-11	up	--	--	Molecular Function: nucleic acid binding (GO:0003676);; Biological Process: DNA integration (GO:0015074);;	K17545|0.0|zma:103634684|K17545 serine/threonine-protein kinase ULK4 [EC:2.7.11.1] | (RefSeq) uncharacterized protein LOC103634684	--	[R]	General function prediction only	Reverse transcriptase (RNA-dependent DNA polymerase)	Retrovirus-related Pol polyprotein from transposon RE1 OS=Arabidopsis thaliana OX=3702 GN=RE1 PE=2 SV=1	L	Replication, recombination and repair	putative polyprotein [Oryza sativa Japonica Group]	molecular function: binding (GO:0005488);; biological process: metabolic process (GO:0008152);; biological process: cellular process (GO:0009987)
NewGene_9649	LOC100278923	0.441396	24	0.379489	28	0.645533	49	4.77307	425	4.63509	439	4.20692	438	3.69518	4.99548e-83	up	--	--	--	--	--	--	--	--	--	--	--	hypothetical protein [Zea mays]	--
NewGene_9660	LOC103633191	1.87215	58	3.33089	111	2.43967	105	17.9028	662	14.2578	560	24.0815	1021	3.01828	1.91809e-20	up	[O]	Posttranslational modification, protein turnover, chaperones	Molecular Function: structural constituent of ribosome (GO:0003735);; Cellular Component: nucleus (GO:0005634);; Cellular Component: cytoplasm (GO:0005737);; Cellular Component: ribosome (GO:0005840);; Biological Process: translation (GO:0006412);; Biological Process: protein ubiquitination (GO:0016567);; Biological Process: modification-dependent protein catabolic process (GO:0019941);; Molecula…	K02927|4.13e-98|zma:103633191|K02927 ubiquitin-large subunit ribosomal protein L40e | (RefSeq) ubiquitin	Ribosome (ko03010);; Ubiquitin mediated proteolysis (ko04120)	[J]	Translation, ribosomal structure and biogenesis	Ubiquitin family	Ubiquitin-60S ribosomal protein L40-1 OS=Arabidopsis thaliana OX=3702 GN=RPL40A PE=2 SV=1	J	Translation, ribosomal structure and biogenesis	ubiquitin [Zea mays]	molecular function: structural molecule activity (GO:0005198);; cellular component: intracellular (GO:0005622);; cellular component: cellular anatomical entity (GO:0110165);; biological process: metabolic process (GO:0008152);; biological process: cellular process (GO:0009987);; molecular function: protein tag (GO:0031386);; molecular function: binding (GO:0005488)
NewGene_9745	--	128.556	4484	147.469	5599	139.128	6796	72.1845	3039	63.5232	2843	44.7206	2162	-1.05788	2.6431e-07	down	--	--	--	--	--	--	--	--	--	--	--	--	--
NewGene_9755	--	0.19347	14	0.22014	19	0.096525	10	1.60859	141	1.38632	129	1.04677	104	3.10093	2.5189e-20	up	--	--	--	--	--	--	--	--	--	--	--	--	--
NewGene_9840	LOC103633531	1.54082	58	1.74487	71	2.12519	111	0.62787	29	0.617566	30	0.902062	47	-1.17039	9.26323e-05	down	--	--	--	--	--	--	--	--	--	--	--	uncharacterized protein LOC103633531 [Zea mays]	--
NewGene_9841	LOC103633531	1.81164	59	1.86763	66	2.53753	114	0.642767	25	0.837934	35	0.815823	37	-1.28549	2.133e-05	down	--	--	--	--	--	--	--	--	--	--	--	uncharacterized protein LOC103633531 [Zea mays]	--
NewGene_9844	--	1.1359	27	1.24266	34	1.37217	47	2.47417	72	2.52635	78	1.94731	66	1.00941	0.000683173	up	--	--	--	--	--	--	--	--	--	--	--	--	--
NewGene_9848	--	0.0537	5	0.060936	6	0	0	4.1398	427	4.99022	510	4.25326	496	7.01394	2.43783e-53	up	--	--	--	--	--	--	--	--	--	--	--	--	--
NewGene_9860	--	0.922369	54	0.673553	39	0.925714	79	0.107067	6	0.261441	21	0.104557	9	-2.24731	3.72141e-07	down	--	--	--	--	--	--	--	--	--	--	--	--	--
NewGene_9894	--	0.900287	85	0.901325	103	0.871137	106	0.03507	7	0.141742	18	0.060337	13	-2.97258	3.03419e-17	down	--	--	--	--	--	--	--	--	--	--	--	--	--
NewGene_9908	--	0.334702	14	0.348341	16	0.572159	33	1.16824	58	1.49884	79	1.68825	97	1.90598	2.30169e-08	up	--	--	--	--	--	--	--	--	--	--	--	Regulator of nonsense transcripts 1 [Zea mays]	--
NewGene_9940	--	0.227809	5	0.371151	9	0.396181	12	5.13621	126	5.51523	144	4.88285	138	3.97491	2.66995e-28	up	--	--	Molecular Function: nucleic acid binding (GO:0003676);; Molecular Function: zinc ion binding (GO:0008270);; Biological Process: DNA integration (GO:0015074);;	--	--	--	--	--	--	--	--	P0650D04.10 [Oryza sativa Japonica Group]	molecular function: binding (GO:0005488);; biological process: metabolic process (GO:0008152);; biological process: cellular process (GO:0009987)
NewGene_9953	--	14.0491	2011	13.836	2163	14.0868	2857	5.31487	934	5.47508	1021	5.20369	1042	-1.23392	9.97583e-106	down	--	--	--	--	--	--	--	--	--	--	--	--	--
NewGene_9957	--	0.470639	9	0.762182	16	0.687747	19	4.26412	98	3.91796	97	4.72363	125	2.86105	1.86006e-18	up	--	--	--	--	--	--	--	--	--	--	--	--	--
NewGene_9984	--	2.60099	146	2.35145	124	2.67404	182	0.99418	49	1.36933	71	0.764892	48	-1.43338	4.57481e-10	down	--	--	--	--	--	--	--	--	--	--	--	hypothetical protein Zm00014a_003451 [Zea mays]	--
NewGene_9989	--	0.096582	7	0.169984	13	0.143214	13	0.634554	50	0.775024	64	0.775807	70	2.47147	8.70373e-10	up	--	--	--	--	--	--	--	--	--	--	--	--	--
NewGene_999	--	1.05436	89	1.04076	96	1.27926	139	0.39872	34	0.456623	52	0.645892	70	-1.06175	4.02504e-05	down	--	--	Molecular Function: nucleic acid binding (GO:0003676);;	--	--	--	--	--	--	--	--	Protein argonaute 11 [Zea mays]	molecular function: binding (GO:0005488)
Zm00001d000001	LOC103641120	0.218333	16	0.216212	17	0.329439	30	0.785325	66	0.876965	80	0.626239	62	1.73877	3.26884e-07	up	--	--	Molecular Function: catechol oxidase activity (GO:0004097);; Molecular Function: metal ion binding (GO:0046872);;	K00422|0.0e+00|zma:103641120|K00422 polyphenol oxidase [EC:1.10.3.1] | (RefSeq) polyphenol oxidase I, chloroplastic	Tyrosine metabolism (ko00350);; Isoquinoline alkaloid biosynthesis (ko00950)	--	--	Common central domain of tyrosinase	Polyphenol oxidase II, chloroplastic OS=Ipomoea batatas OX=4120 GN=co-2 PE=2 SV=2	S	Function unknown	polyphenol oxidase I, chloroplastic [Zea mays]	biological process: metabolic process (GO:0008152);; molecular function: catalytic activity (GO:0003824);; molecular function: binding (GO:0005488)
Zm00001d000002	LOC541657	0.20893	45	0.209669	43	0.328897	87	0.741242	184	0.840918	200	1.14791	268	1.90671	1.36833e-19	up	[G]	Carbohydrate transport and metabolism	Molecular Function: glycogen (starch) synthase activity (GO:0004373);; Molecular Function: starch binding (GO:2001070);;	K00703|0.0e+00|zma:541657|K00703 starch synthase [EC:2.4.1.21] | (RefSeq) du1; dull endosperm 1	Starch and sucrose metabolism (ko00500)	--	--	Starch/carbohydrate-binding module (family 53)	Soluble starch synthase 3a, chloroplastic/amyloplastic OS=Oryza sativa subsp. japonica OX=39947 GN=SSIIIA PE=1 SV=2	G	Carbohydrate transport and metabolism	dull endosperm1 [Zea mays]	molecular function: catalytic activity (GO:0003824);; molecular function: binding (GO:0005488)
Zm00001d000027	LOC109943388	0.801811	123	0.537373	98	0.659312	145	0.215178	43	0.308576	62	0.241177	53	-1.22428	4.25366e-07	down	--	--	--	K15078|3.0e-26|spen:107032673|K15078 structure-specific endonuclease subunit SLX1 [EC:3.6.1.-] | (RefSeq) putative disease resistance protein RGA3	--	[Q]	Secondary metabolites biosynthesis, transport and catabolism	ABC-transporter N-terminal	ABC transporter G family member 39 OS=Oryza sativa subsp. japonica OX=39947 GN=ABCG39 PE=3 SV=1	T	Signal transduction mechanisms	Pleiotropic drug resistance ABC transporter family protein [Zea mays]	--
Zm00001d000035	--	6.33316	280	5.13162	247	4.55818	283	2.71368	145	1.94049	111	2.50503	154	-1.0084	5.55978e-09	down	--	--	--	--	--	--	--	--	--	S	Function unknown	hypothetical protein ZEAMMB73_Zm00001d000035 [Zea mays]	--
Zm00001d000036	--	1.34844	100	1.39718	113	1.60714	167	0.286854	26	0.243236	24	0.483789	50	-1.92816	1.67616e-12	down	--	--	Molecular Function: nucleic acid binding (GO:0003676);; Molecular Function: zinc ion binding (GO:0008270);;	--	--	--	--	--	--	S	Function unknown	hypothetical protein ZEAMMB73_Zm00001d000036 [Zea mays]	molecular function: binding (GO:0005488)
Zm00001d000038	LOC100192540	1.11163	88	1.55635	134	1.87987	208	0.431358	42	0.551095	56	0.480728	53	-1.48392	2.4727e-09	down	[T]	Signal transduction mechanisms	Molecular Function: protein serine/threonine kinase activity (GO:0004674);; Molecular Function: ATP binding (GO:0005524);; Cellular Component: nucleus (GO:0005634);; Cellular Component: cytoplasm (GO:0005737);; Cellular Component: plasma membrane (GO:0005886);; Biological Process: protein phosphorylation (GO:0006468);;	K08286|2.3e-304|sbi:8055637|K08286 protein-serine/threonine kinase [EC:2.7.11.-] | (RefSeq) serine/threonine-protein kinase D6PK	--	[R]	General function prediction only	Protein kinase domain	Serine/threonine-protein kinase D6PKL2 OS=Arabidopsis thaliana OX=3702 GN=D6PKL2 PE=1 SV=1	T	Signal transduction mechanisms	Serine/threonine-protein kinase D6PKL1 [Zea mays]	biological process: metabolic process (GO:0008152);; biological process: cellular process (GO:0009987);; molecular function: catalytic activity (GO:0003824);; molecular function: binding (GO:0005488);; cellular component: intracellular (GO:0005622);; cellular component: cellular anatomical entity (GO:0110165)
Zm00001d000040	--	2.56304	47	2.42378	49	3.18981	82	5.71477	126	5.41078	127	6.03758	153	1.19638	7.40088e-08	up	--	--	Cellular Component: integral component of membrane (GO:0016021);; Molecular Function: palmitoyl hydrolase activity (GO:0098599);;	--	--	--	--	--	--	--	--	palmitoyl-protein thioesterase 1 isoform X2 [Panicum miliaceum]	cellular component: cellular anatomical entity (GO:0110165);; molecular function: catalytic activity (GO:0003824)
Zm00001d000093	LOC103649522	2.34573	120	2.52776	140	2.56602	183	5.07872	312	5.31233	347	5.41411	381	1.22762	3.35408e-19	up	--	--	Molecular Function: molecular_function (GO:0003674);; Molecular Function: nucleic acid binding (GO:0003676);; Molecular Function: RNA binding (GO:0003723);; Molecular Function: catalytic activity (GO:0003824);; Molecular Function: nuclease activity (GO:0004518);; Molecular Function: endonuclease activity (GO:0004519);; Molecular Function: binding (GO:0005488);; Cellular Component: cellular_compon…	--	--	--	--	PPR repeat family	--	S	Function unknown	Pentatricopeptide repeat-containing protein mitochondrial [Zea mays]	molecular function: binding (GO:0005488);; molecular function: catalytic activity (GO:0003824);; biological process: metabolic process (GO:0008152);; biological process: cellular process (GO:0009987);; cellular component: intracellular (GO:0005622);; cellular component: cellular anatomical entity (GO:0110165)
Zm00001d000096	--	0.431619	19	0.267959	13	0.370819	23	1.48872	78	1.82014	101	1.75174	105	2.35945	1.33969e-13	up	--	--	--	--	--	--	--	--	--	--	--	hypothetical protein ZEAMMB73_Zm00001d000096 [Zea mays]	--
Zm00001d000099	LOC100192632	8.32791	524	8.58808	586	10.0598	848	16.0738	1234	16.8452	1381	15.9611	1429	1.04976	1.33613e-44	up	--	--	Cellular Component: Golgi membrane (GO:0000139);; Biological Process: protein glycosylation (GO:0006486);; Cellular Component: integral component of membrane (GO:0016021);; Molecular Function: beta-1,3-galactosyltransferase activity (GO:0048531);;	K20855|2.8e-217|zma:100192632|K20855 beta-1,3-galactosyltransferase 1/2/3/4/5/7/8 [EC:2.4.1.-] | (RefSeq) uncharacterized protein LOC100192632	--	[G]	Carbohydrate transport and metabolism	Galactosyltransferase	Beta-1,3-galactosyltransferase 7 OS=Arabidopsis thaliana OX=3702 GN=B3GALT7 PE=2 SV=1	G	Carbohydrate transport and metabolism	Beta-13-galactosyltransferase 7 [Zea mays]	cellular component: cellular anatomical entity (GO:0110165);; biological process: metabolic process (GO:0008152);; biological process: cellular process (GO:0009987);; molecular function: catalytic activity (GO:0003824)
Zm00001d000112	LOC100384376	19.6703	1269	20.3414	1425	22.0293	1987	62.8149	4844	63.0373	5165	63.102	5591	1.73756	6.28019e-294	up	--	--	Molecular Function: DNA binding (GO:0003677);; Cellular Component: nucleus (GO:0005634);; Biological Process: positive regulation of transcription, DNA-templated (GO:0045893);; Biological Process: positive regulation of response to salt stress (GO:1901002);;	K00521|5.5e-41|cmos:111447866|K00521 ferric-chelate reductase [EC:1.16.1.7] | (RefSeq) ferric reduction oxidase 7, chloroplastic-like	--	--	--	No apical meristem (NAM) protein	NAC domain-containing protein 71 OS=Oryza sativa subsp. japonica OX=39947 GN=NAC071 PE=1 SV=1	K	Transcription	uncharacterized protein LOC100384376 [Zea mays]	molecular function: binding (GO:0005488);; cellular component: intracellular (GO:0005622);; cellular component: cellular anatomical entity (GO:0110165);; biological process: biological regulation (GO:0065007)
Zm00001d000113	--	1.30771	32	0.561006	15	1.18821	40	5.51865	160	5.51792	170	5.47477	182	2.55724	9.50065e-24	up	--	--	Biological Process: reproduction (GO:0000003);; Cellular Component: palmitoyltransferase complex (GO:0002178);; Biological Process: developmental process involved in reproduction (GO:0003006);; Cellular Component: cellular_component (GO:0005575);; Cellular Component: intracellular (GO:0005622);; Cellular Component: obsolete cell (GO:0005623);; Cellular Component: cytoplasm (GO:0005737);; Cellular…	K00654|3.2e-15|zma:100281549|K00654 serine palmitoyltransferase [EC:2.3.1.50] | (RefSeq) serine palmitoyltransferase 1	Sphingolipid metabolism (ko00600)	[O]	Posttranslational modification, protein turnover, chaperones	--	Long chain base biosynthesis protein 1b OS=Oryza sativa subsp. japonica OX=39947 GN=Os02g0806900 PE=2 SV=1	O	Posttranslational modification, protein turnover, chaperones	hypothetical protein ZEAMMB73_Zm00001d000113 [Zea mays]	biological process: reproduction (GO:0000003);; cellular component: protein-containing complex (GO:0032991);; biological process: reproductive process (GO:0022414);; biological process: developmental process (GO:0032502);; cellular component: intracellular (GO:0005622);; cellular component: cellular anatomical entity (GO:0110165);; biological process: metabolic process (GO:0008152);; biological p…
Zm00001d000117	LOC100381888	5.32831	324	5.71772	379	7.19373	613	11.4436	840	11.3226	884	11.5481	973	1.04936	1.12545e-25	up	--	--	Molecular Function: hydrolase activity, hydrolyzing O-glycosyl compounds (GO:0004553);; Biological Process: carbohydrate metabolic process (GO:0005975);; Cellular Component: anchored component of plasma membrane (GO:0046658);;	K19892|4.5e-60|cmo:103491954|K19892 glucan endo-1,3-beta-glucosidase 4 [EC:3.2.1.39] | (RefSeq) glucan endo-1,3-beta-glucosidase 4-like	Starch and sucrose metabolism (ko00500)	--	--	Glycosyl hydrolases family 17	Glucan endo-1,3-beta-glucosidase 14 OS=Arabidopsis thaliana OX=3702 GN=At2g27500 PE=2 SV=2	G	Carbohydrate transport and metabolism	Glucan endo-13-beta-glucosidase 14 [Zea mays]	molecular function: catalytic activity (GO:0003824);; biological process: metabolic process (GO:0008152);; cellular component: cellular anatomical entity (GO:0110165)
Zm00001d000124	LOC100282590	20.9346	1690	20.0287	1816	20.7512	2378	39.8566	4161	40.4554	4423	38.9107	4690	1.16906	5.71254e-161	up	--	--	Molecular Function: protein serine/threonine phosphatase activity (GO:0004722);; Molecular Function: magnesium-dependent protein serine/threonine phosphatase activity (GO:0004724);;	K01102|7.5e-63|sita:101770804|K01102 pyruvate dehydrogenase phosphatase [EC:3.1.3.43] | (RefSeq) putative protein phosphatase 2C 46	--	[T]	Signal transduction mechanisms	Protein phosphatase 2C	Probable protein phosphatase 2C 39 OS=Oryza sativa subsp. japonica OX=39947 GN=Os04g0403701 PE=2 SV=2	T	Signal transduction mechanisms	uncharacterized protein LOC100282590 isoform X1 [Zea mays]	biological process: metabolic process (GO:0008152);; biological process: cellular process (GO:0009987);; molecular function: catalytic activity (GO:0003824)
Zm00001d000147	LOC100192893	6.66146	526	7.30306	625	6.15148	697	2.88439	278	2.81554	293	2.19184	247	-1.18337	2.93928e-24	down	[R]	General function prediction only	Cellular Component: cyclin-dependent protein kinase holoenzyme complex (GO:0000307);; Cellular Component: nuclear chromatin (GO:0000790);; Molecular Function: cyclin-dependent protein serine/threonine kinase activity (GO:0004693);; Molecular Function: ATP binding (GO:0005524);; Cellular Component: nucleus (GO:0005634);; Biological Process: protein phosphorylation (GO:0006468);; Molecular Function…	K08819|8.1e-138|atr:18445261|K08819 cyclin-dependent kinase 12/13 [EC:2.7.11.22 2.7.11.23] | (RefSeq) probable serine/threonine-protein kinase At1g54610	--	[D]	Cell cycle control, cell division, chromosome partitioning	Protein kinase domain	Protein IMPAIRED IN BABA-INDUCED STERILITY 1 OS=Arabidopsis thaliana OX=3702 GN=IBS1 PE=3 SV=1	T	Signal transduction mechanisms	uncharacterized protein LOC100192893 [Zea mays]	cellular component: protein-containing complex (GO:0032991);; cellular component: intracellular (GO:0005622);; cellular component: cellular anatomical entity (GO:0110165);; biological process: metabolic process (GO:0008152);; biological process: cellular process (GO:0009987);; biological process: biological regulation (GO:0065007);; molecular function: catalytic activity (GO:0003824);; molecular …
Zm00001d000163	LOC100280566	0.220251	11	0.033965	2	0.122845	8	1.24722	70	1.22952	74	1.4115	91	3.4657	2.99593e-15	up	[Q]	Secondary metabolites biosynthesis, transport and catabolism	Molecular Function: metal ion binding (GO:0046872);; Molecular Function: dioxygenase activity (GO:0051213);;	K05933|2.5e-182|zma:100280566|K05933 aminocyclopropanecarboxylate oxidase [EC:1.14.17.4] | (RefSeq) 1-aminocyclopropane-1-carboxylate oxidase	Cysteine and methionine metabolism (ko00270)	[QR]	Secondary metabolites biosynthesis, transport and catabolism;; General function prediction only	2OG-Fe(II) oxygenase superfamily	1-aminocyclopropane-1-carboxylate oxidase OS=Musa acuminata OX=4641 GN=MAO1B PE=3 SV=1	Q	Secondary metabolites biosynthesis, transport and catabolism	1-aminocyclopropane-1-carboxylate oxidase [Zea mays]	molecular function: binding (GO:0005488);; biological process: metabolic process (GO:0008152);; molecular function: catalytic activity (GO:0003824)
Zm00001d000168	LOC100285215	87.0029	5738	91.5916	6576	95.6391	8835	38.8335	3091	40.7752	3451	41.7923	3820	-1.02999	3.59962e-117	down	--	--	Cellular Component: anaphase-promoting complex (GO:0005680);; Molecular Function: anaphase-promoting complex binding (GO:0010997);; Biological Process: anaphase-promoting complex-dependent catabolic process (GO:0031145);; Biological Process: positive regulation of anaphase-promoting complex-dependent catabolic process (GO:1905786);; Molecular Function: ubiquitin ligase activator activity (GO:1990…	K03363|5.4e-278|zma:100285215|K03363 cell division cycle 20, cofactor of APC complex | (RefSeq) cell division cycle protein 20	Ubiquitin mediated proteolysis (ko04120)	[DO]	Cell cycle control, cell division, chromosome partitioning;; Posttranslational modification, protein turnover, chaperones	WD domain, G-beta repeat	Cell division cycle 20.1, cofactor of APC complex OS=Arabidopsis thaliana OX=3702 GN=CDC20-1 PE=1 SV=1	--	--	cell division cycle protein 20 isoform X1 [Zea mays]	cellular component: intracellular (GO:0005622);; cellular component: protein-containing complex (GO:0032991);; cellular component: cellular anatomical entity (GO:0110165);; molecular function: binding (GO:0005488);; biological process: metabolic process (GO:0008152);; biological process: cellular process (GO:0009987);; biological process: biological regulation (GO:0065007);; molecular function: m…
Zm00001d000175	LOC103638937	13.2259	631	12.9595	660	13.8015	919	4.21366	248	4.31548	271	4.25827	278	-1.47255	1.9605e-50	down	--	--	--	--	--	--	--	Auxin canalisation	VAN3-binding protein OS=Arabidopsis thaliana OX=3702 GN=VAB PE=1 SV=1	T	Signal transduction mechanisms	VAN3-binding protein isoform X2 [Zea mays]	--
Zm00001d000179	LOC541957	4.80009	130	5.10606	151	5.76788	219	1.87929	62	2.03321	71	2.31301	87	-1.18121	4.27518e-09	down	--	--	Molecular Function: DNA binding (GO:0003677);; Molecular Function: DNA-binding transcription factor activity (GO:0003700);; Cellular Component: nucleus (GO:0005634);;	K09286|1.6e-35|lja:Lj4g3v3055130.1|K09286 EREBP-like factor | (RefSeq) Lj4g3v3055130.1; -	--	--	--	AP2 domain	Ethylene-responsive transcription factor ERF034 OS=Arabidopsis thaliana OX=3702 GN=ERF034 PE=2 SV=2	K	Transcription	DREB-like protein [Zea mays]	molecular function: binding (GO:0005488);; molecular function: transcription regulator activity (GO:0140110);; cellular component: intracellular (GO:0005622);; cellular component: cellular anatomical entity (GO:0110165)
Zm00001d000183	LOC103638929	1.11169	56	0.881291	48	0.940088	66	0.305536	19	0.514661	33	0.362864	26	-1.13887	0.00100286	down	[G]	Carbohydrate transport and metabolism	Molecular Function: carbohydrate:proton symporter activity (GO:0005351);; Cellular Component: integral component of plasma membrane (GO:0005887);; Biological Process: glucose import (GO:0046323);;	K24193|3.8e-293|zma:103638929|K24193 MFS transporter, SP family, sugar:H+ symporter | (RefSeq) hexose carrier protein HEX6	--	[R]	General function prediction only	Sugar (and other) transporter	Hexose carrier protein HEX6 OS=Ricinus communis OX=3988 GN=HEX6 PE=2 SV=1	U	Intracellular trafficking, secretion, and vesicular transport	hexose carrier protein HEX6 [Zea mays]	biological process: cellular process (GO:0009987);; biological process: localization (GO:0051179);; molecular function: transporter activity (GO:0005215);; cellular component: cellular anatomical entity (GO:0110165)
Zm00001d000184	LOC542109	7.10519	346	7.76628	412	6.01136	410	29.4543	1731	24.6536	1540	27.7974	1875	2.12205	4.32166e-118	up	--	--	Molecular Function: DNA binding (GO:0003677);; Cellular Component: nucleus (GO:0005634);;	K08869|1.4e-24|cre:CHLREDRAFT_165812|K08869 aarF domain-containing kinase | (RefSeq) predicted protein	--	--	--	Myb-like DNA-binding domain	Transcription factor MYBS3 OS=Oryza sativa subsp. japonica OX=39947 GN=MYBS3 PE=2 SV=1	K	Transcription	uncharacterized protein LOC542109 [Zea mays]	molecular function: binding (GO:0005488);; cellular component: intracellular (GO:0005622);; cellular component: cellular anatomical entity (GO:0110165)
Zm00001d000195	LOC100272795	1.71975	103	2.27852	149	2.07095	174	5.76537	406	5.64302	428	5.72166	468	1.61023	5.05588e-33	up	[V]	Defense mechanisms	Molecular Function: antiporter activity (GO:0015297);; Cellular Component: membrane (GO:0016020);; Cellular Component: integral component of membrane (GO:0016021);; Molecular Function: transmembrane transporter activity (GO:0022857);; Molecular Function: xenobiotic transmembrane transporter activity (GO:0042910);;	K03327|4.4e-265|zma:100272795|K03327 multidrug resistance protein, MATE family | (RefSeq) uncharacterized protein LOC100272795	--	[R]	General function prediction only	MatE	Protein DETOXIFICATION 16 OS=Arabidopsis thaliana OX=3702 GN=DTX16 PE=2 SV=1	V	Defense mechanisms	uncharacterized protein LOC100272795 [Zea mays]	biological process: cellular process (GO:0009987);; biological process: localization (GO:0051179);; molecular function: transporter activity (GO:0005215);; cellular component: cellular anatomical entity (GO:0110165)
Zm00001d000196	LOC100281297	0.94486	52	0.814645	49	1.15424	89	10.1552	674	10.5138	742	11.0947	846	3.5735	3.81638e-136	up	[V]	Defense mechanisms	Molecular Function: antiporter activity (GO:0015297);; Cellular Component: membrane (GO:0016020);; Cellular Component: integral component of membrane (GO:0016021);; Molecular Function: transmembrane transporter activity (GO:0022857);; Molecular Function: xenobiotic transmembrane transporter activity (GO:0042910);;	K03327|4.9e-261|zma:100281297|K03327 multidrug resistance protein, MATE family | (RefSeq) transparent testa 12 protein	--	[R]	General function prediction only	MatE	Protein DETOXIFICATION 16 OS=Arabidopsis thaliana OX=3702 GN=DTX16 PE=2 SV=1	V	Defense mechanisms	transparent testa 12 protein [Zea mays]	biological process: cellular process (GO:0009987);; biological process: localization (GO:0051179);; molecular function: transporter activity (GO:0005215);; cellular component: cellular anatomical entity (GO:0110165)
Zm00001d000222	LOC100282137	68.3458	3262	72.0421	3742	71.82	4800	25.2184	1453	24.2986	1488	22.6508	1498	-1.41188	3.36193e-167	down	--	--	Biological Process: carbohydrate transport (GO:0008643);; Cellular Component: integral component of membrane (GO:0016021);; Molecular Function: sugar transmembrane transporter activity (GO:0051119);;	K15382|2.6e-136|zma:100282137|K15382 solute carrier family 50 (sugar transporter) | (RefSeq) TIDP3416; uncharacterized protein LOC100282137	--	[R]	General function prediction only	Sugar efflux transporter for intercellular exchange	Bidirectional sugar transporter SWEET1a OS=Sorghum bicolor OX=4558 GN=SWEET1A PE=3 SV=1	U	Intracellular trafficking, secretion, and vesicular transport	uncharacterized protein LOC100282137 [Zea mays]	biological process: localization (GO:0051179);; cellular component: cellular anatomical entity (GO:0110165);; biological process: cellular process (GO:0009987);; molecular function: transporter activity (GO:0005215)
Zm00001d000224	LOC100274332	8.26326	463	7.77728	463	8.29415	626	23.5824	1626	23.6631	1642	21.6709	1651	1.66125	1.0986e-110	up	--	--	Biological Process: ubiquitin-dependent protein catabolic process (GO:0006511);; Cellular Component: SCF ubiquitin ligase complex (GO:0019005);; Biological Process: SCF-dependent proteasomal ubiquitin-dependent protein catabolic process (GO:0031146);;	K03875|2.0e-133|zma:100274332|K03875 F-box and leucine-rich repeat protein 1 (S-phase kinase-associated protein 2) | (RefSeq) pco067008; uncharacterized protein LOC100274332	Ubiquitin mediated proteolysis (ko04120)	[R]	General function prediction only	Leucine Rich repeat	F-box protein SKP2A OS=Arabidopsis thaliana OX=3702 GN=SKP2A PE=1 SV=1	S	Function unknown	F-box protein SKP2A [Zea mays]	biological process: metabolic process (GO:0008152);; biological process: cellular process (GO:0009987);; cellular component: intracellular (GO:0005622);; cellular component: protein-containing complex (GO:0032991)
Zm00001d000237	LOC541881	5.93548	293	6.62185	355	7.13454	492	31.3156	1861	31.1714	1969	30.7851	2100	2.38092	3.40378e-225	up	--	--	Molecular Function: UDP-glycosyltransferase activity (GO:0008194);;	K13495|2.3e-273|zma:541881|K13495 cis-zeatin O-glucosyltransferase [EC:2.4.1.215] | (RefSeq) czog1; cis-zeatin O-glucosyltransferase 1	Zeatin biosynthesis (ko00908)	[GC]	Carbohydrate transport and metabolism;; Energy production and conversion	UDP-glucoronosyl and UDP-glucosyl transferase	Cis-zeatin O-glucosyltransferase 1 OS=Zea mays OX=4577 GN=CISZOG1 PE=1 SV=1	--	--	cis-zeatin O-glucosyltransferase 1 [Zea mays]	molecular function: catalytic activity (GO:0003824)
Zm00001d000238	LOC100101543	1.08703	60	1.28756	78	1.39283	108	0.233927	16	0.13127	10	0.115709	9	-2.79578	8.10413e-14	down	--	--	Molecular Function: ATP binding (GO:0005524);; Cellular Component: nucleus (GO:0005634);; Biological Process: transcription, DNA-templated (GO:0006351);; Biological Process: regulation of transcription, DNA-templated (GO:0006355);; Biological Process: developmental process (GO:0032502);;	K22382|3.8e-09|oeu:111408549|K22382 WD repeat-containing protein 26 | (RefSeq) WD repeat-containing protein 26 homolog	--	--	--	WRC	Growth-regulating factor 2 OS=Oryza sativa subsp. japonica OX=39947 GN=GRF2 PE=3 SV=1	K	Transcription	Growth-regulating factor 6 [Zea mays]	molecular function: binding (GO:0005488);; cellular component: intracellular (GO:0005622);; cellular component: cellular anatomical entity (GO:0110165);; biological process: metabolic process (GO:0008152);; biological process: cellular process (GO:0009987);; biological process: biological regulation (GO:0065007);; biological process: developmental process (GO:0032502)
Zm00001d000294	LOC100285862	1.48758	89	2.17712	142	2.00063	168	162.395	11687	163.298	12495	169.971	14044	6.57705	0	up	--	--	Cellular Component: integral component of membrane (GO:0016021);;	--	--	--	--	--	--	--	--	O-succinylhomoserine sulfhydrylase [Zea mays]	cellular component: cellular anatomical entity (GO:0110165)
Zm00001d000300	LOC542450	211.606	9165	219.9	10367	229.392	13915	90.2049	4715	93.679	5206	91.6258	5499	-1.11709	2.15276e-193	down	[J]	Translation, ribosomal structure and biogenesis	Biological Process: formation of translation preinitiation complex (GO:0001731);; Biological Process: formation of cytoplasmic translation initiation complex (GO:0001732);; Molecular Function: translation initiation factor activity (GO:0003743);; Molecular Function: GDP-dissociation inhibitor activity (GO:0005092);; Cellular Component: cytosol (GO:0005829);; Molecular Function: eukaryotic initiat…	K03262|1.5e-197|zma:542450|K03262 translation initiation factor 5 | (RefSeq) EIF5; eukaryotic translation initiation factor 5	RNA transport (ko03013)	[J]	Translation, ribosomal structure and biogenesis	Domain found in IF2B/IF5	Eukaryotic translation initiation factor 5 OS=Zea mays OX=4577 GN=EIF5 PE=2 SV=1	J	Translation, ribosomal structure and biogenesis	eukaryotic translation initiation factor 5 [Zea mays]	biological process: cellular process (GO:0009987);; biological process: metabolic process (GO:0008152);; biological process: biological regulation (GO:0065007);; molecular function: binding (GO:0005488);; molecular function: translation regulator activity (GO:0045182);; molecular function: molecular function regulator (GO:0098772);; cellular component: cellular anatomical entity (GO:0110165)
Zm00001d000302	LOC542176	43.3069	2454	43.8541	2707	43.4388	3448	100.623	6876	100.645	7311	95.5939	7495	1.32809	5.65139e-249	up	[T]	Signal transduction mechanisms	Molecular Function: protein serine/threonine phosphatase activity (GO:0004722);; Molecular Function: magnesium-dependent protein serine/threonine phosphatase activity (GO:0004724);; Molecular Function: metal ion binding (GO:0046872);;	K17506|2.4e-151|zma:542176|K17506 protein phosphatase 1L [EC:3.1.3.16] | (RefSeq) gpm803b; uncharacterized LOC542176	--	[T]	Signal transduction mechanisms	Protein phosphatase 2C	Probable protein phosphatase 2C 10 OS=Oryza sativa subsp. japonica OX=39947 GN=Os02g0149800 PE=2 SV=1	T	Signal transduction mechanisms	putative protein phosphatase 2C 59 [Zea mays]	biological process: metabolic process (GO:0008152);; biological process: cellular process (GO:0009987);; molecular function: catalytic activity (GO:0003824);; molecular function: binding (GO:0005488)
Zm00001d000320	LOC103633290	6.18668	270	6.04106	287	6.55425	400	1.16674	62	1.40013	79	1.59408	97	-2.01253	3.55499e-34	down	--	--	Cellular Component: cellular_component (GO:0005575);; Cellular Component: obsolete cell (GO:0005623);; Cellular Component: plasma membrane (GO:0005886);; Cellular Component: membrane (GO:0016020);; Cellular Component: intrinsic component of membrane (GO:0031224);; Cellular Component: anchored component of membrane (GO:0031225);; Cellular Component: intrinsic component of plasma membrane (GO:00312…	--	--	--	--	SPARK	Uncharacterized GPI-anchored protein At4g28100 OS=Arabidopsis thaliana OX=3702 GN=At4g28100 PE=2 SV=1	S	Function unknown	uncharacterized GPI-anchored protein At4g28100 [Zea mays]	cellular component: cellular anatomical entity (GO:0110165)
Zm00001d000327	LOC100282322	1.00049	14	1.5906	24	1.39812	27	2.7135	44	3.59204	62	2.8798	54	1.30082	0.000367699	up	--	--	Molecular Function: cysteine-type peptidase activity (GO:0008234);;	K16292|5.6e-26|egu:105052979|K16292 KDEL-tailed cysteine endopeptidase [EC:3.4.22.-] | (RefSeq) LOW QUALITY PROTEIN: vignain	--	[O]	Posttranslational modification, protein turnover, chaperones	Papain family cysteine protease	Oryzain alpha chain OS=Oryza sativa subsp. japonica OX=39947 GN=Os04g0650000 PE=1 SV=2	O	Posttranslational modification, protein turnover, chaperones	Cysteine protease 1 [Zea mays]	biological process: metabolic process (GO:0008152);; molecular function: catalytic activity (GO:0003824)
Zm00001d000357	LOC100273896	5.41764	402	5.34745	441	5.36827	552	8.91393	837	10.4703	1020	10.6571	1221	1.12825	2.62972e-32	up	--	--	Molecular Function: fatty acid binding (GO:0005504);; Cellular Component: chloroplast stroma (GO:0009570);; Molecular Function: intramolecular lyase activity (GO:0016872);;	--	--	--	--	Chalcone isomerase like	Fatty-acid-binding protein 2 OS=Arabidopsis thaliana OX=3702 GN=FAP2 PE=2 SV=2	S	Function unknown	Fatty-acid-binding protein 2 [Zea mays]	molecular function: binding (GO:0005488);; cellular component: intracellular (GO:0005622);; cellular component: cellular anatomical entity (GO:0110165);; molecular function: catalytic activity (GO:0003824)
Zm00001d000358	LOC100384553	4.0381	355	4.71762	451	4.15247	511	1.7064	181	1.91872	216	2.08196	254	-1.02838	6.62813e-16	down	--	--	Molecular Function: DNA binding (GO:0003677);; Cellular Component: nucleus (GO:0005634);; Biological Process: regulation of transcription, DNA-templated (GO:0006355);; Biological Process: auxin-activated signaling pathway (GO:0009734);;	K14486|1.8e-72|cit:102628827|K14486 auxin response factor | (RefSeq) auxin response factor 19-like isoform X1	Plant hormone signal transduction (ko04075)	--	--	Auxin response factor	Auxin response factor 18 OS=Oryza sativa subsp. japonica OX=39947 GN=ARF18 PE=2 SV=1	K	Transcription	uncharacterized protein LOC100384553 [Zea mays]	molecular function: binding (GO:0005488);; cellular component: intracellular (GO:0005622);; cellular component: cellular anatomical entity (GO:0110165);; biological process: biological regulation (GO:0065007);; biological process: cellular process (GO:0009987);; biological process: signaling (GO:0023052);; biological process: response to stimulus (GO:0050896)
Zm00001d000380	LOC100501255	4.87078	183	5.18162	211	5.17927	272	0.96068	44	1.25415	61	1.26956	66	-1.96754	2.93928e-24	down	--	--	Cellular Component: plasma membrane (GO:0005886);;	--	--	--	--	Domain of unknown function (DUF4228)	Uncharacterized protein At1g66480 OS=Arabidopsis thaliana OX=3702 GN=At1g66480 PE=2 SV=1	S	Function unknown	uncharacterized protein LOC100501255 [Zea mays]	cellular component: cellular anatomical entity (GO:0110165)
Zm00001d000390	LOC100285838	5.49648	136	6.32232	170	5.90833	204	1.34456	40	1.65078	53	1.27526	44	-1.89948	4.66347e-18	down	--	--	Cellular Component: Hrd1p ubiquitin ligase complex (GO:0000836);; Biological Process: ubiquitin-dependent protein catabolic process (GO:0006511);; Biological Process: ubiquitin-dependent ERAD pathway (GO:0030433);; Biological Process: endoplasmic reticulum unfolded protein response (GO:0030968);; Biological Process: retrograde protein transport, ER to cytosol (GO:0030970);; Cellular Component: De…	K19040|9.8e-16|bna:106434557|K19040 E3 ubiquitin-protein ligase ATL10/75/76/77/78 [EC:2.3.2.27] | (RefSeq) RING-H2 finger protein ATL72-like	--	[O]	Posttranslational modification, protein turnover, chaperones	Ring finger domain	RING-H2 finger protein ATL80 OS=Arabidopsis thaliana OX=3702 GN=ATL80 PE=2 SV=1	O	Posttranslational modification, protein turnover, chaperones	RING-H2 finger protein ATL80 [Zea mays]	cellular component: intracellular (GO:0005622);; cellular component: protein-containing complex (GO:0032991);; cellular component: cellular anatomical entity (GO:0110165);; biological process: metabolic process (GO:0008152);; biological process: cellular process (GO:0009987);; biological process: response to stimulus (GO:0050896);; biological process: signaling (GO:0023052);; biological process: …
Zm00001d000396	LOC100281561	30.4995	1673	29.4959	1772	27.8276	2150	57.0618	3832	52.7751	3732	53.6538	4093	1.04904	7.32775e-91	up	[M]	Cell wall/membrane/envelope biogenesis	Molecular Function: protein kinase activity (GO:0004672);; Molecular Function: ATP binding (GO:0005524);; Cellular Component: cytoplasm (GO:0005737);; Biological Process: signal transduction (GO:0007165);;	K01968|1.8e-49|tcc:18613295|K01968 3-methylcrotonyl-CoA carboxylase alpha subunit [EC:6.4.1.4] | (RefSeq) methylcrotonoyl-CoA carboxylase subunit alpha, mitochondrial	Valine, leucine and isoleucine degradation (ko00280)	[T]	Signal transduction mechanisms	Protein tyrosine and serine/threonine kinase	Serine/threonine/tyrosine-protein kinase HT1 OS=Arabidopsis thaliana OX=3702 GN=HT1 PE=1 SV=1	T	Signal transduction mechanisms	Protein kinase superfamily protein [Zea mays]	biological process: metabolic process (GO:0008152);; biological process: cellular process (GO:0009987);; molecular function: catalytic activity (GO:0003824);; molecular function: binding (GO:0005488);; cellular component: cellular anatomical entity (GO:0110165);; biological process: biological regulation (GO:0065007)
Zm00001d000400	LOC100274843	11.7996	417	10.2769	395	10.9033	539	0.681358	29	0.407565	19	0.270851	14	-4.44961	1.2252e-86	down	--	--	Molecular Function: protein dimerization activity (GO:0046983);;	--	--	--	--	--	--	S	Function unknown	hypothetical protein [Zea mays]	molecular function: binding (GO:0005488)
Zm00001d000408	LOC100279655	7.83002	758	7.86625	829	8.41197	1140	14.6834	1715	14.6297	1817	14.8664	1993	1.01716	2.00097e-61	up	--	--	Biological Process: ubiquitin-dependent protein catabolic process (GO:0006511);; Cellular Component: SCF ubiquitin ligase complex (GO:0019005);; Biological Process: SCF-dependent proteasomal ubiquitin-dependent protein catabolic process (GO:0031146);;	K14515|0.0e+00|zma:100279655|K14515 EIN3-binding F-box protein | (RefSeq) IDP1984; uncharacterized protein LOC100279655	MAPK signaling pathway - plant (ko04016);; Plant hormone signal transduction (ko04075)	[R]	General function prediction only	Leucine Rich repeat	EIN3-binding F-box protein 1 OS=Arabidopsis thaliana OX=3702 GN=EBF1 PE=1 SV=1	S	Function unknown	uncharacterized protein LOC100279655 [Zea mays]	biological process: metabolic process (GO:0008152);; biological process: cellular process (GO:0009987);; cellular component: intracellular (GO:0005622);; cellular component: protein-containing complex (GO:0032991)
Zm00001d000438	LOC100272924	0.166245	10	0.118842	8	0.226271	18	1.72804	116	1.65608	118	1.14556	88	3.17885	4.098e-19	up	[Q]	Secondary metabolites biosynthesis, transport and catabolism	Biological Process: biosynthetic process (GO:0009058);; Molecular Function: transferase activity, transferring acyl groups other than amino-acyl groups (GO:0016747);;	K17212|3.8e-232|zma:100272924|K17212 bisdemethoxycurcumin synthase [EC:2.3.1.211] | (RefSeq) uncharacterized protein LOC100272924	Stilbenoid, diarylheptanoid and gingerol biosynthesis (ko00945)	--	--	Chalcone and stilbene synthases, N-terminal domain	Bisdemethoxycurcumin synthase OS=Oryza sativa subsp. japonica OX=39947 GN=Os07g0271500 PE=1 SV=2	H	Coenzyme transport and metabolism	uncharacterized protein LOC100272924 [Zea mays]	biological process: metabolic process (GO:0008152);; molecular function: catalytic activity (GO:0003824)
Zm00001d000439	LOC100283797	32.7867	1546	32.5784	1673	32.4786	2147	11.85	676	11.1499	675	11.396	746	-1.36126	1.10499e-99	down	[S]	Function unknown	Cellular Component: integral component of membrane (GO:0016021);;	K16302|9.4e-35|apro:F751_6247|K16302 metal transporter CNNM | (RefSeq) Protein MAM3	--	[S]	Function unknown	SNARE associated Golgi protein	Uncharacterized membrane protein At4g09580 OS=Arabidopsis thaliana OX=3702 GN=At4g09580 PE=1 SV=1	S	Function unknown	uncharacterized protein LOC100283797 [Zea mays]	cellular component: cellular anatomical entity (GO:0110165)
Zm00001d000443	LOC103646008	8.48038	782	8.40603	839	7.57452	978	3.54469	390	3.56412	422	3.09904	384	-1.13114	1.34041e-32	down	--	--	Biological Process: reciprocal meiotic recombination (GO:0007131);;	--	--	--	--	--	--	S	Function unknown	WEB family protein At5g16730, chloroplastic [Zea mays]	biological process: reproduction (GO:0000003);; biological process: metabolic process (GO:0008152);; biological process: cellular process (GO:0009987);; biological process: reproductive process (GO:0022414)
Zm00001d001766	LOC100274220	8.92954	267	9.08657	296	10.589	444	36.4684	1316	37.4784	1438	38.4214	1592	2.11163	3.88703e-141	up	--	--	--	--	--	--	--	--	--	--	--	uncharacterized protein LOC100274220 [Zea mays]	--
Zm00001d001774	LOC100193751	1.64145	47	1.62658	51	1.56422	63	5.54026	191	4.06444	149	4.98761	198	1.73444	4.61252e-16	up	--	--	Cellular Component: P-body (GO:0000932);; Molecular Function: nucleic acid binding (GO:0003676);; Molecular Function: poly(A)-specific ribonuclease activity (GO:0004535);; Biological Process: negative regulation of translation (GO:0017148);; Cellular Component: CCR4-NOT core complex (GO:0030015);; Biological Process: exonucleolytic catabolism of deadenylated mRNA (GO:0043928);;	K12581|6.2e-139|zma:100193751|K12581 CCR4-NOT transcription complex subunit 7/8 | (RefSeq) uncharacterized LOC100193751	RNA degradation (ko03018)	[A]	RNA processing and modification	CAF1 family ribonuclease	Probable CCR4-associated factor 1 homolog 11 OS=Arabidopsis thaliana OX=3702 GN=CAF1-11 PE=2 SV=1	A	RNA processing and modification	unknown [Zea mays]	cellular component: intracellular (GO:0005622);; cellular component: cellular anatomical entity (GO:0110165);; molecular function: binding (GO:0005488);; biological process: metabolic process (GO:0008152);; biological process: cellular process (GO:0009987);; molecular function: catalytic activity (GO:0003824);; biological process: biological regulation (GO:0065007);; cellular component: protein-c…
Zm00001d001781	LOC100382208	1.28357	84	1.27582	91	0.988701	91	2.13187	169	2.28282	192	2.4938	226	1.11751	2.63736e-09	up	[J]	Translation, ribosomal structure and biogenesis	Biological Process: defense response to oomycetes (GO:0002229);; Molecular Function: transmembrane receptor protein serine/threonine kinase activity (GO:0004675);; Molecular Function: ATP binding (GO:0005524);; Cellular Component: plasma membrane (GO:0005886);; Biological Process: defense response (GO:0006952);; Cellular Component: integral component of membrane (GO:0016021);; Molecular Function:…	K01176|6.1e-81|sbi:8065370|K01176 alpha-amylase [EC:3.2.1.1] | (RefSeq) alpha-amylase isozyme 2A	Starch and sucrose metabolism (ko00500)	--	--	Protein tyrosine and serine/threonine kinase	L-type lectin-domain containing receptor kinase IX.1 OS=Arabidopsis thaliana OX=3702 GN=LECRK91 PE=1 SV=1	T	Signal transduction mechanisms	uncharacterized protein LOC100382208 [Zea mays]	biological process: interspecies interaction between organisms (GO:0044419);; biological process: response to stimulus (GO:0050896);; biological process: metabolic process (GO:0008152);; biological process: cellular process (GO:0009987);; molecular function: catalytic activity (GO:0003824);; molecular function: molecular transducer activity (GO:0060089);; molecular function: binding (GO:0005488);…
Zm00001d001784	LOC100194172	1.33548	72	1.42989	84	1.36165	103	2.83252	185	2.47885	172	3.40782	255	1.22926	1.03271e-10	up	--	--	Molecular Function: AT DNA binding (GO:0003680);; Cellular Component: nucleus (GO:0005634);;	--	--	--	--	Plants and Prokaryotes Conserved (PCC) domain	AT-hook motif nuclear-localized protein 11 OS=Arabidopsis thaliana OX=3702 GN=AHL11 PE=2 SV=1	K	Transcription	AT-hook motif nuclear-localized protein 5 [Zea mays]	molecular function: binding (GO:0005488);; cellular component: intracellular (GO:0005622);; cellular component: cellular anatomical entity (GO:0110165)
Zm00001d001832	--	0.630922	16	0.752353	20	0.796048	27	10.7258	313	11.568	359	10.4322	350	4.01835	1.2412e-68	up	--	--	Cellular Component: plasma membrane (GO:0005886);; Cellular Component: integral component of membrane (GO:0016021);;	K04077|3.9e-09|cpep:111806851|K04077 chaperonin GroEL | (RefSeq) chaperonin CPN60-like 2, mitochondrial	RNA degradation (ko03018)	--	--	Late embryogenesis abundant protein	NDR1/HIN1-like protein 6 OS=Arabidopsis thaliana OX=3702 GN=NHL6 PE=1 SV=1	S	Function unknown	--	cellular component: cellular anatomical entity (GO:0110165)
Zm00001d001838	--	1.71545	97	2.0638	127	1.5995	126	0.379999	26	0.477289	35	0.381694	30	-1.95963	3.48591e-13	down	--	--	Molecular Function: DNA binding (GO:0003677);; Cellular Component: nucleus (GO:0005634);;	K00654|8.3e-15|aip:107604842|K00654 serine palmitoyltransferase [EC:2.3.1.50] | (RefSeq) long chain base biosynthesis protein 2a	Sphingolipid metabolism (ko00600)	--	--	B3 DNA binding domain	Putative B3 domain-containing protein Os04g0676650 OS=Oryza sativa subsp. japonica OX=39947 GN=Os04g0676650 PE=3 SV=2	K	Transcription	--	molecular function: binding (GO:0005488);; cellular component: intracellular (GO:0005622);; cellular component: cellular anatomical entity (GO:0110165)
Zm00001d001839	--	24.079	591	25.5793	683	23.2776	800	8.96236	266	7.77332	245	6.76955	231	-1.48813	6.74419e-41	down	--	--	Cellular Component: integral component of membrane (GO:0016021);;	--	--	--	--	Domain of unknown function (DUF4408)	--	S	Function unknown	--	cellular component: cellular anatomical entity (GO:0110165)
Zm00001d001847	--	3.30474	403	3.81284	546	3.73754	710	1.28013	229	1.42964	251	1.18709	217	-1.24041	8.847e-23	down	--	--	Molecular Function: DNA binding (GO:0003677);;	K00053|8.0e-22|psom:113302251|K00053 ketol-acid reductoisomerase [EC:1.1.1.86] | (RefSeq) ketol-acid reductoisomerase, chloroplastic-like	Valine, leucine and isoleucine biosynthesis (ko00290);; Pantothenate and CoA biosynthesis (ko00770);; 2-Oxocarboxylic acid metabolism (ko01210);; Biosynthesis of amino acids (ko01230)	--	--	NUMOD3 motif	--	S	Function unknown	--	molecular function: binding (GO:0005488)
Zm00001d001849	--	1.12955	74	0.995595	71	1.34032	123	4.00297	317	3.87882	326	4.22466	384	1.94224	1.88587e-34	up	[IQ]	Lipid transport and metabolism;; Secondary metabolites biosynthesis, transport and catabolism	Molecular Function: catalytic activity (GO:0003824);;	K23618|5.0e-174|pda:103717609|K23618 acyl-activating enzyme 11/12 [EC:6.2.1.2 6.2.1.-] | (RefSeq) benzoate--CoA ligase, peroxisomal-like	--	[I]	Lipid transport and metabolism	AMP-binding enzyme	Probable acyl-activating enzyme 5, peroxisomal OS=Arabidopsis thaliana OX=3702 GN=AAE5 PE=1 SV=1	I	Lipid transport and metabolism	--	molecular function: catalytic activity (GO:0003824)
Zm00001d001857	--	0.857166	33	1.42571	59	0.817	44	0.212373	10	0.306675	15	0.248142	14	-1.82815	2.72851e-05	down	--	--	Biological Process: response to light stimulus (GO:0009416);; Cellular Component: photosystem I (GO:0009522);; Cellular Component: photosystem II (GO:0009523);; Cellular Component: chloroplast thylakoid membrane (GO:0009535);; Biological Process: photosynthesis, light harvesting in photosystem I (GO:0009768);; Cellular Component: chloroplast envelope (GO:0009941);; Cellular Component: plastoglobu…	K08917|1.2e-143|zma:100273752|K08917 light-harvesting complex II chlorophyll a/b binding protein 6 | (RefSeq) uncharacterized protein LOC100273752	Photosynthesis - antenna proteins (ko00196)	--	--	Chlorophyll A-B binding protein	Chlorophyll a-b binding protein CP24 10B, chloroplastic OS=Solanum lycopersicum OX=4081 GN=CAP10B PE=3 SV=1	C	Energy production and conversion	--	biological process: response to stimulus (GO:0050896);; cellular component: intracellular (GO:0005622);; cellular component: protein-containing complex (GO:0032991);; cellular component: cellular anatomical entity (GO:0110165);; biological process: metabolic process (GO:0008152);; biological process: cellular process (GO:0009987);; molecular function: binding (GO:0005488)
Zm00001d001862	LOC100274748	1.32157	38	1.57312	50	1.57793	64	6.1029	212	6.54081	241	5.95151	237	2.18286	6.17184e-29	up	--	--	--	--	--	--	--	--	--	S	Function unknown	hypothetical protein ZEAMMB73_Zm00001d001862 [Zea mays]	--
Zm00001d001865	LOC541613	2.52144	64	3.66511	100	3.38293	119	1.74908	53	1.33483	43	1.07545	38	-1.06441	0.000126836	down	[TK]	Signal transduction mechanisms;; Transcription	Biological Process: phosphorelay signal transduction system (GO:0000160);;	K14492|3.6e-73|zma:541613|K14492 two-component response regulator ARR-A family | (RefSeq) crr1; cytokinin response regulator 1	Plant hormone signal transduction (ko04075)	[K]	Transcription	Response regulator receiver domain	Two-component response regulator ORR6 OS=Oryza sativa subsp. indica OX=39946 GN=RR6 PE=2 SV=1	K	Transcription	cytokinin response regulator 1 [Zea mays]	biological process: cellular process (GO:0009987);; biological process: signaling (GO:0023052);; biological process: response to stimulus (GO:0050896);; biological process: biological regulation (GO:0065007)
Zm00001d001877	LOC100272954	3.79187	399	3.66751	420	3.78005	557	10.9329	1387	11.2488	1518	11.305	1647	1.72006	9.81037e-123	up	[R]	General function prediction only	Molecular Function: protein serine/threonine kinase activity (GO:0004674);; Molecular Function: ATP binding (GO:0005524);; Cellular Component: plasma membrane (GO:0005886);; Cellular Component: integral component of membrane (GO:0016021);;	K13415|5.6e-76|bvg:104895495|K13415 protein brassinosteroid insensitive 1 [EC:2.7.10.1 2.7.11.1] | (RefSeq) systemin receptor SR160	Plant hormone signal transduction (ko04075)	--	--	Leucine rich repeat	Phytosulfokine receptor 1 OS=Arabidopsis thaliana OX=3702 GN=PSKR1 PE=1 SV=4	T	Signal transduction mechanisms	uncharacterized protein LOC100272954 precursor [Zea mays]	biological process: metabolic process (GO:0008152);; biological process: cellular process (GO:0009987);; molecular function: catalytic activity (GO:0003824);; molecular function: binding (GO:0005488);; cellular component: cellular anatomical entity (GO:0110165)
Zm00001d001883	LOC100191603	70.6864	5122	68.8792	5517	71.9326	7320	170.164	15076	170.374	16098	165.699	16841	1.41559	0	up	[E]	Amino acid transport and metabolism	Cellular Component: peroxisome (GO:0005777);; Biological Process: polyamine catabolic process (GO:0006598);; Molecular Function: oxidoreductase activity (GO:0016491);; Biological Process: spermine catabolic process (GO:0046208);; Molecular Function: polyamine oxidase activity (GO:0046592);; Molecular Function: flavin adenine dinucleotide binding (GO:0050660);; Molecular Function: norspermine:oxyg…	K17839|2.0e-283|zma:100191603|K17839 polyamine oxidase [EC:1.5.3.17 1.5.3.-] | (RefSeq) pco077065; uncharacterized protein LOC100191603	Arginine and proline metabolism (ko00330);; beta-Alanine metabolism (ko00410);; Pantothenate and CoA biosynthesis (ko00770)	[Q]	Secondary metabolites biosynthesis, transport and catabolism	Flavin containing amine oxidoreductase	Polyamine oxidase 4 OS=Oryza sativa subsp. japonica OX=39947 GN=PAO4 PE=1 SV=1	Q	Secondary metabolites biosynthesis, transport and catabolism	hypothetical protein ZEAMMB73_Zm00001d001883 [Zea mays]	cellular component: intracellular (GO:0005622);; cellular component: cellular anatomical entity (GO:0110165);; biological process: metabolic process (GO:0008152);; biological process: cellular process (GO:0009987);; molecular function: catalytic activity (GO:0003824);; molecular function: binding (GO:0005488)
Zm00001d001900	LOC100283896	17.8228	1039	17.5296	1152	19.2239	1623	33.9274	2412	32.3833	2506	33.7614	2805	1.01893	1.05519e-72	up	[O]	Posttranslational modification, protein turnover, chaperones	Molecular Function: cysteine-type endopeptidase activity (GO:0004197);; Cellular Component: extracellular space (GO:0005615);; Cellular Component: lysosome (GO:0005764);; Biological Process: proteolysis involved in cellular protein catabolic process (GO:0051603);;	K16292|2.5e-111|csl:COCSUDRAFT_21961|K16292 KDEL-tailed cysteine endopeptidase [EC:3.4.22.-] | (RefSeq) hypothetical protein	--	[O]	Posttranslational modification, protein turnover, chaperones	Papain family cysteine protease	Oryzain beta chain OS=Oryza sativa subsp. japonica OX=39947 GN=Os04g0670200 PE=1 SV=2	O	Posttranslational modification, protein turnover, chaperones	cysteine protease 1 precursor [Zea mays]	biological process: metabolic process (GO:0008152);; molecular function: catalytic activity (GO:0003824);; cellular component: cellular anatomical entity (GO:0110165);; cellular component: intracellular (GO:0005622)
Zm00001d001907	LOC100281797	3.55648	61	3.6237	67	3.63415	87	6.17556	127	7.98197	174	6.29253	148	1.05811	4.99236e-07	up	--	--	Molecular Function: DNA binding (GO:0003677);; Molecular Function: DNA-binding transcription factor activity (GO:0003700);; Cellular Component: nucleus (GO:0005634);;	K09286|1.6e-86|zma:100281797|K09286 EREBP-like factor | (RefSeq) ethylene-responsive transcription factor 3	--	--	--	AP2 domain	Ethylene-responsive transcription factor 7 OS=Arabidopsis thaliana OX=3702 GN=ERF7 PE=1 SV=1	K	Transcription	uncharacterized protein LOC100281797 [Zea mays]	molecular function: binding (GO:0005488);; molecular function: transcription regulator activity (GO:0140110);; cellular component: intracellular (GO:0005622);; cellular component: cellular anatomical entity (GO:0110165)
Zm00001d001915	LOC100284646	6.03184	200	6.00015	217	7.67445	356	17.4369	697	17.9823	764	19.0652	875	1.60269	1.64016e-49	up	--	--	--	--	--	--	--	--	--	--	--	hypothetical protein ZEAMMB73_Zm00001d001915 [Zea mays]	--
Zm00001d001943	LOC100279283	0.480254	27	0.673864	41	0.797338	62	6.03559	400	5.86	413	7.0799	538	3.37977	1.16236e-75	up	[G]	Carbohydrate transport and metabolism	Molecular Function: hydrolase activity, hydrolyzing O-glycosyl compounds (GO:0004553);; Biological Process: carbohydrate metabolic process (GO:0005975);;	K01193|1.3e-206|osa:4337313|K01193 beta-fructofuranosidase [EC:3.2.1.26] | (RefSeq) LOW QUALITY PROTEIN: beta-fructofuranosidase, insoluble isoenzyme 5-like	Galactose metabolism (ko00052);; Starch and sucrose metabolism (ko00500)	[G]	Carbohydrate transport and metabolism	Glycosyl hydrolases family 32 N-terminal domain	Beta-fructofuranosidase, insoluble isoenzyme 7 OS=Oryza sativa subsp. indica OX=39946 GN=CIN7 PE=2 SV=2	G	Carbohydrate transport and metabolism	Beta-fructofuranosidase insoluble isoenzyme CWINV3 [Zea mays]	molecular function: catalytic activity (GO:0003824);; biological process: metabolic process (GO:0008152)
Zm00001d001944	LOC103645801	1.43747	85	1.46134	94	1.73725	143	0.247642	18	0.31473	24	0.301225	25	-2.25827	1.06714e-14	down	[G]	Carbohydrate transport and metabolism	Molecular Function: hydrolase activity, hydrolyzing O-glycosyl compounds (GO:0004553);; Biological Process: carbohydrate metabolic process (GO:0005975);;	K01193|2.2e-255|osa:4337312|K01193 beta-fructofuranosidase [EC:3.2.1.26] | (RefSeq) beta-fructofuranosidase, insoluble isoenzyme 6	Galactose metabolism (ko00052);; Starch and sucrose metabolism (ko00500)	[G]	Carbohydrate transport and metabolism	Glycosyl hydrolases family 32 N-terminal domain	Beta-fructofuranosidase, insoluble isoenzyme 6 OS=Oryza sativa subsp. japonica OX=39947 GN=CIN6 PE=2 SV=1	G	Carbohydrate transport and metabolism	Beta-fructofuranosidase insoluble isoenzyme CWINV3 [Zea mays]	molecular function: catalytic activity (GO:0003824);; biological process: metabolic process (GO:0008152)
Zm00001d001960	--	0.433583	22	0.748034	42	0.553689	40	3.35847	205	3.24172	211	3.60349	253	2.67862	2.23693e-33	up	[Q]	Secondary metabolites biosynthesis, transport and catabolism	Molecular Function: metal ion binding (GO:0046872);; Molecular Function: dioxygenase activity (GO:0051213);;	K00475|1.5e-209|zma:542712|K00475 naringenin 3-dioxygenase [EC:1.14.11.9] | (RefSeq) fht1; uncharacterized protein LOC542712	Flavonoid biosynthesis (ko00941)	[QR]	Secondary metabolites biosynthesis, transport and catabolism;; General function prediction only	2OG-Fe(II) oxygenase superfamily	Flavanone 3-dioxygenase 1 OS=Oryza sativa subsp. japonica OX=39947 GN=F3H-1 PE=1 SV=2	Q	Secondary metabolites biosynthesis, transport and catabolism	Naringenin,2-oxoglutarate 3-dioxygenase [Zea mays]	molecular function: binding (GO:0005488);; biological process: metabolic process (GO:0008152);; molecular function: catalytic activity (GO:0003824)
Zm00001d001963	LOC103645804	13.6635	189	14.0322	211	14.9865	290	2.60006	44	3.79268	68	3.87652	75	-1.88792	1.73511e-22	down	--	--	Biological Process: response to auxin (GO:0009733);;	K14488|2.6e-74|zma:103645804|K14488 SAUR family protein | (RefSeq) auxin-responsive protein SAUR36	Plant hormone signal transduction (ko04075)	--	--	Auxin responsive protein	Auxin-responsive protein SAUR32 OS=Arabidopsis thaliana OX=3702 GN=SAUR32 PE=2 SV=1	S	Function unknown	auxin-responsive protein SAUR36 [Zea mays]	biological process: response to stimulus (GO:0050896)
Zm00001d001964	LOC103645805	18.1037	249	18.7189	280	18.6026	357	2.47592	41	3.34142	59	3.0178	58	-2.49415	1.26394e-42	down	--	--	Biological Process: response to auxin (GO:0009733);;	K14488|4.7e-76|zma:103645805|K14488 SAUR family protein | (RefSeq) indole-3-acetic acid-induced protein ARG7	Plant hormone signal transduction (ko04075)	--	--	Auxin responsive protein	Auxin-responsive protein SAUR36 OS=Arabidopsis thaliana OX=3702 GN=SAUR36 PE=2 SV=1	S	Function unknown	indole-3-acetic acid-induced protein ARG7 [Zea mays]	biological process: response to stimulus (GO:0050896)
Zm00001d001982	LOC100278153	8.22752	165	8.4735	185	9.25083	260	17.1681	415	15.8563	408	14.9991	417	1.02747	1.88286e-16	up	--	--	Biological Process: cell morphogenesis (GO:0000902);; Molecular Function: molecular_function (GO:0003674);; Molecular Function: nucleic acid binding (GO:0003676);; Molecular Function: DNA binding (GO:0003677);; Molecular Function: DNA-binding transcription factor activity (GO:0003700);; Molecular Function: binding (GO:0005488);; Biological Process: regulation of transcription, DNA-templated (GO:0…	--	--	--	--	--	Transcription factor IBH1 OS=Oryza sativa subsp. indica OX=39946 GN=IBH1 PE=3 SV=1	K	Transcription	Transcription factor IBH1 [Zea mays]	biological process: developmental process (GO:0032502);; molecular function: binding (GO:0005488);; molecular function: transcription regulator activity (GO:0140110);; biological process: biological regulation (GO:0065007);; biological process: response to stimulus (GO:0050896);; biological process: cellular process (GO:0009987);; biological process: growth (GO:0040007)
Zm00001d001987	LOC100193265	4.93263	236	4.87261	252	5.31628	371	1.95637	116	1.6748	105	1.69311	116	-1.34389	8.79329e-18	down	--	--	Molecular Function: double-stranded RNA binding (GO:0003725);; Molecular Function: double-stranded RNA adenosine deaminase activity (GO:0003726);; Cellular Component: nucleus (GO:0005634);; Cellular Component: nucleolus (GO:0005730);; Cellular Component: cytoplasm (GO:0005737);; Biological Process: adenosine to inosine editing (GO:0006382);; Biological Process: RNA processing (GO:0006396);; Molec…	K15440|1.7e-219|zma:100193265|K15440 tRNA-specific adenosine deaminase 1 [EC:3.5.4.34] | (RefSeq) uncharacterized protein LOC100193265	--	[A]	RNA processing and modification	Adenosine-deaminase (editase) domain	tRNA-specific adenosine deaminase TAD1 OS=Arabidopsis thaliana OX=3702 GN=TAD1 PE=1 SV=1	A	RNA processing and modification	adenosine deaminases [Zea mays]	molecular function: binding (GO:0005488);; molecular function: catalytic activity (GO:0003824);; cellular component: intracellular (GO:0005622);; cellular component: cellular anatomical entity (GO:0110165);; biological process: metabolic process (GO:0008152);; biological process: cellular process (GO:0009987)
Zm00001d002004	LOC100274427	20.9172	926	24.7462	1193	24.7359	1534	8.70986	469	9.3649	535	9.23518	570	-1.21256	5.84043e-46	down	--	--	Molecular Function: peroxidase activity (GO:0004601);; Cellular Component: extracellular region (GO:0005576);; Biological Process: response to oxidative stress (GO:0006979);; Molecular Function: heme binding (GO:0020037);; Biological Process: hydrogen peroxide catabolic process (GO:0042744);; Molecular Function: metal ion binding (GO:0046872);;	K00430|1.9e-182|zma:100274427|K00430 peroxidase [EC:1.11.1.7] | (RefSeq) pco083783; uncharacterized protein LOC100274427 precursor	Phenylpropanoid biosynthesis (ko00940)	--	--	Peroxidase	Peroxidase 16 OS=Arabidopsis thaliana OX=3702 GN=PER16 PE=1 SV=2	Q	Secondary metabolites biosynthesis, transport and catabolism	uncharacterized protein LOC100274427 precursor [Zea mays]	biological process: metabolic process (GO:0008152);; biological process: cellular process (GO:0009987);; biological process: response to stimulus (GO:0050896);; biological process: detoxification (GO:0098754);; molecular function: catalytic activity (GO:0003824);; molecular function: antioxidant activity (GO:0016209);; cellular component: cellular anatomical entity (GO:0110165);; molecular functi…
Zm00001d002006	LOC542048	90.6862	9909	93.3584	11069	96.458	14855	197.31	25914	196.618	27785	195.184	29802	1.21981	0	up	[P]	Inorganic ion transport and metabolism	Molecular Function: ATP binding (GO:0005524);; Cellular Component: plasma membrane (GO:0005886);; Molecular Function: proton-exporting ATPase activity, phosphorylative mechanism (GO:0008553);; Cellular Component: integral component of membrane (GO:0016021);; Molecular Function: ATPase activity (GO:0016887);; Biological Process: regulation of intracellular pH (GO:0051453);; Biological Process: pro…	K01535|0.0e+00|zma:542048|K01535 H+-transporting ATPase [EC:7.1.2.1] | (RefSeq) mha2; plasma membrane ATPase	Oxidative phosphorylation (ko00190)	[P]	Inorganic ion transport and metabolism	E1-E2 ATPase	Plasma membrane ATPase OS=Oryza sativa subsp. japonica OX=39947 GN=Os04g0656100 PE=2 SV=1	P	Inorganic ion transport and metabolism	H(+)-ATPase 5 [Zea mays]	molecular function: binding (GO:0005488);; cellular component: cellular anatomical entity (GO:0110165);; biological process: cellular process (GO:0009987);; biological process: localization (GO:0051179);; molecular function: transporter activity (GO:0005215);; molecular function: catalytic activity (GO:0003824);; biological process: biological regulation (GO:0065007)
Zm00001d002012	LOC100191866	2.29492	158	2.12589	162	2.49443	251	1.01697	90	0.878023	83	1.07141	97	-1.07405	5.65066e-09	down	--	--	Cellular Component: nuclear envelope (GO:0005635);; Biological Process: nuclear membrane organization (GO:0071763);;	--	--	--	--	--	Protein KAKU4 OS=Arabidopsis thaliana OX=3702 GN=KAKU4 PE=1 SV=1	--	--	Protein KAKU4 [Zea mays]	cellular component: intracellular (GO:0005622);; cellular component: cellular anatomical entity (GO:0110165);; biological process: cellular process (GO:0009987)
Zm00001d002019	LOC103645828	4.177	208	4.67698	253	4.32498	301	10.6065	635	11.3888	725	9.98026	686	1.42055	3.2087e-41	up	[T]	Signal transduction mechanisms	Molecular Function: protein serine/threonine kinase activity (GO:0004674);; Molecular Function: ATP binding (GO:0005524);;	K13416|3.7e-49|ccaj:109804867|K13416 brassinosteroid insensitive 1-associated receptor kinase 1 [EC:2.7.10.1 2.7.11.1] | (RefSeq) BRASSINOSTEROID INSENSITIVE 1-associated receptor kinase 1-like	MAPK signaling pathway - plant (ko04016);; Plant hormone signal transduction (ko04075);; Plant-pathogen interaction (ko04626)	--	--	Protein tyrosine and serine/threonine kinase	G-type lectin S-receptor-like serine/threonine-protein kinase SD2-5 OS=Arabidopsis thaliana OX=3702 GN=SD25 PE=1 SV=1	P	Inorganic ion transport and metabolism	G-type lectin S-receptor-like serine/threonine-protein kinase SD2-5 [Zea mays]	biological process: metabolic process (GO:0008152);; biological process: cellular process (GO:0009987);; molecular function: catalytic activity (GO:0003824);; molecular function: binding (GO:0005488)
Zm00001d002025	LOC100384122	8.99114	775	10.0862	958	10.3493	1185	29.4699	2880	28.4504	2904	34.1286	3697	1.69371	1.32464e-136	up	--	--	Molecular Function: DNA binding (GO:0003677);; Molecular Function: DNA-binding transcription factor activity (GO:0003700);; Cellular Component: nucleus (GO:0005634);;	K09285|2.7e-180|zma:100384122|K09285 AP2-like factor, ANT lineage | (RefSeq) umc1542; uncharacterized protein LOC100384122	--	--	--	AP2 domain	AP2-like ethylene-responsive transcription factor AIL5 OS=Arabidopsis thaliana OX=3702 GN=AIL5 PE=2 SV=2	K	Transcription	AP2-like ethylene-responsive transcription factor AIL5 [Zea mays]	molecular function: binding (GO:0005488);; molecular function: transcription regulator activity (GO:0140110);; cellular component: intracellular (GO:0005622);; cellular component: cellular anatomical entity (GO:0110165)
Zm00001d002065	LOC100037824	112.438	8918	116.914	9876	115.85	12803	283.252	27181	289.059	29146	284.039	30748	1.4586	0	up	[O]	Posttranslational modification, protein turnover, chaperones	Molecular Function: cysteine-type endopeptidase activity (GO:0004197);; Cellular Component: extracellular space (GO:0005615);; Cellular Component: lysosome (GO:0005764);; Biological Process: proteolysis involved in cellular protein catabolic process (GO:0051603);;	K16292|1.9e-118|csl:COCSUDRAFT_21961|K16292 KDEL-tailed cysteine endopeptidase [EC:3.4.22.-] | (RefSeq) hypothetical protein	--	[O]	Posttranslational modification, protein turnover, chaperones	Papain family cysteine protease	Oryzain alpha chain OS=Oryza sativa subsp. japonica OX=39947 GN=Os04g0650000 PE=1 SV=2	O	Posttranslational modification, protein turnover, chaperones	cysteine protease component of protease-inhibitor complex precursor [Zea mays]	biological process: metabolic process (GO:0008152);; molecular function: catalytic activity (GO:0003824);; cellular component: cellular anatomical entity (GO:0110165);; cellular component: intracellular (GO:0005622)
Zm00001d002068	LOC100191370	4.94675	409	5.25779	474	5.54121	642	2.40666	241	1.79461	191	2.2451	258	-1.1417	2.07409e-20	down	[M]	Cell wall/membrane/envelope biogenesis	Molecular Function: protein kinase activity (GO:0004672);; Molecular Function: ATP binding (GO:0005524);; Cellular Component: integral component of membrane (GO:0016021);;	K20718|1.1e-37|sita:101758097|K20718 LRR receptor-like serine/threonine-protein kinase ERECTA [EC:2.7.11.1] | (RefSeq) LRR receptor-like serine/threonine-protein kinase ERECTA isoform X1	MAPK signaling pathway - plant (ko04016)	--	--	Protein kinase domain	Probable inactive receptor kinase At5g67200 OS=Arabidopsis thaliana OX=3702 GN=At5g67200 PE=1 SV=1	T	Signal transduction mechanisms	uncharacterized protein LOC100191370 precursor [Zea mays]	biological process: metabolic process (GO:0008152);; biological process: cellular process (GO:0009987);; molecular function: catalytic activity (GO:0003824);; molecular function: binding (GO:0005488);; cellular component: cellular anatomical entity (GO:0110165)
Zm00001d002069	LOC100303866	25.982	215	25.4834	229	19.1773	222	96.4742	960	99.0504	1048	93.1769	1064	2.18475	2.44272e-94	up	--	--	Molecular Function: isomerase activity (GO:0016853);;	--	--	--	--	--	--	--	--	uncharacterized protein LOC100303866 [Zea mays]	molecular function: catalytic activity (GO:0003824)
Zm00001d002071	LOC100303807	2.8258	24	3.90301	35	3.55527	41	22.583	222	26.469	277	22.8842	259	2.9198	6.87008e-42	up	--	--	Molecular Function: isomerase activity (GO:0016853);;	--	--	--	--	--	--	--	--	uncharacterized protein LOC100303807 [Zea mays]	molecular function: catalytic activity (GO:0003824)
Zm00001d002079	LOC100284048	12.4051	301	12.4067	328	11.7704	400	21.969	643	23.3594	727	22.2302	747	1.03176	2.2202e-27	up	--	--	Molecular Function: DNA binding (GO:0003677);; Molecular Function: DNA-binding transcription factor activity (GO:0003700);; Cellular Component: nucleus (GO:0005634);;	K09286|7.8e-82|zma:100284048|K09286 EREBP-like factor | (RefSeq) dehydration responsive element binding protein	--	--	--	AP2 domain	Ethylene-responsive transcription factor ERF008 OS=Arabidopsis thaliana OX=3702 GN=ERF008 PE=2 SV=1	K	Transcription	uncharacterized protein LOC100284048 [Zea mays]	molecular function: binding (GO:0005488);; molecular function: transcription regulator activity (GO:0140110);; cellular component: intracellular (GO:0005622);; cellular component: cellular anatomical entity (GO:0110165)
Zm00001d002094	LOC100281790	7.88719	155	7.221	154	8.86041	243	0.280077	7	0.514066	13	0.246635	7	-4.34596	4.58437e-37	down	--	--	--	K11855|1.9e-09|bvg:104906049|K11855 ubiquitin carboxyl-terminal hydrolase 36/42 [EC:3.4.19.12] | (RefSeq) ubiquitin carboxyl-terminal hydrolase 36	--	--	--	Hydrophobic seed protein	36.4 kDa proline-rich protein OS=Solanum lycopersicum OX=4081 GN=TPRP-F1 PE=2 SV=1	S	Function unknown	uncharacterized protein LOC100281790 precursor [Zea mays]	--
Zm00001d002095	LOC103645857	7.32848	459	7.11308	485	8.19339	718	25.4358	1920	25.5671	2052	24.2801	2104	1.87291	2.89697e-161	up	--	--	Biological Process: regulation of ubiquitin-dependent protein catabolic process (GO:2000058);;	--	--	[OT]	Posttranslational modification, protein turnover, chaperones;; Signal transduction mechanisms	UBA/TS-N domain	--	--	--	NEDD8 ultimate buster 1 [Zea mays]	biological process: biological regulation (GO:0065007)
Zm00001d002106	LOC103648356	8.94527	138	10.0958	169	9.46231	204	1.94206	36	3.65657	72	4.20629	90	-1.38583	3.79655e-09	down	--	--	Molecular Function: kinase activity (GO:0016301);;	K20476|9.1e-12|smo:SELMODRAFT_439971|K20476 RAB6A-GEF complex partner protein 1 | (RefSeq) hypothetical protein	--	--	--	--	Casein kinase 1-like protein HD16 OS=Oryza sativa subsp. japonica OX=39947 GN=HD16 PE=1 SV=1	T	Signal transduction mechanisms	Protein kinase family protein [Zea mays]	molecular function: catalytic activity (GO:0003824)
Zm00001d002121	LOC103645865	16.5841	167	13.0383	143	17.2874	244	3.09413	38	2.71637	36	2.78755	39	-2.28802	1.32641e-23	down	--	--	Biological Process: response to brassinosteroid (GO:0009741);; Biological Process: unidimensional cell growth (GO:0009826);; Molecular Function: protein dimerization activity (GO:0046983);;	--	--	--	--	Helix-loop-helix DNA-binding domain	Transcription factor ILI1 OS=Oryza sativa subsp. indica OX=39946 GN=ILI1 PE=3 SV=1	K	Transcription	transcription factor ILI1 [Zea mays]	biological process: response to stimulus (GO:0050896);; biological process: cellular process (GO:0009987);; biological process: developmental process (GO:0032502);; biological process: growth (GO:0040007);; molecular function: binding (GO:0005488)
Zm00001d002127	--	1.49311	40	1.66807	49	1.27093	48	0.277696	9	0.547995	19	0.558395	21	-1.51336	0.00022788	down	--	--	--	K14801|2.1e-48|zma:100384606|K14801 pre-rRNA-processing protein TSR4 | (RefSeq) uncharacterized protein LOC100384606	--	--	--	--	--	S	Function unknown	Tetratricopeptide repeat (TPR)-like superfamily protein [Zea mays]	--
Zm00001d002130	LOC100272947	0.387499	18	0.591002	30	0.23064	15	1.06095	59	0.96689	58	0.647822	42	1.30441	0.00112168	up	[O]	Posttranslational modification, protein turnover, chaperones	Molecular Function: metalloendopeptidase activity (GO:0004222);; Molecular Function: ATP binding (GO:0005524);; Cellular Component: integral component of membrane (GO:0016021);;	--	--	--	--	--	--	--	--	uncharacterized protein LOC100272947 [Zea mays]	biological process: metabolic process (GO:0008152);; molecular function: catalytic activity (GO:0003824);; molecular function: binding (GO:0005488);; cellular component: cellular anatomical entity (GO:0110165)
Zm00001d002136	LOC100381709	1.36272	41	1.2617	42	1.46244	62	0.345375	13	0.416469	17	0.336893	15	-1.68582	1.96286e-05	down	--	--	Biological Process: hydrotropism (GO:0010274);;	--	--	--	--	Protein of unknown function, DUF617	Protein MIZU-KUSSEI 1 OS=Arabidopsis thaliana OX=3702 GN=MIZ1 PE=1 SV=1	S	Function unknown	uncharacterized protein LOC100381709 [Zea mays]	biological process: response to stimulus (GO:0050896)
Zm00001d002139	LOC100281333	5.00177	264	5.05617	303	5.7486	448	1.38633	84	1.77954	127	1.82325	144	-1.51339	1.84652e-20	down	--	--	Molecular Function: transferase activity, transferring acyl groups other than amino-acyl groups (GO:0016747);;	K14329|4.8e-35|crb:17875606|K14329 agmatine coumaroyltransferase [EC:2.3.1.64 2.3.1.-] | (RefSeq) agmatine coumaroyltransferase	Arginine and proline metabolism (ko00330)	--	--	Transferase family	--	S	Function unknown	transferase [Zea mays]	molecular function: catalytic activity (GO:0003824)
Zm00001d002158	LOC100280530	10.3019	88	9.77146	91	8.86241	106	3.48713	36	4.43968	49	3.87149	46	-1.13838	1.21441e-05	down	--	--	--	--	--	--	--	Wound-induced protein	--	S	Function unknown	uncharacterized protein LOC100280530 [Zea mays]	--
Zm00001d002164	LOC100273760	5.22113	558	4.97606	577	4.86441	743	1.91741	253	2.07485	288	2.14159	341	-1.10179	3.52e-26	down	[C]	Energy production and conversion	Cellular Component: Golgi membrane (GO:0000139);; Biological Process: carbohydrate metabolic process (GO:0005975);; Biological Process: plant-type secondary cell wall biogenesis (GO:0009834);; Biological Process: glucuronoxylan biosynthetic process (GO:0010417);; Molecular Function: galactosylgalactosylxylosylprotein 3-beta-glucuronosyltransferase activity (GO:0015018);; Molecular Function: xylos…	K20869|9.2e-39|zma:100285679|K20869 putative beta-1,4-xylosyltransferase IRX9 [EC:2.4.2.-] | (RefSeq) TIDP2711; uncharacterized protein LOC100285679	--	[C]	Energy production and conversion	Histidine kinase-, DNA gyrase B-, and HSP90-like ATPase	Succinate dehydrogenase [ubiquinone] iron-sulfur subunit 1, mitochondrial OS=Oryza sativa subsp. japonica OX=39947 GN=SDH2-1 PE=1 SV=1	O	Posttranslational modification, protein turnover, chaperones	hypothetical protein ZEAMMB73_Zm00001d002164 [Zea mays]	cellular component: cellular anatomical entity (GO:0110165);; biological process: metabolic process (GO:0008152);; biological process: cellular process (GO:0009987);; molecular function: catalytic activity (GO:0003824);; molecular function: binding (GO:0005488)
Zm00001d002172	--	0.913131	120	0.955468	135	0.804916	148	0.19038	30	0.284267	48	0.236967	43	-1.75469	6.52076e-13	down	--		Molecular Function: protein serine/threonine kinase activity (GO:0004674);; Molecular Function: ATP binding (GO:0005524);; Cellular Component: plasma membrane (GO:0005886);; Biological Process: protein phosphorylation (GO:0006468);; Cellular Component: integral component of membrane (GO:0016021);; Molecular Function: carbohydrate binding (GO:0030246);; Biological Process: recognition of pollen (G…	K24104|5.6e-60|thj:104799061|K24104 GPN-loop GTPase | (RefSeq) LOW QUALITY PROTEIN: uncharacterized protein LOC104799061	--	--	--	Protein kinase domain	Receptor-like serine/threonine-protein kinase SD1-7 OS=Arabidopsis thaliana OX=3702 GN=SD17 PE=1 SV=1	T	Signal transduction mechanisms	G-type lectin S-receptor-like serine/threonine-protein kinase B120 [Zea mays]	biological process: metabolic process (GO:0008152);; biological process: cellular process (GO:0009987);; molecular function: catalytic activity (GO:0003824);; molecular function: binding (GO:0005488);; cellular component: cellular anatomical entity (GO:0110165);; biological process: reproduction (GO:0000003);; biological process: reproductive process (GO:0022414)
Zm00001d002174	LOC103648368	0.565575	36	0.777866	53	0.738838	65	0.233848	18	0.23154	19	0.206413	18	-1.47832	8.42372e-05	down	--	--	Molecular Function: protein tyrosine kinase activity (GO:0004713);; Molecular Function: ATP binding (GO:0005524);; Biological Process: recognition of pollen (GO:0048544);;	K24104|1.4e-18|thj:104799061|K24104 GPN-loop GTPase | (RefSeq) LOW QUALITY PROTEIN: uncharacterized protein LOC104799061	--	--	--	D-mannose binding lectin	G-type lectin S-receptor-like serine/threonine-protein kinase At4g27290 OS=Arabidopsis thaliana OX=3702 GN=At4g27290 PE=3 SV=4	T	Signal transduction mechanisms	Cysteine-rich receptor-like protein kinase 6 [Zea mays]	biological process: metabolic process (GO:0008152);; biological process: cellular process (GO:0009987);; molecular function: catalytic activity (GO:0003824);; molecular function: binding (GO:0005488);; biological process: reproduction (GO:0000003);; biological process: reproductive process (GO:0022414)
Zm00001d002175	LOC103645888	2.83124	244	3.09753	291	2.99159	361	8.48524	882	8.61221	951	8.33482	994	1.65373	4.71375e-75	up	[T]	Signal transduction mechanisms	Molecular Function: protein kinase activity (GO:0004672);; Molecular Function: ATP binding (GO:0005524);; Cellular Component: plasma membrane (GO:0005886);; Cellular Component: plasmodesma (GO:0009506);; Cellular Component: integral component of membrane (GO:0016021);; Biological Process: protein autophosphorylation (GO:0046777);;	K13435|2.3e-91|sly:101268866|K13435 serine/threonine-protein kinase Pto | (RefSeq) Pto; serine/threonine protein kinase Pto	Plant-pathogen interaction (ko04626)	[T]	Signal transduction mechanisms	Protein tyrosine and serine/threonine kinase	Receptor-like protein kinase FERONIA OS=Arabidopsis thaliana OX=3702 GN=FER PE=1 SV=1	T	Signal transduction mechanisms	receptor-like protein kinase FERONIA [Zea mays]	biological process: metabolic process (GO:0008152);; biological process: cellular process (GO:0009987);; molecular function: catalytic activity (GO:0003824);; molecular function: binding (GO:0005488);; cellular component: cellular anatomical entity (GO:0110165)
Zm00001d002191	LOC100382090	12.7264	746	14.044	896	15.9191	1307	3.7249	264	3.60875	272	3.87065	315	-1.78341	1.77953e-69	down	[G]	Carbohydrate transport and metabolism	Cellular Component: integral component of membrane (GO:0016021);; Molecular Function: transmembrane transporter activity (GO:0022857);;	K08202|1.4e-226|zma:103642089|K08202 MFS transporter, OCT family, solute carrier family 22 (organic cation transporter), member 4/5 | (RefSeq) organic cation/carnitine transporter 4	--	[R]	General function prediction only	Sugar (and other) transporter	Organic cation/carnitine transporter 4 OS=Arabidopsis thaliana OX=3702 GN=OCT4 PE=2 SV=1	S	Function unknown	uncharacterized protein LOC100382090 [Zea mays]	cellular component: cellular anatomical entity (GO:0110165);; molecular function: transporter activity (GO:0005215)
Zm00001d002192	LOC100283533	2.03457	123	10.5845	636	2.17494	187	0.915168	69	0.455535	37	0.613135	57	-2.58526	0.00161681	down	--	--	Molecular Function: hydrolase activity, hydrolyzing O-glycosyl compounds (GO:0004553);; Biological Process: carbohydrate metabolic process (GO:0005975);;	K08235|7.9e-37|zma:100283533|K08235 xyloglucan:xyloglucosyl transferase [EC:2.4.1.207] | (RefSeq) glycosyl hydrolases family 16 protein precursor	--	--	--	Glycosyl hydrolases family 16	Xyloglucan endotransglucosylase/hydrolase protein 9 OS=Arabidopsis thaliana OX=3702 GN=XTH9 PE=2 SV=2	G	Carbohydrate transport and metabolism	hypothetical protein ZEAMMB73_Zm00001d002193 [Zea mays]	molecular function: catalytic activity (GO:0003824);; biological process: metabolic process (GO:0008152)
Zm00001d002193	LOC100283533	16.257	748	4.71636	236	15.2408	982	2.73859	152	3.31974	196	2.91712	186	-1.8646	0.000725682	down	[G]	Carbohydrate transport and metabolism	Molecular Function: hydrolase activity, hydrolyzing O-glycosyl compounds (GO:0004553);; Cellular Component: cell wall (GO:0005618);; Biological Process: xyloglucan metabolic process (GO:0010411);; Molecular Function: xyloglucan:xyloglucosyl transferase activity (GO:0016762);; Biological Process: cell wall biogenesis (GO:0042546);; Cellular Component: apoplast (GO:0048046);; Biological Process: ce…	K08235|3.5e-162|zma:100283533|K08235 xyloglucan:xyloglucosyl transferase [EC:2.4.1.207] | (RefSeq) glycosyl hydrolases family 16 protein precursor	--	--	--	Glycosyl hydrolases family 16	Xyloglucan endotransglucosylase/hydrolase protein 9 OS=Arabidopsis thaliana OX=3702 GN=XTH9 PE=2 SV=2	G	Carbohydrate transport and metabolism	glycosyl hydrolases family 16 protein precursor [Zea mays]	molecular function: catalytic activity (GO:0003824);; cellular component: cellular anatomical entity (GO:0110165);; biological process: metabolic process (GO:0008152);; biological process: cellular process (GO:0009987)
Zm00001d002209	LOC103648380	3.16945	59	2.27374	46	3.08807	80	0.676966	16	1.39597	33	0.949337	25	-1.32506	0.000171311	down	--	--	Biological Process: xylem development (GO:0010089);;	--	--	--	--	--	--	--	--	hypothetical protein ZEAMMB73_Zm00001d002209 [Zea mays]	biological process: developmental process (GO:0032502)
Zm00001d002241	LOC100216700	5.9678	336	6.68643	411	5.88085	465	2.3462	160	2.31979	169	3.16828	248	-1.08774	1.61849e-14	down	--	--	Cellular Component: integral component of membrane (GO:0016021);;	--	--	--	--	--	--	S	Function unknown	hypothetical protein ZEAMMB73_Zm00001d002241 [Zea mays]	cellular component: cellular anatomical entity (GO:0110165)
Zm00001d002253	LOC100193258	150.317	1988	143.247	2062	155.488	2880	61.3257	979	59.2672	1006	71.3005	1307	-1.07935	7.6546e-56	down	--	--	Molecular Function: structural constituent of ribosome (GO:0003735);; Biological Process: translation (GO:0006412);; Cellular Component: cytosolic large ribosomal subunit (GO:0022625);;	K02901|1.2e-71|zma:100193258|K02901 large subunit ribosomal protein L27e | (RefSeq) 60S ribosomal protein L27	Ribosome (ko03010)	[J]	Translation, ribosomal structure and biogenesis	Ribosomal L27e protein family	60S ribosomal protein L27-3 OS=Arabidopsis thaliana OX=3702 GN=RPL27C PE=2 SV=2	J	Translation, ribosomal structure and biogenesis	60S ribosomal protein L27 [Zea mays]	molecular function: structural molecule activity (GO:0005198);; biological process: metabolic process (GO:0008152);; biological process: cellular process (GO:0009987);; cellular component: intracellular (GO:0005622);; cellular component: protein-containing complex (GO:0032991);; cellular component: cellular anatomical entity (GO:0110165)
Zm00001d002284	LOC100274214	86.7185	5149	86.5879	5626	86.9506	7322	28.0483	2053	30.6904	2419	27.1264	2291	-1.4237	2.84052e-194	down	--	--	Cellular Component: ubiquitin ligase complex (GO:0000151);; Molecular Function: molecular_function (GO:0003674);; Molecular Function: binding (GO:0005488);; Molecular Function: protein binding (GO:0005515);; Cellular Component: cellular_component (GO:0005575);; Cellular Component: intracellular (GO:0005622);; Cellular Component: obsolete cell (GO:0005623);; Cellular Component: nucleus (GO:0005634…	--	--	[R]	General function prediction only	Kelch motif	F-box/kelch-repeat protein At5g60570 OS=Arabidopsis thaliana OX=3702 GN=At5g60570 PE=2 SV=1	S	Function unknown	F-box/kelch-repeat protein [Zea mays]	cellular component: protein-containing complex (GO:0032991);; molecular function: binding (GO:0005488);; cellular component: intracellular (GO:0005622);; cellular component: cellular anatomical entity (GO:0110165);; biological process: metabolic process (GO:0008152);; biological process: cellular process (GO:0009987);; biological process: biological regulation (GO:0065007)
Zm00001d002286	LOC103645930	4.55071	151	4.22445	153	3.95344	184	1.51072	61	1.34429	58	1.81043	83	-1.29077	3.68906e-10	down	--	--	--	--	--	--	--	--	--	--	--	translation initiation factor IF-2 [Zea mays]	--
Zm00001d002287	LOC103645931	1.61884	221	1.7081	254	1.79785	344	3.70989	611	3.92741	687	3.80901	720	1.29989	9.5547e-38	up	[T]	Signal transduction mechanisms	Molecular Function: protein kinase activity (GO:0004672);; Molecular Function: ATP binding (GO:0005524);; Cellular Component: endosome (GO:0005768);; Cellular Component: plasma membrane (GO:0005886);; Biological Process: receptor-mediated endocytosis (GO:0006898);; Biological Process: regulation of anion channel activity (GO:0010359);; Cellular Component: integral component of membrane (GO:001602…	K13420|5.4e-282|zma:103645931|K13420 LRR receptor-like serine/threonine-protein kinase FLS2 [EC:2.7.11.1] | (RefSeq) LRR receptor-like serine/threonine-protein kinase FLS2	MAPK signaling pathway - plant (ko04016);; Plant-pathogen interaction (ko04626)	--	--	Leucine rich repeat	LRR receptor-like serine/threonine-protein kinase FLS2 OS=Oryza sativa subsp. japonica OX=39947 GN=FLS2 PE=1 SV=1	T	Signal transduction mechanisms	LRR receptor-like serine/threonine-protein kinase FLS2 [Zea mays]	biological process: metabolic process (GO:0008152);; biological process: cellular process (GO:0009987);; molecular function: catalytic activity (GO:0003824);; molecular function: binding (GO:0005488);; cellular component: intracellular (GO:0005622);; cellular component: cellular anatomical entity (GO:0110165);; biological process: localization (GO:0051179);; biological process: biological regulat…
Zm00001d002313	--	10.7382	1304	11.271	1493	10.6032	1877	3.79384	578	3.98895	644	3.63598	683	-1.30034	3.06044e-80	down	--	--	Cellular Component: integral component of membrane (GO:0016021);; Molecular Function: kinase activity (GO:0016301);;	--	--	--	--	Malectin domain	Probable LRR receptor-like serine/threonine-protein kinase At1g56140 OS=Arabidopsis thaliana OX=3702 GN=At1g56140 PE=2 SV=2	T	Signal transduction mechanisms	Leucine-rich repeat transmembrane protein kinase [Zea mays]	cellular component: cellular anatomical entity (GO:0110165);; molecular function: catalytic activity (GO:0003824)
Zm00001d002314	LOC103645941	2.13775	75	3.69076	141	2.905	143	6.18622	261	6.32296	284	5.68785	276	1.19518	1.22483e-11	up	--	--	--	--	--	--	--	Tetratricopeptide repeat	--	S	Function unknown	protein unc-45 homolog A [Zea mays]	--
Zm00001d002316	LOC100383767	14.7548	1392	14.8772	1501	14.0635	1861	92.9438	10443	93.9318	11299	91.6088	11722	2.80786	0	up	--	--	Molecular Function: nucleic acid binding (GO:0003676);; Biological Process: gene silencing by RNA (GO:0031047);;	K11593|0.0e+00|sbi:8063972|K11593 eukaryotic translation initiation factor 2C | (RefSeq) protein argonaute 2	--	[J]	Translation, ribosomal structure and biogenesis	Piwi domain	Protein argonaute 2 OS=Oryza sativa subsp. japonica OX=39947 GN=AGO2 PE=2 SV=2	J	Translation, ribosomal structure and biogenesis	uncharacterized protein LOC100383767 [Zea mays]	molecular function: binding (GO:0005488);; biological process: cellular process (GO:0009987);; biological process: biological regulation (GO:0065007)
Zm00001d002318	LOC100282375	5.8706	139	1.68559	45	1.24534	41	43.4632	1248	44.5648	1359	41.4133	1364	4.02417	4.17557e-09	up	--	--	--	--	--	--	--	--	--	--	--	hypothetical protein ZEAMMB73_Zm00001d018010, partial [Zea mays]	--
Zm00001d002319	--	0.946573	49	0.855371	48	1.30805	94	2.11308	131	2.2833	150	1.64998	117	1.08343	5.32595e-06	up	[I]	Lipid transport and metabolism	Biological Process: lipid metabolic process (GO:0006629);; Molecular Function: O-acyltransferase activity (GO:0008374);;	K22389|2.0e-253|zma:109943953|K22389 phospholipase A1 [EC:3.1.1.32] | (RefSeq) lecithin-cholesterol acyltransferase-like 4 isoform X1	Glycerophospholipid metabolism (ko00564);; alpha-Linolenic acid metabolism (ko00592)	[I]	Lipid transport and metabolism	Lecithin:cholesterol acyltransferase	Lecithin-cholesterol acyltransferase-like 4 OS=Arabidopsis thaliana OX=3702 GN=LCAT4 PE=1 SV=1	I	Lipid transport and metabolism	Lecithin-cholesterol acyltransferase-like 4 [Zea mays]	biological process: metabolic process (GO:0008152);; molecular function: catalytic activity (GO:0003824)
Zm00001d002338	LOC100279878	115.838	7473	107.708	7668	108.81	9765	46.8972	3722	43.5933	3599	43.6135	3894	-1.1595	4.19058e-152	down	[G]	Carbohydrate transport and metabolism	Molecular Function: UDP-N-acetylglucosamine diphosphorylase activity (GO:0003977);; Biological Process: UDP-N-acetylglucosamine biosynthetic process (GO:0006048);; Molecular Function: uridylyltransferase activity (GO:0070569);;	K00972|5.6e-286|zma:100279878|K00972 UDP-N-acetylglucosamine/UDP-N-acetylgalactosamine diphosphorylase [EC:2.7.7.23 2.7.7.83] | (RefSeq) uncharacterized protein LOC100279878	Amino sugar and nucleotide sugar metabolism (ko00520)	[M]	Cell wall/membrane/envelope biogenesis	UTP--glucose-1-phosphate uridylyltransferase	UDP-N-acetylglucosamine diphosphorylase 1 OS=Arabidopsis thaliana OX=3702 GN=GLCNAC1PUT1 PE=1 SV=1	M	Cell wall/membrane/envelope biogenesis	uncharacterized protein LOC100279878 [Zea mays]	molecular function: catalytic activity (GO:0003824);; biological process: metabolic process (GO:0008152);; biological process: cellular process (GO:0009987)
Zm00001d002346	LOC100191885	0.237447	21	0.468694	26	0.451486	31	1.7927	101	1.28488	77	1.61515	102	1.84096	5.19206e-10	up	[G]	Carbohydrate transport and metabolism	Molecular Function: zinc ion binding (GO:0008270);; Biological Process: lignin biosynthetic process (GO:0009809);; Molecular Function: oxidoreductase activity, acting on the CH-OH group of donors, NAD or NADP as acceptor (GO:0016616);; Molecular Function: cinnamyl-alcohol dehydrogenase activity (GO:0045551);;	K00083|1.3e-150|sita:101782190|K00083 cinnamyl-alcohol dehydrogenase [EC:1.1.1.195] | (RefSeq) probable cinnamyl alcohol dehydrogenase 5	Phenylpropanoid biosynthesis (ko00940)	[Q]	Secondary metabolites biosynthesis, transport and catabolism	Alcohol dehydrogenase GroES-like domain	Cinnamyl alcohol dehydrogenase 7 OS=Oryza sativa subsp. japonica OX=39947 GN=CAD7 PE=1 SV=1	Q	Secondary metabolites biosynthesis, transport and catabolism	cinnamyl alcohol dehydrogenase 1 [Zea mays]	molecular function: binding (GO:0005488);; biological process: metabolic process (GO:0008152);; biological process: cellular process (GO:0009987);; molecular function: catalytic activity (GO:0003824)
Zm00001d002356	LOC100273802	11.6843	486	12.4577	564	11.8991	692	4.90033	246	5.25519	280	4.31987	249	-1.17219	1.50576e-26	down	[J]	Translation, ribosomal structure and biogenesis	Cellular Component: nucleus (GO:0005634);; Molecular Function: tRNA (adenine-N1-)-methyltransferase activity (GO:0016429);; Biological Process: tRNA methylation (GO:0030488);; Cellular Component: tRNA (m1A) methyltransferase complex (GO:0031515);;	K07442|2.1e-180|zma:100273802|K07442 tRNA (adenine57-N1/adenine58-N1)-methyltransferase catalytic subunit [EC:2.1.1.219 2.1.1.220] | (RefSeq) tRNA methyltransferase catalytic subunit TRM61	--	[J]	Translation, ribosomal structure and biogenesis	tRNA methyltransferase complex GCD14 subunit	--	J	Translation, ribosomal structure and biogenesis	tRNA methyltransferase catalytic subunit TRM61 [Zea mays]	cellular component: intracellular (GO:0005622);; cellular component: cellular anatomical entity (GO:0110165);; biological process: metabolic process (GO:0008152);; biological process: cellular process (GO:0009987);; molecular function: catalytic activity (GO:0003824);; cellular component: protein-containing complex (GO:0032991)
Zm00001d002364	LOC100281295	1.26338	27	1.69809	40	1.7929	54	3.83571	99	5.03895	139	4.98461	148	1.67531	3.84819e-11	up	--	--	Molecular Function: DNA binding (GO:0003677);; Molecular Function: DNA-binding transcription factor activity (GO:0003700);; Cellular Component: nucleus (GO:0005634);;	K09286|1.7e-77|zma:100281295|K09286 EREBP-like factor | (RefSeq) ethylene-responsive transcription factor 4	--	--	--	AP2 domain	Ethylene-responsive transcription factor 3 OS=Nicotiana tabacum OX=4097 GN=ERF3 PE=2 SV=1	K	Transcription	uncharacterized protein LOC100281295 [Zea mays]	molecular function: binding (GO:0005488);; molecular function: transcription regulator activity (GO:0140110);; cellular component: intracellular (GO:0005622);; cellular component: cellular anatomical entity (GO:0110165)
Zm00001d002369	LOC103645961	3.70808	171	3.65097	194	3.52649	245	18.912	1092	20.3275	1245	18.1027	1175	2.52212	8.18693e-149	up	[T]	Signal transduction mechanisms	Molecular Function: protein serine/threonine phosphatase activity (GO:0004722);;	K17506|1.5e-170|zma:103645961|K17506 protein phosphatase 1L [EC:3.1.3.16] | (RefSeq) probable protein phosphatase 2C 44	--	[T]	Signal transduction mechanisms	Protein phosphatase 2C	Probable protein phosphatase 2C 44 OS=Oryza sativa subsp. japonica OX=39947 GN=Os04g0609600 PE=2 SV=1	T	Signal transduction mechanisms	probable protein phosphatase 2C 44 [Zea mays]	biological process: metabolic process (GO:0008152);; biological process: cellular process (GO:0009987);; molecular function: catalytic activity (GO:0003824)
Zm00001d002372	LOC100381631	2.56432	191	2.41906	196	2.81646	294	20.9846	1876	19.1128	1814	20.5153	2110	3.08976	7.23291e-289	up	--	--	Molecular Function: mRNA binding (GO:0003729);; Cellular Component: cytoplasm (GO:0005737);; Biological Process: mRNA destabilization (GO:0061157);;	K20102|0.0e+00|zma:100381631|K20102 YTH domain-containing family protein | (RefSeq) si707030f05; uncharacterized protein LOC100381631	--	[R]	General function prediction only	YT521-B-like domain	YTH domain-containing protein ECT4 OS=Arabidopsis thaliana OX=3702 GN=ECT4 PE=2 SV=1	S	Function unknown	uncharacterized protein LOC100381631 [Zea mays]	molecular function: binding (GO:0005488);; cellular component: cellular anatomical entity (GO:0110165);; biological process: biological regulation (GO:0065007)
Zm00001d002409	LOC103645977	10.8959	471	11.4616	536	11.6219	705	4.21306	217	4.57088	248	3.8749	228	-1.30477	5.7509e-32	down	--	--	Molecular Function: hydrolase activity, hydrolyzing O-glycosyl compounds (GO:0004553);; Biological Process: carbohydrate metabolic process (GO:0005975);;	K08235|7.0e-40|zma:103645977|K08235 xyloglucan:xyloglucosyl transferase [EC:2.4.1.207] | (RefSeq) xyloglucan endotransglucosylase/hydrolase protein 24 isoform X2	--	--	--	Glycosyl hydrolases family 16	Xyloglucan endotransglucosylase/hydrolase protein 22 OS=Arabidopsis thaliana OX=3702 GN=XTH22 PE=1 SV=1	G	Carbohydrate transport and metabolism	hypothetical protein ZEAMMB73_Zm00001d002409 [Zea mays]	molecular function: catalytic activity (GO:0003824);; biological process: metabolic process (GO:0008152)
Zm00001d002410	LOC100283318	29.8792	1106	33.6794	1358	33.0479	1714	65.6076	2931	61.4786	2921	65.5579	3363	1.13935	3.88929e-90	up	--	--	Molecular Function: hydrolase activity, hydrolyzing O-glycosyl compounds (GO:0004553);; Cellular Component: cell wall (GO:0005618);; Biological Process: xyloglucan metabolic process (GO:0010411);; Molecular Function: xyloglucan:xyloglucosyl transferase activity (GO:0016762);; Biological Process: cell wall biogenesis (GO:0042546);; Cellular Component: apoplast (GO:0048046);; Biological Process: ce…	K14504|1.2e-160|zma:100283318|K14504 xyloglucan:xyloglucosyl transferase TCH4 [EC:2.4.1.207] | (RefSeq) xyloglucan endotransglucosylase/hydrolase protein 15 precursor	Plant hormone signal transduction (ko04075)	--	--	Glycosyl hydrolases family 16	Xyloglucan endotransglucosylase/hydrolase protein 24 OS=Arabidopsis thaliana OX=3702 GN=XTH24 PE=1 SV=2	G	Carbohydrate transport and metabolism	xyloglucan endotransglucosylase/hydrolase protein 15 precursor [Zea mays]	molecular function: catalytic activity (GO:0003824);; cellular component: cellular anatomical entity (GO:0110165);; biological process: metabolic process (GO:0008152);; biological process: cellular process (GO:0009987)
Zm00001d002434	LOC542676	0.332525	27	0.223231	20	0.348525	40	6.89747	668	7.93525	817	8.54313	950	4.79956	6.87515e-143	up	[H]	Coenzyme transport and metabolism	Cellular Component: mitochondrion (GO:0005739);; Molecular Function: alternative oxidase activity (GO:0009916);; Biological Process: alternative respiration (GO:0010230);; Cellular Component: integral component of membrane (GO:0016021);; Molecular Function: metal ion binding (GO:0046872);; Cellular Component: respirasome (GO:0070469);; Molecular Function: ubiquinol:oxygen oxidoreductase activity …	K17893|4.6e-175|zma:542676|K17893 ubiquinol oxidase [EC:1.10.3.11] | (RefSeq) aox3; alternative oxidase AOX3 precursor	--	--	--	Alternative oxidase	Ubiquinol oxidase 1b, mitochondrial OS=Oryza sativa subsp. japonica OX=39947 GN=AOX1B PE=2 SV=1	C	Energy production and conversion	alternative oxidase3 [Zea mays]	cellular component: intracellular (GO:0005622);; cellular component: cellular anatomical entity (GO:0110165);; biological process: metabolic process (GO:0008152);; molecular function: catalytic activity (GO:0003824);; biological process: cellular process (GO:0009987);; molecular function: binding (GO:0005488)
Zm00001d002435	LOC100281353	0.349172	15	0.551594	25	0.422193	24	3.8836	189	4.24985	220	3.52451	197	3.23916	8.80759e-37	up	[H]	Coenzyme transport and metabolism	Cellular Component: mitochondrion (GO:0005739);; Molecular Function: alternative oxidase activity (GO:0009916);; Biological Process: alternative respiration (GO:0010230);; Cellular Component: integral component of membrane (GO:0016021);; Molecular Function: metal ion binding (GO:0046872);; Cellular Component: respirasome (GO:0070469);; Molecular Function: ubiquinol:oxygen oxidoreductase activity …	K17893|8.9e-179|zma:100281353|K17893 ubiquinol oxidase [EC:1.10.3.11] | (RefSeq) uncharacterized LOC100281353	--	--	--	Alternative oxidase	Ubiquinol oxidase 1b, mitochondrial OS=Oryza sativa subsp. japonica OX=39947 GN=AOX1B PE=2 SV=1	C	Energy production and conversion	uncharacterized protein LOC100281353 [Zea mays]	cellular component: intracellular (GO:0005622);; cellular component: cellular anatomical entity (GO:0110165);; biological process: metabolic process (GO:0008152);; molecular function: catalytic activity (GO:0003824);; biological process: cellular process (GO:0009987);; molecular function: binding (GO:0005488)
Zm00001d002436	LOC542074	22.8402	1030	22.6716	1113	22.2008	1402	81.7837	4448	79.4651	4596	81.7926	5108	1.9898	0	up	[H]	Coenzyme transport and metabolism	Molecular Function: alternative oxidase activity (GO:0009916);; Cellular Component: integral component of membrane (GO:0016021);; Molecular Function: metal ion binding (GO:0046872);; Cellular Component: respirasome (GO:0070469);; Molecular Function: ubiquinol:oxygen oxidoreductase activity (GO:0102721);;	K17893|5.0e-190|zma:542074|K17893 ubiquinol oxidase [EC:1.10.3.11] | (RefSeq) aox1; alternative oxidase 1	--	--	--	Alternative oxidase	Ubiquinol oxidase 1a, mitochondrial OS=Oryza sativa subsp. japonica OX=39947 GN=AOX1A PE=2 SV=1	C	Energy production and conversion	alternative oxidase 1 [Zea mays]	biological process: metabolic process (GO:0008152);; molecular function: catalytic activity (GO:0003824);; cellular component: cellular anatomical entity (GO:0110165);; molecular function: binding (GO:0005488)
Zm00001d002451	--	60.44	1890	61.888	2107	58.2663	2552	119.754	4519	115.081	4618	118.699	5143	1.11566	2.32539e-136	up	--	--	--	--	--	--	--	--	--	--	--	--	--
Zm00001d002452	LOC103645995	5.15696	251	4.62387	245	6.46495	439	10.2262	599	9.90008	616	11.3816	765	1.09276	2.0719e-20	up	--	--	Molecular Function: transcription regulatory region sequence-specific DNA binding (GO:0000976);; Molecular Function: DNA-binding transcription factor activity (GO:0003700);; Cellular Component: nucleus (GO:0005634);; Molecular Function: sequence-specific DNA binding (GO:0043565);;	K13425|1.8e-37|atr:18433179|K13425 WRKY transcription factor 22 | (RefSeq) WRKY transcription factor 22	MAPK signaling pathway - plant (ko04016)	--	--	WRKY DNA -binding domain	Probable WRKY transcription factor 35 OS=Arabidopsis thaliana OX=3702 GN=WRKY35 PE=2 SV=1	K	Transcription	probable WRKY transcription factor 14 [Zea mays]	molecular function: binding (GO:0005488);; molecular function: transcription regulator activity (GO:0140110);; cellular component: intracellular (GO:0005622);; cellular component: cellular anatomical entity (GO:0110165)
Zm00001d002455	LOC100273828	4.27066	213	3.89143	210	4.96611	314	10.4463	607	10.4966	646	10.6016	698	1.40371	4.82929e-41	up	--	--	Molecular Function: structural molecule activity (GO:0005198);; Cellular Component: nucleus (GO:0005634);; Cellular Component: cytosol (GO:0005829);; Biological Process: ubiquitin-dependent protein catabolic process (GO:0006511);; Cellular Component: proteasome regulatory particle, lid subcomplex (GO:0008541);; Biological Process: proteasome assembly (GO:0043248);;	K03039|1.3e-148|sita:101762380|K03039 26S proteasome regulatory subunit N9 | (RefSeq) 26S proteasome non-ATPase regulatory subunit 13 homolog B	Proteasome (ko03050)	[O]	Posttranslational modification, protein turnover, chaperones	PCI domain	26S proteasome non-ATPase regulatory subunit 13 homolog B OS=Arabidopsis thaliana OX=3702 GN=RPN9B PE=1 SV=1	O	Posttranslational modification, protein turnover, chaperones	26S proteasome non-ATPase regulatory subunit 13 homolog A [Zea mays]	molecular function: structural molecule activity (GO:0005198);; cellular component: intracellular (GO:0005622);; cellular component: cellular anatomical entity (GO:0110165);; biological process: metabolic process (GO:0008152);; biological process: cellular process (GO:0009987);; cellular component: protein-containing complex (GO:0032991)
Zm00001d002478	LOC103648421	16.8045	1362	16.0747	1418	15.6144	1772	31.0834	3040	30.0473	3125	28.6969	3223	1.03632	4.00121e-85	up	--	--	Cellular Component: ubiquitin ligase complex (GO:0000151);; Biological Process: protein polyubiquitination (GO:0000209);; Cellular Component: cytoplasm (GO:0005737);; Biological Process: ubiquitin-dependent protein catabolic process (GO:0006511);; Molecular Function: ubiquitin conjugating enzyme binding (GO:0031624);; Biological Process: positive regulation of proteasomal ubiquitin-dependent prot…	K11971|0.0e+00|zma:103648421|K11971 E3 ubiquitin-protein ligase RNF14 [EC:2.3.2.31] | (RefSeq) E3 ubiquitin-protein ligase RNF14	--	[O]	Posttranslational modification, protein turnover, chaperones	RWD domain	--	O	Posttranslational modification, protein turnover, chaperones	E3 ubiquitin-protein ligase RNF14 [Zea mays]	cellular component: protein-containing complex (GO:0032991);; biological process: metabolic process (GO:0008152);; biological process: cellular process (GO:0009987);; cellular component: cellular anatomical entity (GO:0110165);; molecular function: binding (GO:0005488);; biological process: biological regulation (GO:0065007);; molecular function: catalytic activity (GO:0003824)
Zm00001d002491	LOC100217100	6.45837	252	7.96576	339	7.24362	396	2.18294	103	2.27688	114	2.14757	117	-1.56578	1.2973e-24	down	--	--	Molecular Function: ubiquitin-protein transferase activity (GO:0004842);; Cellular Component: integral component of membrane (GO:0016021);; Biological Process: protein ubiquitination (GO:0016567);;	K19041|5.9e-39|cmax:111498996|K19041 E3 ubiquitin-protein ligase RNF38/44 [EC:2.3.2.27] | (RefSeq) RING-H2 finger protein ATL52-like	--	[O]	Posttranslational modification, protein turnover, chaperones	Ring finger domain	E3 ubiquitin-protein ligase Os04g0590900 OS=Oryza sativa subsp. japonica OX=39947 GN=Os04g0590900 PE=2 SV=2	O	Posttranslational modification, protein turnover, chaperones	uncharacterized protein LOC100217100 [Zea mays]	molecular function: catalytic activity (GO:0003824);; cellular component: cellular anatomical entity (GO:0110165);; biological process: metabolic process (GO:0008152);; biological process: cellular process (GO:0009987)
Zm00001d002496	LOC103646010	0.580293	20	0.584024	22	0.617183	30	1.3532	57	1.23824	55	1.33086	64	1.28769	0.000126386	up	--	--	Biological Process: metal ion transport (GO:0030001);; Molecular Function: metal ion binding (GO:0046872);;	--	--	--	--	Heavy-metal-associated domain	--	P	Inorganic ion transport and metabolism	heavy metal-associated isoprenylated plant protein 4 [Zea mays]	biological process: localization (GO:0051179);; molecular function: binding (GO:0005488)
Zm00001d002498	LOC103646011	0.838483	34	1.10189	48	1.21833	69	0.181972	9	0.04901	3	0.078217	5	-3.12643	1.17115e-09	down	--	--	Molecular Function: ubiquitin-protein transferase activity (GO:0004842);;	K10260|1.3e-12|cre:CHLREDRAFT_205525|K10260 F-box and WD-40 domain protein 7 | (RefSeq) predicted protein	Ubiquitin mediated proteolysis (ko04120)	--	--	U-box domain	E3 ubiquitin-protein ligase PUB23 OS=Arabidopsis thaliana OX=3702 GN=PUB23 PE=1 SV=1	H	Coenzyme transport and metabolism	E3 ubiquitin-protein ligase PUB23 [Zea mays]	molecular function: catalytic activity (GO:0003824)
Zm00001d002512	LOC109943965	4.17026	116	4.68096	141	3.76422	146	0.863618	29	0.901476	32	0.546939	21	-2.30821	8.64718e-18	down	--	--	--	--	--	--	--	Protein of unknown function (DUF740)	--	--	--	uncharacterized protein LOC109943965 [Zea mays]	--
Zm00001d002521	LOC100278820	34.0362	284	30.4681	277	28.6386	335	11.2221	113	11.6202	125	9.99183	116	-1.35403	1.69034e-18	down	--	--	--	--	--	--	--	zinc-finger of the FCS-type, C2-C2	FCS-Like Zinc finger 1 OS=Arabidopsis thaliana OX=3702 GN=FLZ1 PE=1 SV=1	S	Function unknown	hypothetical protein [Zea mays]	--
Zm00001d002523	LOC100277698	47.6083	1335	47.5249	1451	43.3415	1703	12.4863	423	10.4473	376	10.6848	416	-1.89659	6.32249e-115	down	--	--	--	--	--	--	--	zinc-finger of the FCS-type, C2-C2	FCS-Like Zinc finger 2 OS=Arabidopsis thaliana OX=3702 GN=FLZ2 PE=1 SV=1	S	Function unknown	uncharacterized protein LOC100277698 [Zea mays]	--
Zm00001d002536	LOC103646021	0.448153	30	0.344459	25	0.656094	61	2.10423	169	1.97409	168	1.66741	154	2.10719	1.32862e-17	up	[M]	Cell wall/membrane/envelope biogenesis	Molecular Function: protein kinase activity (GO:0004672);; Molecular Function: ATP binding (GO:0005524);; Cellular Component: plasma membrane (GO:0005886);; Cellular Component: integral component of membrane (GO:0016021);; Molecular Function: carbohydrate binding (GO:0030246);;	K01176|1.6e-60|sbi:8065370|K01176 alpha-amylase [EC:3.2.1.1] | (RefSeq) alpha-amylase isozyme 2A	Starch and sucrose metabolism (ko00500)	--	--	Legume lectin domain	Probable L-type lectin-domain containing receptor kinase S.5 OS=Arabidopsis thaliana OX=3702 GN=LECRKS5 PE=2 SV=1	T	Signal transduction mechanisms	probable L-type lectin-domain containing receptor kinase S.5 [Zea mays]	biological process: metabolic process (GO:0008152);; biological process: cellular process (GO:0009987);; molecular function: catalytic activity (GO:0003824);; molecular function: binding (GO:0005488);; cellular component: cellular anatomical entity (GO:0110165)
Zm00001d002538	LOC100273127	19.8464	1072	19.0731	1122	19.4417	1471	38.1321	2483	38.1299	2634	36.7429	2744	1.09566	4.53883e-94	up	--	--	Molecular Function: GTPase activity (GO:0003924);; Molecular Function: GTP binding (GO:0005525);;	K23878|1.1e-237|zma:100273127|K23878 alpha- and gamma-adaptin-binding protein p34 | (RefSeq) uncharacterized protein LOC100273127	--	[S]	Function unknown	Alpha and gamma adaptin binding protein p34	--	J	Translation, ribosomal structure and biogenesis	uncharacterized protein LOC100273127 [Zea mays]	molecular function: catalytic activity (GO:0003824);; molecular function: binding (GO:0005488)
Zm00001d002539	LOC100304218	2.38656	203	2.77881	257	2.85419	340	14.0775	1443	14.2123	1549	13.548	1594	2.52027	8.00847e-194	up	--	--	Molecular Function: zinc ion binding (GO:0008270);; Biological Process: RNA modification (GO:0009451);; Cellular Component: intracellular membrane-bounded organelle (GO:0043231);;	K22262|5.8e-124|qsu:112034235|K22262 WD repeat and FYVE domain-containing protein 3 | (RefSeq) protein SPIRRIG	--	[R]	General function prediction only	PPR repeat	Pentatricopeptide repeat-containing protein At1g15510, chloroplastic OS=Arabidopsis thaliana OX=3702 GN=PCMP-H73 PE=1 SV=1	S	Function unknown	uncharacterized protein LOC100304218 [Zea mays]	molecular function: binding (GO:0005488);; biological process: metabolic process (GO:0008152);; biological process: cellular process (GO:0009987);; cellular component: intracellular (GO:0005622);; cellular component: cellular anatomical entity (GO:0110165)
Zm00001d002540	LOC542224	17.2737	1087	18.1259	1243	18.9268	1665	64.0546	5317	61.9911	5476	62.2641	5939	2.06571	0	up	[T]	Signal transduction mechanisms	Molecular Function: calcium ion binding (GO:0005509);; Molecular Function: calmodulin binding (GO:0005516);; Molecular Function: ATP binding (GO:0005524);; Cellular Component: nucleus (GO:0005634);; Cellular Component: cytoplasm (GO:0005737);; Molecular Function: calcium-dependent protein serine/threonine kinase activity (GO:0009931);; Biological Process: peptidyl-serine phosphorylation (GO:00181…	K13412|1.2e-308|zma:542224|K13412 calcium-dependent protein kinase [EC:2.7.11.1] | (RefSeq) CDPK1; calcium dependent protein kinase	Plant-pathogen interaction (ko04626)	[T]	Signal transduction mechanisms	Protein kinase domain	Calcium-dependent protein kinase 13 OS=Oryza sativa subsp. japonica OX=39947 GN=CPK13 PE=2 SV=1	T	Signal transduction mechanisms	calcium dependent protein kinase [Zea mays]	molecular function: binding (GO:0005488);; cellular component: intracellular (GO:0005622);; cellular component: cellular anatomical entity (GO:0110165);; biological process: metabolic process (GO:0008152);; biological process: cellular process (GO:0009987);; molecular function: catalytic activity (GO:0003824);; biological process: signaling (GO:0023052);; biological process: response to stimulus …
Zm00001d002543	LOC107825453	109.085	1087	116.039	1259	106.576	1488	35.5873	428	39.5163	506	40.4394	559	-1.37241	2.89509e-65	down	--	--	Cellular Component: nucleosome (GO:0000786);; Molecular Function: DNA binding (GO:0003677);; Cellular Component: nucleus (GO:0005634);; Biological Process: nucleosome assembly (GO:0006334);; Cellular Component: host cell nucleus (GO:0042025);; Molecular Function: protein heterodimerization activity (GO:0046982);;	K11254|7.1e-50|adu:107458448|K11254 histone H4 | (RefSeq) histone H4	--	[B]	Chromatin structure and dynamics	Centromere kinetochore component CENP-T histone fold	Histone H4 variant TH011 OS=Triticum aestivum OX=4565 PE=3 SV=2	B	Chromatin structure and dynamics	PREDICTED: uncharacterized protein LOC107825453 [Nicotiana tabacum]	cellular component: protein-containing complex (GO:0032991);; molecular function: binding (GO:0005488);; cellular component: intracellular (GO:0005622);; cellular component: cellular anatomical entity (GO:0110165);; biological process: cellular process (GO:0009987)
Zm00001d002545	LOC100279070	0.863165	58	0.439953	40	0.838688	77	8.23657	734	7.06068	704	7.00795	738	3.63701	6.93585e-129	up	--	--	Molecular Function: DNA binding (GO:0003677);; Cellular Component: nucleus (GO:0005634);;	K12133|1.2e-32|ppp:112280611|K12133 MYB-related transcription factor LHY | (RefSeq) uncharacterized protein LOC112280611	Circadian rhythm - plant (ko04712)	[O]	Posttranslational modification, protein turnover, chaperones	Myb-like DNA-binding domain	Protein REVEILLE 1 OS=Arabidopsis thaliana OX=3702 GN=RVE1 PE=1 SV=1	K	Transcription	uncharacterized protein LOC100279070 [Zea mays]	molecular function: binding (GO:0005488);; cellular component: intracellular (GO:0005622);; cellular component: cellular anatomical entity (GO:0110165)
Zm00001d002546	--	145.123	2207	141.643	2344	146.961	3130	31.5452	579	33.2091	648	34.5863	729	-1.97899	3.64593e-227	down	--	--	Cellular Component: integral component of membrane (GO:0016021);;	--	--	--	--	--	--	--	--	--	cellular component: cellular anatomical entity (GO:0110165)
Zm00001d002548	LOC100193290	20.5984	877	19.7515	915	21.7939	1299	8.4738	436	8.73265	477	9.27529	547	-1.08403	1.93066e-39	down	--	--	Cellular Component: extracellular region (GO:0005576);; Cellular Component: cell wall (GO:0005618);; Biological Process: plant-type cell wall organization (GO:0009664);; Cellular Component: membrane (GO:0016020);;	K20628|3.9e-73|mdm:103431192|K20628 expansin | (RefSeq) expansin-A1-like	--	--	--	Expansin C-terminal domain	Expansin-A10 OS=Oryza sativa subsp. japonica OX=39947 GN=EXPA10 PE=2 SV=2	S	Function unknown	alpha-expansin 13 precursor [Zea mays]	cellular component: cellular anatomical entity (GO:0110165);; biological process: cellular process (GO:0009987)
Zm00001d002549	LOC100501780	0.293349	9	0.879311	27	0.558456	23	3.43229	115	2.65286	96	3.25237	125	2.5096	1.99097e-15	up	--	--	--	--	--	--	--	--	--	--	--	hypothetical protein ZEAMMB73_Zm00001d002549 [Zea mays]	--
Zm00001d002550	LOC100274460	0.531072	31	0.597841	38	0.477133	39	1.12007	79	1.16043	87	0.93418	75	1.14839	6.0394e-05	up	--	--	Biological Process: chloroplast organization (GO:0009658);;	--	--	[R]	General function prediction only	PPR repeat family	Pentatricopeptide repeat-containing protein At5g13770, chloroplastic OS=Arabidopsis thaliana OX=3702 GN=At5g13770 PE=2 SV=1	S	Function unknown	Pentatricopeptide repeat-containing protein chloroplastic [Zea mays]	biological process: cellular process (GO:0009987)
Zm00001d002551	LOC103646033	0.913575	32	1.18914	45	1.33015	64	0.250754	11	0.604182	27	0.47479	23	-1.20123	0.00288377	down	--	--	Molecular Function: RNA binding (GO:0003723);;	K10706|4.1e-20|vvi:100257019|K10706 senataxin [EC:3.6.4.-] | (RefSeq) uncharacterized LOC100257019	--	[A]	RNA processing and modification	--	--	L	Replication, recombination and repair	hypothetical protein ZEAMMB73_Zm00001d002551 [Zea mays]	molecular function: binding (GO:0005488)
Zm00001d002553	LOC103646033	2.34297	260	2.28139	268	2.27306	360	0.731633	73	0.722977	82	0.829195	87	-1.88123	3.55741e-31	down	[L]	Replication, recombination and repair	Molecular Function: RNA binding (GO:0003723);; Molecular Function: hydrolase activity (GO:0016787);;	K10706|2.6e-141|vvi:100262126|K10706 senataxin [EC:3.6.4.-] | (RefSeq) uncharacterized LOC100262126	--	[A]	RNA processing and modification	AAA domain	Regulator of nonsense transcripts 1 homolog OS=Arabidopsis thaliana OX=3702 GN=UPF1 PE=1 SV=2	L	Replication, recombination and repair	P-loop containing nucleoside triphosphate hydrolase superfamily protein [Zea mays]	molecular function: binding (GO:0005488);; molecular function: catalytic activity (GO:0003824)
Zm00001d002597	LOC100194213	13.0796	848	13.6833	976	13.2285	1217	3.94367	314	4.43332	376	3.63563	335	-1.57271	4.59191e-67	down	--	--	Biological Process: signal transduction (GO:0007165);;	K20642|6.4e-93|lja:Lj3g3v1182350.1|K20642 Rho GTPase-activating protein 22/24/25 | (RefSeq) Lj3g3v1182350.1; -	--	[T]	Signal transduction mechanisms	RhoGAP domain	Rho GTPase-activating protein 3 OS=Arabidopsis thaliana OX=3702 GN=ROPGAP3 PE=2 SV=1	T	Signal transduction mechanisms	uncharacterized protein LOC100194213 isoform X1 [Zea mays]	biological process: cellular process (GO:0009987);; biological process: biological regulation (GO:0065007)
Zm00001d002600	LOC100194237	1.73278	339	2.49515	352	2.52271	495	0.982427	146	1.32483	165	1.1394	219	-1.16853	7.712e-18	down	--	--	Molecular Function: 3-oxo-5-alpha-steroid 4-dehydrogenase activity (GO:0003865);; Cellular Component: endoplasmic reticulum (GO:0005783);; Biological Process: dolichol-linked oligosaccharide biosynthetic process (GO:0006488);; Cellular Component: integral component of membrane (GO:0016021);; Biological Process: polyprenol catabolic process (GO:0016095);; Biological Process: dolichol biosynthetic …	K12345|1.1e-162|zma:100502028|K12345 3-oxo-5-alpha-steroid 4-dehydrogenase 3 / polyprenol reductase [EC:1.3.1.22 1.3.1.94] | (RefSeq) polyprenol reductase 1 isoform X1	N-Glycan biosynthesis (ko00510)	[I]	Lipid transport and metabolism	3-oxo-5-alpha-steroid 4-dehydrogenase	Polyprenol reductase 1 OS=Oryza sativa subsp. indica OX=39946 GN=OsI_17065 PE=3 SV=1	I	Lipid transport and metabolism	Polyprenol reductase 2 [Zea mays]	biological process: metabolic process (GO:0008152);; molecular function: catalytic activity (GO:0003824);; cellular component: intracellular (GO:0005622);; cellular component: cellular anatomical entity (GO:0110165);; biological process: cellular process (GO:0009987)
Zm00001d002601	LOC541973	93.5381	2734	97.5644	3104	103.145	4222	35.9715	1269	34.8263	1306	39.4813	1599	-1.27006	3.35231e-106	down	--	--	Cellular Component: nucleosome (GO:0000786);; Molecular Function: double-stranded DNA binding (GO:0003690);; Cellular Component: nucleus (GO:0005634);; Biological Process: nucleosome assembly (GO:0006334);; Biological Process: regulation of transcription, DNA-templated (GO:0006355);; Biological Process: nucleosome positioning (GO:0016584);; Biological Process: chromosome condensation (GO:0030261)…	K11275|6.1e-58|zma:541973|K11275 histone H1/5 | (RefSeq) hon101; histone one (H1) 101	--	--	--	linker histone H1 and H5 family	Histone H1 OS=Solanum pennellii OX=28526 PE=2 SV=1	B	Chromatin structure and dynamics	histone one (H1) 101 [Zea mays]	cellular component: protein-containing complex (GO:0032991);; molecular function: binding (GO:0005488);; cellular component: intracellular (GO:0005622);; cellular component: cellular anatomical entity (GO:0110165);; biological process: cellular process (GO:0009987);; biological process: biological regulation (GO:0065007)
Zm00001d002607	LOC100284989	6.65371	275	8.09596	364	7.98308	461	2.5368	127	2.36707	126	2.63432	151	-1.44314	1.23152e-23	down	--	--	Cellular Component: integral component of membrane (GO:0016021);; Cellular Component: anchored component of plasma membrane (GO:0046658);;	--	--	--	--	Fasciclin domain	Fasciclin-like arabinogalactan protein 10 OS=Arabidopsis thaliana OX=3702 GN=FLA10 PE=2 SV=1	S	Function unknown	fasciclin-like arabinogalactan protein 10 precursor [Zea mays]	cellular component: cellular anatomical entity (GO:0110165)
Zm00001d002609	LOC100383878	0.701789	33	1.17057	59	1.1798	76	0.386419	22	0.465168	28	0.194857	13	-1.38558	0.000416515	down	--	--	Biological Process: protein glycosylation (GO:0006486);; Molecular Function: galactosyltransferase activity (GO:0008378);; Biological Process: xyloglucan biosynthetic process (GO:0009969);;	K20888|3.6e-96|aof:109846594|K20888 xyloglucan galactosyltransferase MUR3 [EC:2.4.1.-] | (RefSeq) xyloglucan galactosyltransferase KATAMARI1 homolog	--	[GMW]	Carbohydrate transport and metabolism;; Cell wall/membrane/envelope biogenesis;; Extracellular structures	Exostosin family	Xyloglucan galactosyltransferase XLT2 OS=Arabidopsis thaliana OX=3702 GN=XLT2 PE=1 SV=1	--	--	uncharacterized protein LOC100383878 [Zea mays]	biological process: metabolic process (GO:0008152);; biological process: cellular process (GO:0009987);; molecular function: catalytic activity (GO:0003824)
Zm00001d002616	LOC100276086	1.30183	62	1.60689	83	1.21269	81	4.52561	259	4.58212	279	3.60855	237	1.77007	7.05018e-22	up	--	--	--	--	--	--	--	--	--	--	--	uncharacterized protein LOC100276086 [Zea mays]	--
Zm00001d002669	LOC100381838	4.46719	413	3.58877	361	3.9216	507	1.41658	158	1.54111	183	1.59136	204	-1.24592	3.27457e-21	down	--	--	--	--	--	--	--	Protein of unknown function (DUF632)	Protein ROLLING AND ERECT LEAF 2 OS=Oryza sativa subsp. japonica OX=39947 GN=REL2 PE=2 SV=1	S	Function unknown	BZIP transcription factor [Zea mays]	--
Zm00001d002671	--	2.31226	66	2.64516	82	1.73184	69	0.311021	11	0.557549	21	0.98821	39	-1.66417	6.71592e-06	down	--	--	--	--	--	--	--	Arabidopsis protein of unknown function	--	S	Function unknown	DUF241 domain protein [Zea mays]	--
Zm00001d002680	LOC100275695	0.190242	16	0.165412	13	0.201133	22	0.624989	51	0.762605	65	0.698226	71	1.86862	2.23233e-07	up	[R]	General function prediction only	Molecular Function: oxidoreductase activity (GO:0016491);;	K02293|7.1e-19|peq:110028688|K02293 15-cis-phytoene desaturase [EC:1.3.5.5] | (RefSeq) 15-cis-phytoene desaturase, chloroplastic/chromoplastic	Carotenoid biosynthesis (ko00906)	--	--	Flavin containing amine oxidoreductase	--	Q	Secondary metabolites biosynthesis, transport and catabolism	OSJNBa0084K11.8-like protein [Zea mays]	molecular function: catalytic activity (GO:0003824)
Zm00001d002687	LOC100192011	0.552112	29	0.764685	43	0.553131	40	3.18689	198	3.20922	212	3.06786	219	2.47957	2.8363e-30	up	[QV]	Secondary metabolites biosynthesis, transport and catabolism;; Defense mechanisms	Molecular Function: monooxygenase activity (GO:0004497);; Molecular Function: iron ion binding (GO:0005506);; Cellular Component: integral component of membrane (GO:0016021);; Molecular Function: oxidoreductase activity, acting on paired donors, with incorporation or reduction of molecular oxygen (GO:0016705);; Molecular Function: heme binding (GO:0020037);;	K15398|9.4e-303|zma:100192011|K15398 fatty acid omega-hydroxylase [EC:1.14.-.-] | (RefSeq) putative cytochrome P450 superfamily protein	Cutin, suberine and wax biosynthesis (ko00073)	[QI]	Secondary metabolites biosynthesis, transport and catabolism;; Lipid transport and metabolism	Cytochrome P450	Cytochrome P450 86A2 OS=Arabidopsis thaliana OX=3702 GN=CYP86A2 PE=1 SV=1	Q	Secondary metabolites biosynthesis, transport and catabolism	putative cytochrome P450 superfamily protein isoform X1 [Zea mays]	biological process: metabolic process (GO:0008152);; molecular function: catalytic activity (GO:0003824);; molecular function: binding (GO:0005488);; cellular component: cellular anatomical entity (GO:0110165)
Zm00001d002693	LOC103648456	3.63854	306	4.19077	383	3.98686	469	0.689946	70	0.923729	100	0.765979	90	-2.15854	1.70352e-43	down	[T]	Signal transduction mechanisms	Molecular Function: protein kinase activity (GO:0004672);; Molecular Function: ubiquitin-protein transferase activity (GO:0004842);; Molecular Function: ATP binding (GO:0005524);;	K17609|1.4e-74|eus:EUTSA_v10026931mg|K17609 nucleoredoxin [EC:1.8.1.8] | (RefSeq) hypothetical protein	--	--	--	Protein kinase domain	U-box domain-containing protein 70 OS=Oryza sativa subsp. japonica OX=39947 GN=PUB70 PE=1 SV=1	T	Signal transduction mechanisms	U-box domain-containing protein 33 [Zea mays]	biological process: metabolic process (GO:0008152);; biological process: cellular process (GO:0009987);; molecular function: catalytic activity (GO:0003824);; molecular function: binding (GO:0005488)
Zm00001d002704	LOC100273297	72.5537	5471	68.2432	5602	68.5333	7238	256.242	23319	236.792	22912	244.386	25536	1.96264	0	up	[VI]	Defense mechanisms;; Lipid transport and metabolism	Molecular Function: peroxidase activity (GO:0004601);; Molecular Function: glutathione peroxidase activity (GO:0004602);; Cellular Component: cytosol (GO:0005829);; Biological Process: response to oxidative stress (GO:0006979);; Biological Process: response to herbicide (GO:0009635);;	K00432|9.4e-92|zma:100273297|K00432 glutathione peroxidase [EC:1.11.1.9] | (RefSeq) putative glutathione peroxidase	Glutathione metabolism (ko00480);; Arachidonic acid metabolism (ko00590)	[O]	Posttranslational modification, protein turnover, chaperones	Glutathione peroxidase	Probable phospholipid hydroperoxide glutathione peroxidase 6, mitochondrial OS=Arabidopsis thaliana OX=3702 GN=GPX6 PE=2 SV=2	O	Posttranslational modification, protein turnover, chaperones	putative glutathione peroxidase [Zea mays]	biological process: metabolic process (GO:0008152);; biological process: cellular process (GO:0009987);; biological process: response to stimulus (GO:0050896);; biological process: detoxification (GO:0098754);; molecular function: catalytic activity (GO:0003824);; molecular function: antioxidant activity (GO:0016209);; cellular component: cellular anatomical entity (GO:0110165)
Zm00001d002707	LOC100273251	3.01303	135	3.20351	156	3.35899	211	16.9219	912	17.4251	999	16.6197	1029	2.54875	1.71989e-137	up	[G]	Carbohydrate transport and metabolism	Molecular Function: UDP-glycosyltransferase activity (GO:0008194);; Cellular Component: intracellular membrane-bounded organelle (GO:0043231);;	K13495|1.0e-268|zma:100273251|K13495 cis-zeatin O-glucosyltransferase [EC:2.4.1.215] | (RefSeq) uncharacterized protein LOC100273251	Zeatin biosynthesis (ko00908)	[GC]	Carbohydrate transport and metabolism;; Energy production and conversion	UDP-glucoronosyl and UDP-glucosyl transferase	Putative cis-zeatin O-glucosyltransferase OS=Sorghum bicolor OX=4558 GN=SB20O07.14 PE=3 SV=1	--	--	uncharacterized protein LOC100273251 [Zea mays]	molecular function: catalytic activity (GO:0003824);; cellular component: intracellular (GO:0005622);; cellular component: cellular anatomical entity (GO:0110165)
Zm00001d002714	LOC100285352	1.89385	53	1.59214	50	1.17119	47	0.233572	9	0.213122	10	0.279209	12	-2.31388	9.37307e-08	down	--	--	Cellular Component: cytoplasm (GO:0005737);; Cellular Component: actin cytoskeleton (GO:0015629);; Biological Process: actin filament depolymerization (GO:0030042);; Molecular Function: actin filament binding (GO:0051015);;	K05765|1.4e-29|zma:100285352|K05765 cofilin | (RefSeq) cl5157_2; uncharacterized protein LOC100285352	--	[Z]	Cytoskeleton	Cofilin/tropomyosin-type actin-binding protein	Actin-depolymerizing factor 6 OS=Oryza sativa subsp. japonica OX=39947 GN=ADF6 PE=2 SV=2	Z	Cytoskeleton	Actin-depolymerizing factor [Zea mays]	cellular component: cellular anatomical entity (GO:0110165);; cellular component: intracellular (GO:0005622);; biological process: cellular process (GO:0009987);; molecular function: binding (GO:0005488)
Zm00001d002726	LOC100216962	7.43988	898	9.85792	1081	8.47553	1457	1.67114	253	2.18412	339	1.66277	325	-1.9034	8.00249e-87	down	[GI]	Carbohydrate transport and metabolism;; Lipid transport and metabolism	Molecular Function: pectinesterase activity (GO:0030599);; Biological Process: cell wall modification (GO:0042545);; Molecular Function: aspartyl esterase activity (GO:0045330);; Biological Process: pectin catabolic process (GO:0045490);; Molecular Function: carboxylic ester hydrolase activity (GO:0052689);;	K01051|1.2e-80|mus:103989134|K01051 pectinesterase [EC:3.1.1.11] | (RefSeq) probable pectinesterase 53 isoform X1	Pentose and glucuronate interconversions (ko00040)	--	--	Pectinesterase	Probable pectinesterase 68 OS=Arabidopsis thaliana OX=3702 GN=PME68 PE=2 SV=1	G	Carbohydrate transport and metabolism	Pectinesterase [Zea mays]	molecular function: catalytic activity (GO:0003824);; biological process: cellular process (GO:0009987);; biological process: metabolic process (GO:0008152)
Zm00001d002736	--	2.63002	204	2.31846	196	1.81535	197	0.360931	34	0.317618	32	0.326292	35	-2.59461	3.53338e-28	down	[Q]	Secondary metabolites biosynthesis, transport and catabolism	Molecular Function: oxidoreductase activity, acting on single donors with incorporation of molecular oxygen, incorporation of two atoms of oxygen (GO:0016702);; Molecular Function: metal ion binding (GO:0046872);;	K17912|0.0e+00|zma:100502521|K17912 9-cis-beta-carotene 9',10'-cleaving dioxygenase [EC:1.13.11.68] | (RefSeq) CCD7; carotenoid cleavage dioxygenase	Carotenoid biosynthesis (ko00906)	[Q]	Secondary metabolites biosynthesis, transport and catabolism	Retinal pigment epithelial membrane protein	Carotenoid cleavage dioxygenase 7, chloroplastic OS=Oryza sativa subsp. japonica OX=39947 GN=CCD7 PE=1 SV=2	Q	Secondary metabolites biosynthesis, transport and catabolism	Carotenoid cleavage dioxygenase 7, chloroplastic [Zea mays]	biological process: metabolic process (GO:0008152);; molecular function: catalytic activity (GO:0003824);; molecular function: binding (GO:0005488)
Zm00001d002748	LOC100281323	4.06702	59	4.94952	78	4.33754	88	0.423437	8	0.535777	10	0.51244	11	-2.96375	4.03215e-14	down	--	--	Molecular Function: DNA-binding transcription factor activity (GO:0003700);;	K09286|5.6e-11|cmos:111462803|K09286 EREBP-like factor | (RefSeq) dehydration-responsive element-binding protein 3-like	--	--	--	--	Ethylene-responsive transcription factor ERF038 OS=Arabidopsis thaliana OX=3702 GN=ERF038 PE=2 SV=1	K	Transcription	Dehydration-responsive element-binding protein 1B [Zea mays]	molecular function: transcription regulator activity (GO:0140110)
Zm00001d002757	LOC103646119	3.71668	131	4.13223	158	4.55364	224	1.1082	47	1.1793	54	1.55469	76	-1.53402	7.68733e-13	down	[T]	Signal transduction mechanisms	Molecular Function: protein kinase activity (GO:0004672);; Molecular Function: ATP binding (GO:0005524);; Cellular Component: integral component of membrane (GO:0016021);;	K13415|6.7e-26|cqi:110733407|K13415 protein brassinosteroid insensitive 1 [EC:2.7.10.1 2.7.11.1] | (RefSeq) systemin receptor SR160-like	Plant hormone signal transduction (ko04075)	[T]	Signal transduction mechanisms	Protein kinase domain	Putative kinase-like protein TMKL1 OS=Arabidopsis thaliana OX=3702 GN=TMKL1 PE=1 SV=1	T	Signal transduction mechanisms	putative kinase-like protein TMKL1 [Zea mays]	biological process: metabolic process (GO:0008152);; biological process: cellular process (GO:0009987);; molecular function: catalytic activity (GO:0003824);; molecular function: binding (GO:0005488);; cellular component: cellular anatomical entity (GO:0110165)
Zm00001d002760	LOC8083350	0.087707	3	0.056044	3	0.094348	5	1.99853	83	1.55686	69	2.14172	102	4.52466	9.6212e-18	up	--	--	Molecular Function: DNA binding (GO:0003677);; Molecular Function: DNA-binding transcription factor activity (GO:0003700);; Cellular Component: nucleus (GO:0005634);;	K09286|1.1e-182|zma:103646120|K09286 EREBP-like factor | (RefSeq) ethylene-responsive transcription factor ERF061	--	--	--	AP2 domain	Ethylene-responsive transcription factor 6 OS=Arabidopsis thaliana OX=3702 GN=ERF6 PE=1 SV=2	K	Transcription	ethylene-responsive transcription factor ERF104 [Sorghum bicolor]	molecular function: binding (GO:0005488);; molecular function: transcription regulator activity (GO:0140110);; cellular component: intracellular (GO:0005622);; cellular component: cellular anatomical entity (GO:0110165)
Zm00001d002762	LOC100285687	5.10152	137	5.80915	170	5.08519	192	11.583	376	11.5761	399	11.1122	414	1.24528	8.55893e-22	up	--	--	Molecular Function: DNA binding (GO:0003677);; Molecular Function: DNA-binding transcription factor activity (GO:0003700);; Cellular Component: nucleus (GO:0005634);;	K09286|2.5e-134|zma:100285687|K09286 EREBP-like factor | (RefSeq) ethylene-responsive transcription factor 2	--	--	--	AP2 domain	Ethylene-responsive transcription factor 1A OS=Arabidopsis thaliana OX=3702 GN=ERF1A PE=1 SV=2	K	Transcription	uncharacterized protein LOC100285687 isoform 1 [Zea mays]	molecular function: binding (GO:0005488);; molecular function: transcription regulator activity (GO:0140110);; cellular component: intracellular (GO:0005622);; cellular component: cellular anatomical entity (GO:0110165)
Zm00001d002773	LOC100273368	0.903879	30	0.563082	21	0.449557	21	5.98027	239	5.89028	251	4.31503	198	3.23885	1.12738e-36	up	--	--	Molecular Function: electron transfer activity (GO:0009055);; Cellular Component: anchored component of plasma membrane (GO:0046658);;	--	--	--	--	Plastocyanin-like domain	Uclacyanin 1 OS=Arabidopsis thaliana OX=3702 GN=UCC1 PE=1 SV=1	S	Function unknown	uncharacterized protein LOC100273368 [Zea mays]	biological process: metabolic process (GO:0008152);; molecular function: catalytic activity (GO:0003824);; cellular component: cellular anatomical entity (GO:0110165)
Zm00001d002774	--	20.8462	308	21.9344	353	24.1308	499	3.99539	72	3.5464	68	3.3633	69	-2.46564	3.34107e-53	down	--	--	--	--	--	--	--	--	--	--	--	hypothetical protein ZEAMMB73_Zm00001d002774 [Zea mays]	--
Zm00001d002784	LOC100276457	0.13435	6	0.241602	12	0.224802	14	0.746925	38	0.755017	41	0.811232	48	1.99201	8.85325e-06	up	--	--	Cellular Component: nucleosome (GO:0000786);; Molecular Function: double-stranded DNA binding (GO:0003690);; Cellular Component: nucleus (GO:0005634);; Cellular Component: nucleolus (GO:0005730);; Biological Process: nucleosome assembly (GO:0006334);; Biological Process: regulation of transcription, DNA-templated (GO:0006355);; Biological Process: nucleosome positioning (GO:0016584);; Biological …	--	--	--	--	linker histone H1 and H5 family	--	B	Chromatin structure and dynamics	unknown [Zea mays]	cellular component: protein-containing complex (GO:0032991);; molecular function: binding (GO:0005488);; cellular component: intracellular (GO:0005622);; cellular component: cellular anatomical entity (GO:0110165);; biological process: cellular process (GO:0009987);; biological process: biological regulation (GO:0065007)
Zm00001d002790	LOC100282731	4.0416	358	3.68373	360	3.31892	417	10.2478	1089	9.57378	1084	9.12481	1111	1.52022	7.39045e-64	up	--	--	Biological Process: regulation of transcription, DNA-templated (GO:0006355);; Molecular Function: zinc ion binding (GO:0008270);; Molecular Function: sequence-specific DNA binding (GO:0043565);;	--	--	[K]	Transcription	GATA zinc finger	GATA transcription factor 26 OS=Arabidopsis thaliana OX=3702 GN=GATA26 PE=2 SV=1	K	Transcription	unknown [Zea mays]	biological process: biological regulation (GO:0065007);; molecular function: binding (GO:0005488)
Zm00001d002796	LOC100280027	24.832	1700	21.9605	1619	24.7921	2293	10.0297	799	11.2076	927	11.0703	1014	-1.04179	2.03214e-51	down	--	--	Molecular Function: molecular_function (GO:0003674);; Molecular Function: binding (GO:0005488);; Molecular Function: protein binding (GO:0005515);; Cellular Component: cellular_component (GO:0005575);; Cellular Component: intracellular (GO:0005622);; Cellular Component: obsolete cell (GO:0005623);; Cellular Component: cytoplasm (GO:0005737);; Biological Process: movement of cell or subcellular co…	K23538|1.8e-147|zma:100280027|K23538 ELMO domain-containing protein | (RefSeq) uncharacterized protein LOC100280027	--	[S]	Function unknown	ELMO/CED-12 family	--	S	Function unknown	ELMO/CED-12 family protein [Zea mays]	molecular function: binding (GO:0005488);; cellular component: intracellular (GO:0005622);; cellular component: cellular anatomical entity (GO:0110165);; biological process: cellular process (GO:0009987);; biological process: biological regulation (GO:0065007);; biological process: developmental process (GO:0032502);; biological process: intraspecies interaction between organisms (GO:0051703);; b…
Zm00001d002802	LOC103646134	3.70671	126	3.24808	120	3.2176	153	1.00299	41	1.05238	46	1.0256	49	-1.56673	1.35504e-11	down	[M]	Cell wall/membrane/envelope biogenesis	Molecular Function: transmembrane receptor protein serine/threonine kinase activity (GO:0004675);; Molecular Function: ATP binding (GO:0005524);; Cellular Component: plasma membrane (GO:0005886);; Biological Process: protein phosphorylation (GO:0006468);;	K13430|1.3e-42|adu:107494891|K13430 serine/threonine-protein kinase PBS1 [EC:2.7.11.1] | (RefSeq) probable serine/threonine-protein kinase PBL7	Plant-pathogen interaction (ko04626)	[T]	Signal transduction mechanisms	Protein kinase domain	Salt tolerance receptor-like cytoplasmic kinase 1 OS=Oryza sativa subsp. indica OX=39946 GN=OsI_16820 PE=2 SV=1	T	Signal transduction mechanisms	putative protein kinase superfamily protein [Zea mays]	biological process: metabolic process (GO:0008152);; biological process: cellular process (GO:0009987);; molecular function: catalytic activity (GO:0003824);; molecular function: molecular transducer activity (GO:0060089);; molecular function: binding (GO:0005488);; cellular component: cellular anatomical entity (GO:0110165)
Zm00001d002811	LOC100284693	9.65769	626	10.0463	708	9.98244	908	3.96615	311	3.82276	318	4.06701	365	-1.17811	1.74565e-36	down	--	--	Cellular Component: nucleus (GO:0005634);; Biological Process: regulation of transcription, DNA-templated (GO:0006355);; Molecular Function: zinc ion binding (GO:0008270);; Biological Process: cell differentiation (GO:0030154);; Molecular Function: sequence-specific DNA binding (GO:0043565);;	K21630|1.1e-30|cmax:111478040|K21630 GATA-type zinc finger protein 1 | (RefSeq) GATA transcription factor 6-like	--	[K]	Transcription	GATA zinc finger	GATA transcription factor 5 OS=Arabidopsis thaliana OX=3702 GN=GATA5 PE=2 SV=1	K	Transcription	C2C2-GATA transcription factor, partial [Zea mays]	cellular component: intracellular (GO:0005622);; cellular component: cellular anatomical entity (GO:0110165);; biological process: biological regulation (GO:0065007);; molecular function: binding (GO:0005488);; biological process: cellular process (GO:0009987);; biological process: developmental process (GO:0032502)
Zm00001d002812	LOC100381913	4.91877	231	5.02184	255	5.27291	352	2.01648	110	2.31942	137	1.93344	121	-1.18568	1.7897e-14	down	--	--	--	--	--	--	--	--	--	--	--	required to maintain repression 2 [Zea mays]	--
Zm00001d002828	LOC100273446	1.00996	68	1.08563	79	1.03232	97	1.93812	156	2.04902	175	2.05199	190	1.08721	8.16574e-09	up	--	--	Molecular Function: DNA binding (GO:0003677);; Cellular Component: nucleus (GO:0005634);; Biological Process: regulation of transcription, DNA-templated (GO:0006355);;	K00521|5.1e-36|cmos:111447866|K00521 ferric-chelate reductase [EC:1.16.1.7] | (RefSeq) ferric reduction oxidase 7, chloroplastic-like	--	--	--	No apical meristem (NAM) protein	NAC domain-containing protein 7 OS=Arabidopsis thaliana OX=3702 GN=NAC007 PE=1 SV=2	K	Transcription	uncharacterized protein LOC100273446 [Zea mays]	molecular function: binding (GO:0005488);; cellular component: intracellular (GO:0005622);; cellular component: cellular anatomical entity (GO:0110165);; biological process: biological regulation (GO:0065007)
Zm00001d002847	LOC100280419	0.388278	16	0.668074	30	0.468318	27	2.56082	125	2.31136	120	2.89585	163	2.47137	3.91073e-19	up	[IQR]	Lipid transport and metabolism;; Secondary metabolites biosynthesis, transport and catabolism;; General function prediction only	Cellular Component: membrane (GO:0016020);; Biological Process: oxidation-reduction process (GO:0055114);;	K15095|1.1e-174|zma:100280419|K15095 (+)-neomenthol dehydrogenase [EC:1.1.1.208] | (RefSeq) uncharacterized protein LOC100280419	Monoterpenoid biosynthesis (ko00902)	[Q]	Secondary metabolites biosynthesis, transport and catabolism	short chain dehydrogenase	(+)-neomenthol dehydrogenase OS=Arabidopsis thaliana OX=3702 GN=SDR1 PE=1 SV=1	Q	Secondary metabolites biosynthesis, transport and catabolism	uncharacterized protein LOC100280419 isoform X1 [Zea mays]	cellular component: cellular anatomical entity (GO:0110165);; biological process: metabolic process (GO:0008152)
Zm00001d002851	LOC100274424	11.9002	392	12.4078	444	12.3452	569	5.0057	199	4.36338	185	4.42271	202	-1.26373	4.02473e-26	down	[M]	Cell wall/membrane/envelope biogenesis	Cellular Component: Golgi apparatus (GO:0005794);; Molecular Function: transferase activity, transferring glycosyl groups (GO:0016757);;	K20893|8.8e-113|bna:106431812|K20893 probable galacturonosyltransferase-like 1 [EC:2.4.1.-] | (RefSeq) probable galacturonosyltransferase-like 1	--	--	--	Glycosyl transferase family 8	Probable galacturonosyltransferase-like 3 OS=Arabidopsis thaliana OX=3702 GN=GATL3 PE=2 SV=1	G	Carbohydrate transport and metabolism	transferase precursor [Zea mays]	cellular component: intracellular (GO:0005622);; cellular component: cellular anatomical entity (GO:0110165);; molecular function: catalytic activity (GO:0003824)
Zm00001d002869	LOC103646160	2.35185	151	2.15243	150	2.84991	255	1.01138	78	0.653946	54	1.04671	93	-1.29457	1.13778e-09	down	--	--	--	--	--	--	--	--	Uncharacterized protein At1g65710 OS=Arabidopsis thaliana OX=3702 GN=At1g65710 PE=2 SV=1	S	Function unknown	uncharacterized protein At1g65710 isoform X1 [Zea mays]	--
Zm00001d002881	LOC100191393	4.40329	294	5.08291	369	4.6355	433	1.90832	154	1.91202	164	1.86864	173	-1.1639	4.0126e-18	down	--	--	Molecular Function: zinc ion binding (GO:0008270);; Biological Process: RNA modification (GO:0009451);; Cellular Component: intracellular membrane-bounded organelle (GO:0043231);;	K22262|2.7e-116|qsu:112034235|K22262 WD repeat and FYVE domain-containing protein 3 | (RefSeq) protein SPIRRIG	--	[R]	General function prediction only	PPR repeat	Putative pentatricopeptide repeat-containing protein At3g15130 OS=Arabidopsis thaliana OX=3702 GN=PCMP-H86 PE=3 SV=1	T	Signal transduction mechanisms	uncharacterized protein LOC100191393 [Zea mays]	molecular function: binding (GO:0005488);; biological process: metabolic process (GO:0008152);; biological process: cellular process (GO:0009987);; cellular component: intracellular (GO:0005622);; cellular component: cellular anatomical entity (GO:0110165)
Zm00001d002896	LOC100281288	7.42022	457	6.60798	443	5.89159	508	15.5815	1158	14.5784	1152	14.4759	1235	1.31531	6.39635e-51	up	--	--	Molecular Function: molecular_function (GO:0003674);; Molecular Function: DNA-binding transcription factor activity (GO:0003700);; Molecular Function: binding (GO:0005488);; Molecular Function: protein binding (GO:0005515);; Molecular Function: phospholipid binding (GO:0005543);; Cellular Component: cellular_component (GO:0005575);; Cellular Component: intracellular (GO:0005622);; Cellular Compon…	K19600|9.4e-43|csl:COCSUDRAFT_13074|K19600 tubby-related protein 1 | (RefSeq) hypothetical protein	--	[R]	General function prediction only	Tub family	Tubby-like F-box protein 7 OS=Oryza sativa subsp. japonica OX=39947 GN=TULP7 PE=2 SV=1	S	Function unknown	TUB transcription factor, partial [Zea mays]	molecular function: transcription regulator activity (GO:0140110);; molecular function: binding (GO:0005488);; cellular component: intracellular (GO:0005622);; cellular component: cellular anatomical entity (GO:0110165);; biological process: biological regulation (GO:0065007);; biological process: response to stimulus (GO:0050896);; biological process: interspecies interaction between organisms (…
Zm00001d002934	LOC100192643	1.05386	34	0.775708	27	0.832537	37	4.71541	180	4.09104	166	4.13167	181	2.41801	7.18759e-25	up	--	--	Molecular Function: DNA binding (GO:0003677);; Cellular Component: nucleus (GO:0005634);; Biological Process: regulation of transcription, DNA-templated (GO:0006355);;	K00521|4.2e-35|cmos:111447866|K00521 ferric-chelate reductase [EC:1.16.1.7] | (RefSeq) ferric reduction oxidase 7, chloroplastic-like	--	--	--	No apical meristem (NAM) protein	NAC domain-containing protein 30 OS=Arabidopsis thaliana OX=3702 GN=NAC030 PE=1 SV=1	K	Transcription	NAC domain-containing protein 30 [Zea mays]	molecular function: binding (GO:0005488);; cellular component: intracellular (GO:0005622);; cellular component: cellular anatomical entity (GO:0110165);; biological process: biological regulation (GO:0065007)
Zm00001d002954	LOC100285749	2.01533	144	2.27018	169	2.06201	195	4.43238	360	4.35974	370	4.55458	405	1.15101	8.06128e-19	up	--	--	Cellular Component: mitochondrial intermembrane space (GO:0005758);; Cellular Component: peroxisome (GO:0005777);; Biological Process: protein targeting to peroxisome (GO:0006625);; Molecular Function: protein disulfide oxidoreductase activity (GO:0015035);; Biological Process: protein maturation by protein folding (GO:0022417);; Biological Process: protein import into mitochondrial intermembrane…	K17782|8.4e-68|zma:100285749|K17782 mitochondrial intermembrane space import and assembly protein 40 | (RefSeq) coiled-coil-helix-coiled-coil-helix domain-containing protein 4	--	[S]	Function unknown	--	Mitochondrial intermembrane space import and assembly protein 40 homolog OS=Oryza sativa subsp. japonica OX=39947 GN=MIA40 PE=2 SV=2	S	Function unknown	coiled-coil-helix-coiled-coil-helix domain-containing protein 4 [Zea mays]	cellular component: intracellular (GO:0005622);; cellular component: cellular anatomical entity (GO:0110165);; biological process: cellular process (GO:0009987);; biological process: localization (GO:0051179);; biological process: metabolic process (GO:0008152);; molecular function: catalytic activity (GO:0003824)
Zm00001d002956	LOC100192509	31.2962	1601	28.7186	1615	28.7847	2045	63.0791	3922	61.8591	4100	57.9838	4170	1.20381	3.01267e-122	up	--	--	--	--	--	--	--	BRO1-like domain	--	S	Function unknown	uncharacterized protein LOC100192509 [Zea mays]	--
Zm00001d002965	LOC107228385	1.53948	30	2.26637	48	1.39705	38	4.04937	94	3.27487	81	3.42956	92	1.18629	3.00272e-05	up	[HR]	Coenzyme transport and metabolism;; General function prediction only	Molecular Function: catalytic activity (GO:0003824);;	K17604|2.7e-53|csv:101205818|K17604 zinc finger SWIM domain-containing protein 3 | (RefSeq) protein FAR1-RELATED SEQUENCE 5 isoform X1	--	--	--	Isochorismatase family	Nicotinamidase 2 OS=Arabidopsis thaliana OX=3702 GN=NIC2 PE=1 SV=1	Q	Secondary metabolites biosynthesis, transport and catabolism	uncharacterized protein LOC107228385 [Zea mays]	molecular function: catalytic activity (GO:0003824)
Zm00001d002979	LOC100277077	0.105358	9	0.068966	6	0	0	1.21395	114	1.20717	121	1.23911	134	4.47792	7.93834e-06	up	--		Molecular Function: protein serine/threonine kinase activity (GO:0004674);; Molecular Function: ATP binding (GO:0005524);; Cellular Component: plasma membrane (GO:0005886);; Biological Process: protein phosphorylation (GO:0006468);; Biological Process: cell surface receptor signaling pathway (GO:0007166);; Molecular Function: polysaccharide binding (GO:0030247);;	K23544|5.9e-83|brp:103842861|K23544 serine incorporator 1/3 | (RefSeq) serine incorporator 3	--	--	--	Protein kinase domain	Wall-associated receptor kinase 5 OS=Arabidopsis thaliana OX=3702 GN=WAK5 PE=2 SV=1	T	Signal transduction mechanisms	Protein kinase superfamily protein [Zea mays]	biological process: metabolic process (GO:0008152);; biological process: cellular process (GO:0009987);; molecular function: catalytic activity (GO:0003824);; molecular function: binding (GO:0005488);; cellular component: cellular anatomical entity (GO:0110165);; biological process: signaling (GO:0023052);; biological process: response to stimulus (GO:0050896);; biological process: biological reg…
Zm00001d002984	LOC100273051	1.37675	31	1.64094	41	1.7307	55	4.10727	112	5.08363	147	5.33504	166	1.73995	3.84084e-13	up	--	--	Molecular Function: transferase activity (GO:0016740);;	K13496|2.6e-68|zma:100382444|K13496 UDP-glucosyltransferase 73C [EC:2.4.1.-] | (RefSeq) uncharacterized protein LOC100382444	Zeatin biosynthesis (ko00908)	--	--	--	--	--	--	Cytokinin-O-glucosyltransferase 1 [Zea mays]	molecular function: catalytic activity (GO:0003824)
Zm00001d002989	LOC100526753	1.37658	79	1.58463	99	2.04661	164	0.747211	52	0.617168	46	0.619305	49	-1.19297	2.68819e-06	down	[C]	Energy production and conversion	Biological Process: cytokinin metabolic process (GO:0009690);; Molecular Function: cytokinin dehydrogenase activity (GO:0019139);; Molecular Function: FAD binding (GO:0071949);;	K00279|1.6e-310|zma:100526753|K00279 cytokinin dehydrogenase [EC:1.5.99.12] | (RefSeq) CKX12; cytokinin dehydrogenase 12	Zeatin biosynthesis (ko00908)	[C]	Energy production and conversion	Cytokinin dehydrogenase 1, FAD and cytokinin binding	Cytokinin dehydrogenase 8 OS=Oryza sativa subsp. indica OX=39946 GN=CKX8 PE=3 SV=1	C	Energy production and conversion	cytokinin dehydrogenase 12 [Zea mays]	biological process: metabolic process (GO:0008152);; biological process: cellular process (GO:0009987);; biological process: biological regulation (GO:0065007);; molecular function: catalytic activity (GO:0003824);; molecular function: binding (GO:0005488)
Zm00001d002996	LOC100275181	0.564155	22	0.494028	21	0.5629	31	2.196	103	2.02251	101	2.91035	157	2.2751	2.02554e-15	up	[P]	Inorganic ion transport and metabolism	Molecular Function: calcium ion binding (GO:0005509);; Cellular Component: photosystem II oxygen evolving complex (GO:0009654);; Biological Process: photosynthesis (GO:0015979);; Cellular Component: integral component of membrane (GO:0016021);; Cellular Component: extrinsic component of membrane (GO:0019898);;	K01537|3.7e-95|zma:103639290|K01537 P-type Ca2+ transporter type 2C [EC:7.2.2.10] | (RefSeq) calcium-transporting ATPase 4, endoplasmic reticulum-type	--	[P]	Inorganic ion transport and metabolism	Cation transporting ATPase, C-terminus	Calcium-transporting ATPase 4, endoplasmic reticulum-type OS=Arabidopsis thaliana OX=3702 GN=ECA4 PE=2 SV=2	P	Inorganic ion transport and metabolism	ECA1 (ER-TYPE CA2+-ATPASE 1) [Zea mays]	molecular function: binding (GO:0005488);; cellular component: protein-containing complex (GO:0032991);; cellular component: cellular anatomical entity (GO:0110165);; biological process: metabolic process (GO:0008152);; biological process: cellular process (GO:0009987)
Zm00001d003005	LOC100191599	8.60443	95	10.6728	129	12.3463	191	5.2576	70	3.18885	46	4.15983	64	-1.18422	7.91546e-07	down	--	--	Cellular Component: integral component of membrane (GO:0016021);;	--	--	--	--	--	--	--	--	Os04g0521200-like protein [Zea mays]	cellular component: cellular anatomical entity (GO:0110165)
Zm00001d003012	LOC100192570	16.713	642	16.2973	681	15.6554	842	5.11604	237	4.66589	230	4.43226	236	-1.63082	5.0249e-56	down	--	--	Molecular Function: nucleotide-sugar transmembrane transporter activity (GO:0005338);; Molecular Function: UDP-xylose transmembrane transporter activity (GO:0005464);; Cellular Component: Golgi apparatus (GO:0005794);; Biological Process: carbohydrate transport (GO:0008643);; Molecular Function: antiporter activity (GO:0015297);; Cellular Component: integral component of membrane (GO:0016021);; M…	K15285|2.0e-138|zma:100192570|K15285 solute carrier family 35, member E3 | (RefSeq) uncharacterized protein LOC100192570	--	[GE]	Carbohydrate transport and metabolism;; Amino acid transport and metabolism	Triose-phosphate Transporter family	UDP-xylose transporter 1 OS=Arabidopsis thaliana OX=3702 GN=UXT1 PE=1 SV=1	--	--	Nucleotide/sugar transporter family protein [Zea mays]	biological process: cellular process (GO:0009987);; biological process: localization (GO:0051179);; molecular function: transporter activity (GO:0005215);; cellular component: intracellular (GO:0005622);; cellular component: cellular anatomical entity (GO:0110165)
Zm00001d003015	LOC100281042	2.99643	240	3.73921	325	3.83989	430	6.8617	661	6.76809	693	6.54895	724	1.06871	1.08679e-24	up	[E]	Amino acid transport and metabolism	Cellular Component: cytoplasm (GO:0005737);; Biological Process: L-phenylalanine catabolic process (GO:0006559);; Biological Process: cinnamic acid biosynthetic process (GO:0009800);; Molecular Function: ammonia-lyase activity (GO:0016841);; Molecular Function: phenylalanine ammonia-lyase activity (GO:0045548);;	K10775|0.0e+00|zma:100281042|K10775 phenylalanine ammonia-lyase [EC:4.3.1.24] | (RefSeq) phenylalanine ammonia-lyase	Phenylalanine metabolism (ko00360);; Phenylpropanoid biosynthesis (ko00940)	[Q]	Secondary metabolites biosynthesis, transport and catabolism	Aromatic amino acid lyase	Phenylalanine ammonia-lyase OS=Oryza sativa subsp. indica OX=39946 GN=ZB8 PE=3 SV=1	Q	Secondary metabolites biosynthesis, transport and catabolism	phenylalanine ammonia-lyase [Zea mays]	cellular component: cellular anatomical entity (GO:0110165);; biological process: metabolic process (GO:0008152);; biological process: cellular process (GO:0009987);; molecular function: catalytic activity (GO:0003824)
Zm00001d003035	LOC100382755	6.14593	226	6.72583	269	7.53804	388	14.085	625	13.0572	616	13.8709	706	1.14612	1.08162e-27	up	--	--	--	--	--	--	--	Tetratricopeptide repeat	--	--	--	uncharacterized protein LOC100382755 [Zea mays]	--
Zm00001d003038	LOC100278155	3.43627	207	3.18544	209	3.15275	266	1.40476	102	0.889166	69	1.20183	101	-1.33486	3.8289e-13	down	--	--	Biological Process: male meiosis II (GO:0007142);;	--	--	--	--	--	Protein JASON OS=Arabidopsis thaliana OX=3702 GN=JASON PE=2 SV=1	--	--	hypothetical protein ZEAMMB73_Zm00001d003038 [Zea mays]	biological process: reproduction (GO:0000003);; biological process: cellular process (GO:0009987);; biological process: reproductive process (GO:0022414);; biological process: multicellular organismal process (GO:0032501);; biological process: multi-organism process (GO:0051704)
Zm00001d003041	LOC100276584	6.77115	87	7.69594	108	7.14934	129	0.739614	12	0.589586	10	0.557591	10	-3.34216	1.69143e-21	down	--	--	--	--	--	--	--	--	--	--	--	uncharacterized protein LOC100276584 [Zea mays]	--
Zm00001d003048	LOC103646229	1.3209	159	1.18355	155	1.07943	182	6.54383	947	5.90716	909	6.25045	1039	2.53312	3.79078e-125	up	[R]	General function prediction only	Molecular Function: ADP binding (GO:0043531);;	K13459|0.0e+00|zma:103646229|K13459 disease resistance protein RPS2 | (RefSeq) disease resistance protein RPS2 isoform X2	Plant-pathogen interaction (ko04626)	[T]	Signal transduction mechanisms	NB-ARC domain	Disease resistance protein RPS2 OS=Arabidopsis thaliana OX=3702 GN=RPS2 PE=1 SV=1	T	Signal transduction mechanisms	disease resistance protein RPS2 isoform X1 [Zea mays]	molecular function: binding (GO:0005488)
Zm00001d003091	LOC103646246	0.580285	21	1.12188	43	0.761927	38	1.31389	56	1.36007	62	1.94015	95	1.04555	0.00145629	up	--	--	Cellular Component: Golgi apparatus (GO:0005794);; Biological Process: protein glycosylation (GO:0006486);; Molecular Function: sialyltransferase activity (GO:0008373);; Cellular Component: integral component of membrane (GO:0016021);;	K00786|4.2e-89|egu:105061379|K00786 beta-1,6-galactosyltransferase [EC:2.4.1.-] | (RefSeq) sialyltransferase-like protein 1	--	[G]	Carbohydrate transport and metabolism	Glycosyltransferase family 29 (sialyltransferase)	Sialyltransferase-like protein 3 OS=Oryza sativa subsp. indica OX=39946 GN=STLP3 PE=3 SV=1	G	Carbohydrate transport and metabolism	sialyltransferase-like protein 3 [Zea mays]	cellular component: intracellular (GO:0005622);; cellular component: cellular anatomical entity (GO:0110165);; biological process: metabolic process (GO:0008152);; biological process: cellular process (GO:0009987);; molecular function: catalytic activity (GO:0003824)
Zm00001d003104	LOC100273542	38.5146	1635	37.1874	1719	41.6775	2478	8.01945	411	9.52007	519	8.59132	506	-2.02068	2.26423e-155	down	--	--	--	--	--	--	--	Leucine rich repeat	Uncharacterized protein At4g06744 OS=Arabidopsis thaliana OX=3702 GN=At4g06744 PE=2 SV=1	S	Function unknown	uncharacterized protein LOC100273542 precursor [Zea mays]	--
Zm00001d003107	LOC100275131	2.03369	58	2.29967	71	2.13439	84	0.639454	22	0.483795	18	0.924939	36	-1.5008	4.79827e-06	down	--	--	--	--	--	--	--	--	--	--	--	uncharacterized protein LOC100275131 [Zea mays]	--
Zm00001d003108	LOC542148	2.10004	109	2.78204	151	2.12947	174	0.598463	47	0.897366	62	0.983771	64	-1.33199	1.80713e-09	down	[F]	Nucleotide transport and metabolism	Molecular Function: adenine phosphoribosyltransferase activity (GO:0003999);; Cellular Component: cytosol (GO:0005829);; Biological Process: adenine salvage (GO:0006168);; Biological Process: nucleoside metabolic process (GO:0009116);;	K00759|4.3e-105|zma:542148|K00759 adenine phosphoribosyltransferase [EC:2.4.2.7] | (RefSeq) aprt1; adenine phosphoribosyltransferase 1	Purine metabolism (ko00230)	[F]	Nucleotide transport and metabolism	Phosphoribosyl transferase domain	Adenine phosphoribosyltransferase 2 OS=Arabidopsis thaliana OX=3702 GN=APT2 PE=1 SV=1	F	Nucleotide transport and metabolism	adenine phosphoribosyltransferase1 [Zea mays]	molecular function: catalytic activity (GO:0003824);; cellular component: cellular anatomical entity (GO:0110165);; biological process: metabolic process (GO:0008152);; biological process: cellular process (GO:0009987)
Zm00001d003112	LOC100273563	3.89582	346	2.91175	349	2.64116	394	5.87039	853	5.74076	814	5.48374	925	1.2348	3.73553e-37	up	--	--	Biological Process: ubiquitin-dependent protein catabolic process (GO:0006511);; Cellular Component: SCF ubiquitin ligase complex (GO:0019005);; Biological Process: SCF-dependent proteasomal ubiquitin-dependent protein catabolic process (GO:0031146);;	--	--	[R]	General function prediction only	Leucine Rich repeat	--	S	Function unknown	Leucine-rich repeat family protein [Zea mays]	biological process: metabolic process (GO:0008152);; biological process: cellular process (GO:0009987);; cellular component: intracellular (GO:0005622);; cellular component: protein-containing complex (GO:0032991)
Zm00001d003120	LOC103648533	0.607234	23	0.472789	19	0.885683	46	1.16671	52	1.46391	69	1.42916	73	1.15952	0.000548807	up	--	--	Biological Process: signal transduction (GO:0007165);;	--	--	[T]	Signal transduction mechanisms	T-complex protein 11	--	T	Signal transduction mechanisms	T-complex protein 11 [Zea mays]	biological process: cellular process (GO:0009987);; biological process: biological regulation (GO:0065007)
Zm00001d003160	LOC103648545	15.4272	599	17.497	740	15.2921	832	3.52732	166	3.6691	183	3.62533	195	-2.00706	6.68016e-72	down	--	--	Biological Process: auxin-activated signaling pathway (GO:0009734);; Biological Process: phloem or xylem histogenesis (GO:0010087);; Biological Process: leaf vascular tissue pattern formation (GO:0010305);;	--	--	--	--	Auxin canalisation	VAN3-binding protein OS=Arabidopsis thaliana OX=3702 GN=VAB PE=1 SV=1	S	Function unknown	VAN3-binding protein isoform X1 [Zea mays]	biological process: cellular process (GO:0009987);; biological process: signaling (GO:0023052);; biological process: response to stimulus (GO:0050896);; biological process: biological regulation (GO:0065007);; biological process: developmental process (GO:0032502);; biological process: multicellular organismal process (GO:0032501)
Zm00001d003164	LOC100192012	30.7718	1003	37.5313	1331	37.0923	1693	15.555	612	13.9723	585	14.2849	645	-1.12279	1.47328e-39	down	[F]	Nucleotide transport and metabolism	Biological Process: deoxyribonucleotide biosynthetic process (GO:0009263);; Molecular Function: oxidoreductase activity (GO:0016491);;	K10808|3.7e-196|zma:100192012|K10808 ribonucleoside-diphosphate reductase subunit M2 [EC:1.17.4.1] | (RefSeq) uncharacterized protein LOC100192012	Purine metabolism (ko00230);; Pyrimidine metabolism (ko00240);; Glutathione metabolism (ko00480)	[F]	Nucleotide transport and metabolism	Ribonucleotide reductase, small chain	Ribonucleoside-diphosphate reductase small chain OS=Nicotiana tabacum OX=4097 PE=2 SV=1	F	Nucleotide transport and metabolism	uncharacterized protein LOC100192012 [Zea mays]	biological process: metabolic process (GO:0008152);; biological process: cellular process (GO:0009987);; molecular function: catalytic activity (GO:0003824)
Zm00001d003172	LOC100277137	30.1943	562	32.2174	652	33.488	872	10.2028	229	10.1441	242	9.51306	246	-1.53899	6.06897e-50	down	--	--	Cellular Component: integral component of membrane (GO:0016021);;	--	--	--	--	--	--	--	--	uncharacterized protein LOC100277137 [Zea mays]	cellular component: cellular anatomical entity (GO:0110165)
Zm00001d003182	LOC100277129	26.426	408	26.999	454	27.9267	604	11.3243	211	13.7339	272	11.3447	243	-1.01541	6.30974e-18	down	--	--	--	--	--	--	--	--	--	--	--	uncharacterized protein LOC100277129 [Zea mays]	--
Zm00001d003183	LOC103646275	7.47167	280	8.65401	353	8.61271	452	2.45452	111	2.40763	116	2.53955	132	-1.59508	2.44639e-28	down	--	--	--	--	--	--	--	Protein of unknown function (DUF642)	--	S	Function unknown	uncharacterized protein LOC103646275 [Zea mays]	--
Zm00001d003184	LOC103646276	4.40493	148	5.00552	183	6.45301	303	1.38107	56	1.46157	63	1.14426	54	-1.84814	2.42087e-18	down	--	--	--	--	--	--	--	Protein of unknown function (DUF642)	--	S	Function unknown	hypothetical protein ZEAMMB73_Zm00001d003184 [Zea mays]	--
Zm00001d003186	LOC109943986	83.3667	4042	85.3062	4502	91.9251	6242	289.421	16934	289.392	18004	286.853	19271	1.87605	0	up	--	--	--	--	--	--	--	Protein of unknown function (DUF642)	--	S	Function unknown	uncharacterized protein LOC109943986 [Zea mays]	--
Zm00001d003187	LOC103646278	16.5666	636	16.0057	669	17.6142	947	5.96519	286	6.16333	313	5.99164	327	-1.28203	6.63968e-41	down	--	--	--	--	--	--	--	Protein of unknown function (DUF642)	--	S	Function unknown	uncharacterized protein LOC103646278 [Zea mays]	--
Zm00001d003209	LOC100281734	0.706406	34	0.384557	21	0.586492	40	17.119	988	17.6671	1084	17.2419	1143	5.0754	1.18708e-195	up	[MDT]	Cell wall/membrane/envelope biogenesis;; Cell cycle control, cell division, chromosome partitioning;; Signal transduction mechanisms	Molecular Function: ATP binding (GO:0005524);;	K08900|1.5e-148|nnu:104586579|K08900 mitochondrial chaperone BCS1 | (RefSeq) AAA-ATPase ASD, mitochondrial-like	--	[O]	Posttranslational modification, protein turnover, chaperones	Domain associated at C-terminal with AAA	AAA-ATPase ASD, mitochondrial OS=Arabidopsis thaliana OX=3702 GN=AATP1 PE=1 SV=1	O	Posttranslational modification, protein turnover, chaperones	ATPase 3 [Zea mays]	molecular function: binding (GO:0005488)
Zm00001d003210	--	3.69707	97	3.54551	101	3.17561	117	0.749525	24	0.998023	34	0.801873	29	-1.87254	1.11989e-11	down	--	--	Cellular Component: nucleus (GO:0005634);; Molecular Function: sequence-specific DNA binding (GO:0043565);; Biological Process: positive regulation of transcription, DNA-templated (GO:0045893);; Biological Process: positive regulation of long-day photoperiodism, flowering (GO:0048578);;	--	--	--	--	--	--	S	Function unknown	Transcription factor VOZ1 [Zea mays]	cellular component: intracellular (GO:0005622);; cellular component: cellular anatomical entity (GO:0110165);; molecular function: binding (GO:0005488);; biological process: biological regulation (GO:0065007)
Zm00001d003212	LOC100273422	0.407014	20	0.514583	28	0.433519	30	1.02088	61	1.35749	87	0.82865	58	1.39909	2.74164e-05	up	[M]	Cell wall/membrane/envelope biogenesis	Molecular Function: transmembrane receptor protein serine/threonine kinase activity (GO:0004675);; Molecular Function: ATP binding (GO:0005524);; Cellular Component: plasma membrane (GO:0005886);; Biological Process: protein phosphorylation (GO:0006468);;	K13436|3.2e-217|zma:100273422|K13436 pto-interacting protein 1 [EC:2.7.11.1] | (RefSeq) putative protein kinase superfamily protein	Plant-pathogen interaction (ko04626)	[T]	Signal transduction mechanisms	Protein tyrosine and serine/threonine kinase	PTI1-like tyrosine-protein kinase 3 OS=Arabidopsis thaliana OX=3702 GN=PTI13 PE=1 SV=1	T	Signal transduction mechanisms	putative protein kinase superfamily protein [Zea mays]	biological process: metabolic process (GO:0008152);; biological process: cellular process (GO:0009987);; molecular function: catalytic activity (GO:0003824);; molecular function: molecular transducer activity (GO:0060089);; molecular function: binding (GO:0005488);; cellular component: cellular anatomical entity (GO:0110165)
Zm00001d003228	LOC107403167	2.64705	158	3.62118	236	3.34001	280	8.643	623	8.32119	638	8.82313	730	1.56301	3.22966e-42	up	[U]	Intracellular trafficking, secretion, and vesicular transport	Molecular Function: protein serine/threonine kinase activity (GO:0004674);; Molecular Function: ATP binding (GO:0005524);; Cellular Component: nucleus (GO:0005634);; Cellular Component: cytoplasm (GO:0005737);; Cellular Component: plasma membrane (GO:0005886);; Biological Process: protein phosphorylation (GO:0006468);;	K20714|9.1e-213|sbi:8073694|K20714 serine/threonine-protein kinase OXI1 [EC:2.7.11.1] | (RefSeq) serine/threonine-protein kinase OXI1	MAPK signaling pathway - plant (ko04016)	[R]	General function prediction only	Protein kinase domain	Serine/threonine-protein kinase OXI1 OS=Arabidopsis thaliana OX=3702 GN=OXI1 PE=1 SV=1	T	Signal transduction mechanisms	Serine/threonine-protein kinase OXI1 [Zea mays]	biological process: metabolic process (GO:0008152);; biological process: cellular process (GO:0009987);; molecular function: catalytic activity (GO:0003824);; molecular function: binding (GO:0005488);; cellular component: intracellular (GO:0005622);; cellular component: cellular anatomical entity (GO:0110165)
Zm00001d003247	LOC542252	13.1598	912	13.903	1049	14.4615	1403	130.239	10883	126.309	11223	123.053	11807	3.3334	0	up	[C]	Energy production and conversion	Molecular Function: malate synthase activity (GO:0004474);; Cellular Component: cytoplasm (GO:0005737);; Biological Process: glyoxylate cycle (GO:0006097);; Biological Process: tricarboxylic acid cycle (GO:0006099);;	K01638|0.0e+00|zma:542252|K01638 malate synthase [EC:2.3.3.9] | (RefSeq) mas1; malate synthase, glyoxysomal	Pyruvate metabolism (ko00620);; Glyoxylate and dicarboxylate metabolism (ko00630);; Carbon metabolism (ko01200)	[C]	Energy production and conversion	Malate synthase	Malate synthase, glyoxysomal OS=Zea mays OX=4577 GN=LIP PE=2 SV=1	H	Coenzyme transport and metabolism	malate synthase1 [Zea mays]	molecular function: catalytic activity (GO:0003824);; cellular component: cellular anatomical entity (GO:0110165);; biological process: metabolic process (GO:0008152);; biological process: cellular process (GO:0009987)
Zm00001d003250	LOC100193239	5.62956	643	5.27894	656	5.72166	915	11.1735	1539	10.5636	1547	10.4112	1646	1.09418	4.94036e-59	up	--	--	Molecular Function: protein binding (GO:0005515);;	--	--	--	--	F-box-like	F-box protein SKIP14 OS=Arabidopsis thaliana OX=3702 GN=SKIP14 PE=1 SV=1	S	Function unknown	uncharacterized protein LOC100193239 [Zea mays]	molecular function: binding (GO:0005488)
Zm00001d003269	LOC100274654	9.76446	148	8.91957	147	9.48502	201	2.72051	50	2.64687	52	2.19448	46	-1.74716	4.02047e-16	down	--	--	Cellular Component: integral component of membrane (GO:0016021);;	--	--	--	--	--	--	--	--	hypothetical protein ZEAMMB73_Zm00001d003269 [Zea mays]	cellular component: cellular anatomical entity (GO:0110165)
Zm00001d003271	--	27.9465	864	31.9244	1074	30.8421	1335	110.288	4111	102.868	4077	103.067	4411	1.94383	2.88926e-271	up	--	--	--	--	--	--	--	--	--	--	--	--	--
Zm00001d003272	LOC100280960	1.89531	83	2.0028	95	1.53027	93	0.747851	40	0.418197	24	0.792412	48	-1.30156	9.00508e-06	down	[R]	General function prediction only	Molecular Function: nucleotide binding (GO:0000166);; Biological Process: mitotic cell cycle (GO:0000278);; Biological Process: mitotic cytokinesis (GO:0000281);; Biological Process: cytokinesis (GO:0000910);; Molecular Function: molecular_function (GO:0003674);; Molecular Function: catalytic activity (GO:0003824);; Molecular Function: protein kinase activity (GO:0004672);; Molecular Function: pr…	K14555|1.1e-06|vcn:VOLCADRAFT_70607|K14555 U3 small nucleolar RNA-associated protein 13 | (RefSeq) hypothetical protein	Ribosome biogenesis in eukaryotes (ko03008)	[R]	General function prediction only	WD domain, G-beta repeat	Protein JINGUBANG OS=Arabidopsis thaliana OX=3702 GN=JGB PE=1 SV=1	S	Function unknown	Nucleotide binding protein [Zea mays]	molecular function: binding (GO:0005488);; biological process: cellular process (GO:0009987);; molecular function: catalytic activity (GO:0003824);; biological process: metabolic process (GO:0008152);; cellular component: intracellular (GO:0005622);; cellular component: cellular anatomical entity (GO:0110165)
Zm00001d003275	LOC100193019	2.53816	103	2.00169	88	2.5367	144	4.21171	205	4.85181	251	3.92032	219	1.0122	6.80459e-09	up	[O]	Posttranslational modification, protein turnover, chaperones	Molecular Function: protein-L-isoaspartate (D-aspartate) O-methyltransferase activity (GO:0004719);; Cellular Component: cytoplasm (GO:0005737);;	K00573|1.9e-159|zma:100193019|K00573 protein-L-isoaspartate(D-aspartate) O-methyltransferase [EC:2.1.1.77] | (RefSeq) protein-L-isoaspartate O-methyltransferase	--	[O]	Posttranslational modification, protein turnover, chaperones	Protein-L-isoaspartate(D-aspartate) O-methyltransferase (PCMT)	Protein-L-isoaspartate O-methyltransferase OS=Triticum aestivum OX=4565 GN=PCM PE=1 SV=1	O	Posttranslational modification, protein turnover, chaperones	protein-L-isoaspartate O-methyltransferase [Zea mays]	biological process: metabolic process (GO:0008152);; biological process: cellular process (GO:0009987);; molecular function: catalytic activity (GO:0003824);; cellular component: cellular anatomical entity (GO:0110165)
Zm00001d003283	LOC100382386	15.739	986	15.8966	1084	17.8172	1563	59.9111	4529	61.3483	4931	61.3907	5328	2.02673	0	up	[QV]	Secondary metabolites biosynthesis, transport and catabolism;; Defense mechanisms	Molecular Function: iron ion binding (GO:0005506);; Cellular Component: membrane (GO:0016020);; Cellular Component: integral component of membrane (GO:0016021);; Molecular Function: oxidoreductase activity, acting on paired donors, with incorporation or reduction of molecular oxygen, NAD(P)H as one donor, and incorporation of one atom of oxygen (GO:0016709);; Molecular Function: heme binding (GO:…	K20617|0.0e+00|zma:100382386|K20617 cytochrome P450 family 71 subfamily A | (RefSeq) putative cytochrome P450 superfamily protein	--	[Q]	Secondary metabolites biosynthesis, transport and catabolism	Cytochrome P450	Cytochrome P450 71A9 OS=Glycine max OX=3847 GN=CYP71A9 PE=2 SV=1	Q	Secondary metabolites biosynthesis, transport and catabolism	putative cytochrome P450 superfamily protein [Zea mays]	molecular function: binding (GO:0005488);; cellular component: cellular anatomical entity (GO:0110165);; biological process: metabolic process (GO:0008152);; molecular function: catalytic activity (GO:0003824)
Zm00001d003301	LOC103646317	0.535416	44	0.512215	45	0.504784	57	1.69026	164	1.71184	177	1.82281	204	1.89004	1.22605e-19	up	--	--	Cellular Component: integral component of membrane (GO:0016021);;	--	--	[S]	Function unknown	VAD1 Analog of StAR-related lipid transfer domain	C2 and GRAM domain-containing protein At5g50170 OS=Arabidopsis thaliana OX=3702 GN=At5g50170 PE=2 SV=1	S	Function unknown	C2 and GRAM domain-containing protein At5g50170 [Zea mays]	cellular component: cellular anatomical entity (GO:0110165)
Zm00001d003317	LOC109943987	7.40179	239	6.89088	243	8.34314	378	1.88772	74	1.60291	67	1.82779	82	-1.94103	1.97827e-29	down	--	--	Cellular Component: plasma membrane (GO:0005886);;	K01188|2.0e-125|sita:101778196|K01188 beta-glucosidase [EC:3.2.1.21] | (RefSeq) beta-glucosidase 12	Cyanoamino acid metabolism (ko00460);; Starch and sucrose metabolism (ko00500);; Phenylpropanoid biosynthesis (ko00940)	--	--	--	Polygalacturonase inhibitor 1 OS=Arabidopsis thaliana OX=3702 GN=PGIP1 PE=1 SV=1	--	--	Leucine-rich repeat (LRR) family protein [Zea mays]	cellular component: cellular anatomical entity (GO:0110165)
Zm00001d003333	LOC103646329	10.9482	1544	10.5704	1634	10.3902	2058	23.7978	4120	23.0218	4216	22.0794	4405	1.27616	2.70554e-158	up	--	--	--	--	--	--	--	--	--	S	Function unknown	hapless 8 [Zea mays]	--
Zm00001d003358	LOC103646338	0	0	0.137937	2	0	0	6.63382	88	5.16413	73	6.88448	105	7.04382	8.14211e-11	up	--	--	--	K10523|3.6e-10|aip:107606421|K10523 speckle-type POZ protein | (RefSeq) BTB/POZ domain-containing protein At1g55760	--	--	--	--	--	L	Replication, recombination and repair	disease resistance protein Pik-1 [Zea mays]	--
Zm00001d003363	LOC100285093	0	0	0.100226	2	0	0	5.62253	125	5.77402	136	7.25706	185	7.78592	2.96907e-13	up	--	--	--	K13459|1.1e-06|hbr:110673008|K13459 disease resistance protein RPS2 | (RefSeq) probable disease resistance protein At5g63020	Plant-pathogen interaction (ko04626)	--	--	--	Disease resistance protein RGA5 OS=Oryza sativa subsp. japonica OX=39947 GN=RGA5 PE=1 SV=1	L	Replication, recombination and repair	ATFP4 [Zea mays]	--
Zm00001d003368	LOC100381510	5.49595	606	5.20909	656	5.80767	883	0.826904	117	1.03553	155	0.977442	158	-2.32276	8.90352e-89	down	--	--	Molecular Function: microtubule motor activity (GO:0003777);; Molecular Function: ATP binding (GO:0005524);; Cellular Component: kinesin complex (GO:0005871);; Cellular Component: microtubule (GO:0005874);; Biological Process: microtubule-based movement (GO:0007018);; Molecular Function: microtubule binding (GO:0008017);; Molecular Function: ATPase activity (GO:0016887);;	K10406|0.0e+00|sbi:8058628|K10406 kinesin family member C2/C3 | (RefSeq) kinesin-like protein KIN-14F	--	[Z]	Cytoskeleton	Kinesin motor domain	Kinesin-like protein KIN-14F OS=Arabidopsis thaliana OX=3702 GN=KIN14F PE=1 SV=2	Z	Cytoskeleton	Kinesin KP1 [Zea mays]	molecular function: catalytic activity (GO:0003824);; molecular function: binding (GO:0005488);; cellular component: intracellular (GO:0005622);; cellular component: protein-containing complex (GO:0032991);; cellular component: cellular anatomical entity (GO:0110165);; biological process: cellular process (GO:0009987)
Zm00001d003370	LOC103646344	6.36431	91	6.70839	105	5.60273	113	2.762	48	2.71776	50	1.8257	37	-1.20407	3.46068e-06	down	--	--	--	--	--	--	--	--	--	--	--	uncharacterized protein LOC103646344 [Zea mays]	--
Zm00001d003381	LOC100285655	4.47761	176	5.67675	243	5.87655	324	2.70245	129	2.2626	115	2.21966	121	-1.01283	2.74947e-09	down	--	--	Molecular Function: peroxidase activity (GO:0004601);; Cellular Component: extracellular region (GO:0005576);; Biological Process: response to oxidative stress (GO:0006979);; Molecular Function: heme binding (GO:0020037);; Biological Process: hydrogen peroxide catabolic process (GO:0042744);; Molecular Function: metal ion binding (GO:0046872);;	K00430|2.6e-172|zma:100285655|K00430 peroxidase [EC:1.11.1.7] | (RefSeq) uncharacterized protein LOC100285655 precursor	Phenylpropanoid biosynthesis (ko00940)	--	--	Peroxidase	Peroxidase 65 OS=Arabidopsis thaliana OX=3702 GN=PER65 PE=2 SV=2	Q	Secondary metabolites biosynthesis, transport and catabolism	Peroxidase 65 [Zea mays]	biological process: metabolic process (GO:0008152);; biological process: cellular process (GO:0009987);; biological process: response to stimulus (GO:0050896);; biological process: detoxification (GO:0098754);; molecular function: catalytic activity (GO:0003824);; molecular function: antioxidant activity (GO:0016209);; cellular component: cellular anatomical entity (GO:0110165);; molecular functi…
Zm00001d003397	LOC103648586	0.465184	22	0.480557	25	0.334644	22	0.681816	39	0.752965	45	1.0699	69	1.11198	0.00298463	up	--	--	Molecular Function: molecular_function (GO:0003674);; Molecular Function: nucleic acid binding (GO:0003676);; Molecular Function: RNA binding (GO:0003723);; Molecular Function: catalytic activity (GO:0003824);; Molecular Function: nuclease activity (GO:0004518);; Molecular Function: endonuclease activity (GO:0004519);; Molecular Function: binding (GO:0005488);; Cellular Component: cellular_compon…	--	--	--	--	PPR repeat family	--	S	Function unknown	putative pentatricopeptide repeat-containing protein At1g09680 [Zea mays]	molecular function: binding (GO:0005488);; molecular function: catalytic activity (GO:0003824);; biological process: metabolic process (GO:0008152);; biological process: cellular process (GO:0009987);; cellular component: intracellular (GO:0005622);; cellular component: cellular anatomical entity (GO:0110165)
Zm00001d003406	LOC100281805	1.7636	162	1.96998	198	1.89689	245	0.601981	67	0.594113	71	0.499552	64	-1.58261	1.03867e-16	down	--	--	Cellular Component: integral component of membrane (GO:0016021);;	K02184|6.8e-98|sind:105170502|K02184 formin 2 | (RefSeq) formin-like protein 1	--	[TZ]	Signal transduction mechanisms;; Cytoskeleton	Formin Homology 2 Domain	Formin-like protein 2 OS=Oryza sativa subsp. indica OX=39946 GN=FH2 PE=3 SV=1	--	--	actin binding protein precursor [Zea mays]	cellular component: cellular anatomical entity (GO:0110165)
Zm00001d003414	LOC100284412	2.13931	108	1.61321	88	1.95344	138	3.86231	234	3.9454	254	3.96511	276	1.18748	3.39432e-13	up	--	--	Molecular Function: DNA binding (GO:0003677);; Cellular Component: nucleus (GO:0005634);; Biological Process: regulation of transcription, DNA-templated (GO:0006355);;	K00521|4.1e-34|cmos:111447866|K00521 ferric-chelate reductase [EC:1.16.1.7] | (RefSeq) ferric reduction oxidase 7, chloroplastic-like	--	--	--	No apical meristem (NAM) protein	NAC domain-containing protein 79 OS=Arabidopsis thaliana OX=3702 GN=NAC079 PE=2 SV=1	K	Transcription	NAC domain protein NAC5 [Zea mays]	molecular function: binding (GO:0005488);; cellular component: intracellular (GO:0005622);; cellular component: cellular anatomical entity (GO:0110165);; biological process: biological regulation (GO:0065007)
Zm00001d003418	LOC103646362	26.0247	484	29.4078	596	29.4975	768	12.0528	271	11.8589	283	12.1451	313	-1.09155	1.37719e-25	down	--	--	Cellular Component: plasma membrane (GO:0005886);; Cellular Component: integral component of membrane (GO:0016021);;	--	--	--	--	Domain of unknown function (DUF588)	Casparian strip membrane protein 4 OS=Sorghum bicolor OX=4558 GN=Sb06g018970 PE=2 SV=1	S	Function unknown	casparian strip membrane protein 4 [Zea mays]	cellular component: cellular anatomical entity (GO:0110165)
Zm00001d003430	LOC100273682	3.5564	168	3.1822	164	3.28962	218	1.27801	73	1.32298	81	1.49262	98	-1.13769	1.066e-09	down	[J]	Translation, ribosomal structure and biogenesis	Molecular Function: RNA binding (GO:0003723);; Molecular Function: tyrosine-tRNA ligase activity (GO:0004831);; Molecular Function: ATP binding (GO:0005524);; Cellular Component: mitochondrion (GO:0005739);; Cellular Component: cytosol (GO:0005829);; Biological Process: tyrosyl-tRNA aminoacylation (GO:0006437);; Cellular Component: chloroplast stroma (GO:0009570);; Biological Process: embryo deve…	K01866|5.2e-276|zma:100273682|K01866 tyrosyl-tRNA synthetase [EC:6.1.1.1] | (RefSeq) uncharacterized protein LOC100273682	Aminoacyl-tRNA biosynthesis (ko00970)	[J]	Translation, ribosomal structure and biogenesis	tRNA synthetases class I (W and Y)	Tyrosine--tRNA ligase, chloroplastic/mitochondrial OS=Arabidopsis thaliana OX=3702 GN=EMB2768 PE=2 SV=1	J	Translation, ribosomal structure and biogenesis	uncharacterized LOC100273682 [Zea mays]	molecular function: binding (GO:0005488);; molecular function: catalytic activity (GO:0003824);; cellular component: intracellular (GO:0005622);; cellular component: cellular anatomical entity (GO:0110165);; biological process: metabolic process (GO:0008152);; biological process: cellular process (GO:0009987);; biological process: reproduction (GO:0000003);; biological process: reproductive proce…
Zm00001d003438	LOC100383912	27.584	1655	25.4183	1660	24.9351	2095	54.3119	3932	56.3206	4335	51.5371	4284	1.20419	3.47084e-116	up	--	--	--	--	--	--	--	--	--	--	--	uncharacterized protein LOC100383912 [Zea mays]	--
Zm00001d003470	LOC100284078	5.07058	243	4.16573	217	4.61728	310	14.1117	815	14.3009	878	14.4566	959	1.77637	2.47647e-74	up	--	--	Biological Process: response to acid chemical (GO:0001101);; Cellular Component: cellular_component (GO:0005575);; Cellular Component: intracellular (GO:0005622);; Cellular Component: obsolete cell (GO:0005623);; Cellular Component: nucleus (GO:0005634);; Cellular Component: cytoplasm (GO:0005737);; Cellular Component: mitochondrion (GO:0005739);; Biological Process: response to stress (GO:000695…	--	--	--	--	PAP_fibrillin	Probable plastid-lipid-associated protein 2, chloroplastic OS=Oryza sativa subsp. japonica OX=39947 GN=PAP2 PE=2 SV=1	S	Function unknown	uncharacterized protein LOC100284078 [Zea mays]	biological process: response to stimulus (GO:0050896);; cellular component: intracellular (GO:0005622);; cellular component: cellular anatomical entity (GO:0110165);; biological process: biological regulation (GO:0065007)
Zm00001d003471	LOC100193044	0.193753	12	0.266993	18	0.193365	17	0.769994	56	0.774219	60	0.943958	78	2.02961	2.61492e-08	up	[G]	Carbohydrate transport and metabolism	Molecular Function: carbohydrate:proton symporter activity (GO:0005351);; Cellular Component: integral component of plasma membrane (GO:0005887);; Biological Process: glucose import (GO:0046323);;	K24193|1.6e-289|zma:100193044|K24193 MFS transporter, SP family, sugar:H+ symporter | (RefSeq) uncharacterized protein LOC100193044	--	[R]	General function prediction only	Sugar (and other) transporter	Sugar transport protein MST1 OS=Oryza sativa subsp. japonica OX=39947 GN=MST1 PE=2 SV=1	U	Intracellular trafficking, secretion, and vesicular transport	Sugar transport protein 5 [Zea mays]	biological process: cellular process (GO:0009987);; biological process: localization (GO:0051179);; molecular function: transporter activity (GO:0005215);; cellular component: cellular anatomical entity (GO:0110165)
Zm00001d003473	LOC103648597	0.138532	6	0.072809	4	0.068678	4	0.905501	44	0.989884	51	0.8244	45	3.30307	7.60644e-10	up	--	--	Molecular Function: myo-inositol:proton symporter activity (GO:0005366);; Cellular Component: integral component of plasma membrane (GO:0005887);; Biological Process: glucose import (GO:0046323);;	K24193|1.7e-41|zma:100193044|K24193 MFS transporter, SP family, sugar:H+ symporter | (RefSeq) uncharacterized protein LOC100193044	--	[R]	General function prediction only	Sugar (and other) transporter	Sugar transport protein MST1 OS=Oryza sativa subsp. japonica OX=39947 GN=MST1 PE=2 SV=1	U	Intracellular trafficking, secretion, and vesicular transport	Sugar transport protein 5 [Zea mays]	biological process: cellular process (GO:0009987);; biological process: localization (GO:0051179);; molecular function: transporter activity (GO:0005215);; cellular component: cellular anatomical entity (GO:0110165)
Zm00001d003477	LOC100194126	0.82536	77	1.05913	105	1.08954	141	1.9099	213	1.92786	229	1.81091	232	1.06792	3.8623e-10	up	[L]	Replication, recombination and repair	Molecular Function: blue light photoreceptor activity (GO:0009882);;	K12118|0.0e+00|sbi:110436666|K12118 cryptochrome 1 | (RefSeq) cryptochrome-1-like isoform X1	Circadian rhythm - plant (ko04712)	[LT]	Replication, recombination and repair;; Signal transduction mechanisms	FAD binding domain of DNA photolyase	Cryptochrome-1 OS=Arabidopsis thaliana OX=3702 GN=CRY1 PE=1 SV=2	--	--	uncharacterized protein LOC100194126 [Zea mays]	molecular function: molecular transducer activity (GO:0060089)
Zm00001d003495	LOC100273399	4.71879	604	5.7087	719	4.55963	1008	9.35721	1908	7.9835	1822	10.1816	2327	1.38031	9.65258e-73	up	--	--	--	--	--	--	--	--	--	--	--	hypothetical protein ZEAMMB73_Zm00001d003495 [Zea mays]	--
Zm00001d003505	LOC103646381	0.229919	7	0.30957	10	0.183112	8	5.82832	202	6.00872	221	5.46819	218	4.67239	5.96099e-43	up	--	--	--	--	--	--	--	--	--	--	--	hypothetical protein ZEAMMB73_Zm00001d003505 [Zea mays]	--
Zm00001d003508	LOC100384677	5.47418	361	6.18088	444	5.36599	495	29.3881	2336	29.7757	2517	28.9527	2643	2.51921	2.67709e-292	up	--	--	Cellular Component: integral component of membrane (GO:0016021);;	--	--	--	--	--	Uncharacterized membrane protein At3g27390 OS=Arabidopsis thaliana OX=3702 GN=At3g27390 PE=1 SV=2	S	Function unknown	Steroid nuclear receptor ligand-binding [Zea mays]	cellular component: cellular anatomical entity (GO:0110165)
Zm00001d003516	--	1.93192	154	2.35094	203	2.13602	239	0.589708	59	0.745841	79	0.828326	94	-1.36983	1.61654e-12	down	--	--	--	--	--	--	--	--	--	--	--	hypothetical protein ZEAMMB73_Zm00001d003516 [Zea mays]	--
Zm00001d003525	LOC100282911	4.5201	430	4.1376	463	3.16166	557	1.26939	181	1.03489	158	1.26	190	-1.46515	2.11099e-32	down	[Q]	Secondary metabolites biosynthesis, transport and catabolism	Molecular Function: alditol:NADP+ 1-oxidoreductase activity (GO:0004032);; Cellular Component: cytosol (GO:0005829);; Molecular Function: alcohol dehydrogenase (NADP+) activity (GO:0008106);; Molecular Function: oxidoreductase activity (GO:0016491);;	K22374|4.2e-206|zma:100282911|K22374 3''-deamino-3''-oxonicotianamine reductase [EC:1.1.1.285] | (RefSeq) IDP2346; uncharacterized protein LOC100282911 isoform X1	--	[R]	General function prediction only	Aldo/keto reductase family	Deoxymugineic acid synthase 1-D OS=Triticum aestivum OX=4565 GN=DMAS1-D PE=2 SV=1	S	Function unknown	unknown [Zea mays]	biological process: metabolic process (GO:0008152);; molecular function: catalytic activity (GO:0003824);; cellular component: cellular anatomical entity (GO:0110165)
Zm00001d003538	LOC107403158	5.52847	75	5.74574	85	6.04323	115	1.66464	28	0.538396	10	1.62783	31	-1.99546	1.70798e-09	down	--	--	Cellular Component: integral component of membrane (GO:0016021);;	--	--	--	--	--	--	--	--	hypothetical protein ZEAMMB73_Zm00001d003538 [Zea mays]	cellular component: cellular anatomical entity (GO:0110165)
Zm00001d003543	LOC103646391	0.791038	42	1.26969	73	1.01171	75	0.476815	31	0.304664	21	0.227059	17	-1.44966	6.66971e-05	down	--	--	Molecular Function: molecular_function (GO:0003674);; Molecular Function: nucleic acid binding (GO:0003676);; Molecular Function: RNA binding (GO:0003723);; Molecular Function: catalytic activity (GO:0003824);; Molecular Function: nuclease activity (GO:0004518);; Molecular Function: endonuclease activity (GO:0004519);; Molecular Function: binding (GO:0005488);; Cellular Component: cellular_compon…	--	--	--	--	PPR repeat	--	S	Function unknown	Pentatricopeptide repeat-containing protein [Zea mays]	molecular function: binding (GO:0005488);; molecular function: catalytic activity (GO:0003824);; biological process: metabolic process (GO:0008152);; biological process: cellular process (GO:0009987);; cellular component: intracellular (GO:0005622);; cellular component: cellular anatomical entity (GO:0110165)
Zm00001d003549	LOC100274197	1.37197	51	1.2127	49	1.06862	56	0.154162	7	0.270699	13	0.435397	23	-1.89668	5.11826e-06	down	--	--	Molecular Function: transcription regulatory region sequence-specific DNA binding (GO:0000976);; Cellular Component: nucleus (GO:0005634);; Molecular Function: sequence-specific DNA binding (GO:0043565);;	--	--	[K]	Transcription	Myb/SANT-like DNA-binding domain	Trihelix transcription factor ASIL2 OS=Arabidopsis thaliana OX=3702 GN=ASIL2 PE=1 SV=1	K	Transcription	uncharacterized protein LOC100274197 [Zea mays]	molecular function: binding (GO:0005488);; cellular component: intracellular (GO:0005622);; cellular component: cellular anatomical entity (GO:0110165)
Zm00001d003575	LOC100273652	2.15675	75	2.79423	106	2.47341	120	0.182416	8	0.093041	5	0.172596	9	-3.77736	8.74816e-21	down	--	--	Biological Process: ubiquitin-dependent protein catabolic process (GO:0006511);; Cellular Component: integral component of membrane (GO:0016021);; Molecular Function: ubiquitin protein ligase activity (GO:0061630);;	K16286|4.6e-155|zma:100273652|K16286 E3 ubiquitin-protein ligase EL5 [EC:2.3.2.27] | (RefSeq) putative RING zinc finger domain superfamily protein	--	[O]	Posttranslational modification, protein turnover, chaperones	Ring finger domain	E3 ubiquitin-protein ligase EL5 OS=Oryza sativa subsp. japonica OX=39947 GN=EL5.1 PE=1 SV=1	O	Posttranslational modification, protein turnover, chaperones	putative RING zinc finger domain superfamily protein [Zea mays]	biological process: metabolic process (GO:0008152);; biological process: cellular process (GO:0009987);; cellular component: cellular anatomical entity (GO:0110165);; molecular function: catalytic activity (GO:0003824)
Zm00001d003584	opr5	3.42369	162	2.98439	156	3.03836	207	55.5235	3149	51.9055	3138	47.8959	3126	4.16124	0	up	[C]	Energy production and conversion	Molecular Function: FMN binding (GO:0010181);; Molecular Function: oxidoreductase activity (GO:0016491);;	K05894|1.4e-231|zma:732829|K05894 12-oxophytodienoic acid reductase [EC:1.3.1.42] | (RefSeq) opr5; 12-oxophytodienoate reductase5	alpha-Linolenic acid metabolism (ko00592)	[CR]	Energy production and conversion;; General function prediction only	NADH:flavin oxidoreductase / NADH oxidase family	Putative 12-oxophytodienoate reductase 11 OS=Oryza sativa subsp. japonica OX=39947 GN=OPR11 PE=2 SV=1	C	Energy production and conversion	12-oxophytodienoate reductase5 [Zea mays]	molecular function: binding (GO:0005488);; molecular function: catalytic activity (GO:0003824)
Zm00001d003588	--	7.12546	167	6.51113	166	5.38342	177	2.82304	81	2.4232	73	2.55532	84	-1.12264	2.01635e-08	down	[R]	General function prediction only	Molecular Function: GTPase activity (GO:0003924);; Molecular Function: GTP binding (GO:0005525);;	K07874|8.3e-73|zma:542531|K07874 Ras-related protein Rab-1A | (RefSeq) ypt1; GTP-binding protein YPTM1	--	[TU]	Signal transduction mechanisms;; Intracellular trafficking, secretion, and vesicular transport	Ras family	GTP-binding protein YPTM1 OS=Zea mays OX=4577 GN=YPTM1 PE=2 SV=2	U	Intracellular trafficking, secretion, and vesicular transport	GTP-binding protein YPTM1 [Zea mays]	molecular function: catalytic activity (GO:0003824);; molecular function: binding (GO:0005488)
Zm00001d003604	LOC103644400	1.55184	51	1.34445	48	1.28738	59	2.70224	106	3.06133	127	2.31636	104	1.0826	8.16726e-06	up	--	--	Molecular Function: protein dimerization activity (GO:0046983);;	K13422|1.1e-14|hbr:110653487|K13422 transcription factor MYC2 | (RefSeq) transcription factor MYC2-like	MAPK signaling pathway - plant (ko04016);; Plant hormone signal transduction (ko04075)	--	--	Helix-loop-helix DNA-binding domain	Transcription factor bHLH25 OS=Arabidopsis thaliana OX=3702 GN=BHLH25 PE=2 SV=2	K	Transcription	Transcription factor bHLH28 [Zea mays]	molecular function: binding (GO:0005488)
Zm00001d003614	LOC100382942	6.07431	470	6.07735	512	6.37062	690	1.87495	175	2.42678	241	2.1774	234	-1.36718	2.14138e-31	down	[M]	Cell wall/membrane/envelope biogenesis	Molecular Function: protein kinase activity (GO:0004672);; Molecular Function: ATP binding (GO:0005524);; Cellular Component: integral component of membrane (GO:0016021);;	K13436|8.3e-53|ini:109161589|K13436 pto-interacting protein 1 [EC:2.7.11.1] | (RefSeq) PTI1-like tyrosine-protein kinase 2	Plant-pathogen interaction (ko04626)	[T]	Signal transduction mechanisms	Protein kinase domain	Serine/threonine-protein kinase-like protein CCR4 OS=Arabidopsis thaliana OX=3702 GN=CCR4 PE=1 SV=1	T	Signal transduction mechanisms	uncharacterized protein LOC100382942 precursor [Zea mays]	biological process: metabolic process (GO:0008152);; biological process: cellular process (GO:0009987);; molecular function: catalytic activity (GO:0003824);; molecular function: binding (GO:0005488);; cellular component: cellular anatomical entity (GO:0110165)
Zm00001d003617	LOC100272930	1.17418	54	1.14464	57	1.14893	73	0.401994	22	0.105806	7	0.315641	20	-1.91404	8.94018e-07	down	[GI]	Carbohydrate transport and metabolism;; Lipid transport and metabolism	Molecular Function: pectinesterase activity (GO:0030599);; Biological Process: cell wall modification (GO:0042545);; Molecular Function: aspartyl esterase activity (GO:0045330);; Biological Process: pectin catabolic process (GO:0045490);; Molecular Function: pectinesterase inhibitor activity (GO:0046910);;	K01051|2.6e-75|sbi:8077875|K01051 pectinesterase [EC:3.1.1.11] | (RefSeq) pectinesterase	Pentose and glucuronate interconversions (ko00040)	--	--	Pectinesterase	Probable pectinesterase/pectinesterase inhibitor 51 OS=Arabidopsis thaliana OX=3702 GN=PME51 PE=2 SV=1	G	Carbohydrate transport and metabolism	uncharacterized protein LOC100272930 [Zea mays]	molecular function: catalytic activity (GO:0003824);; biological process: cellular process (GO:0009987);; biological process: metabolic process (GO:0008152);; biological process: biological regulation (GO:0065007);; molecular function: molecular function regulator (GO:0098772)
Zm00001d003624	LOC107305677	4.377	169	5.29262	222	5.42914	293	0.988611	46	0.906124	45	1.14964	62	-2.15723	1.11869e-26	down	--	--	Molecular Function: ubiquitin-protein transferase activity (GO:0004842);;	K10260|8.4e-14|ota:OT_ostta09g00430|K10260 F-box and WD-40 domain protein 7 | (RefSeq) WD40/YVTN repeat-like-containing domain	Ubiquitin mediated proteolysis (ko04120)	--	--	U-box domain	U-box domain-containing protein 26 OS=Arabidopsis thaliana OX=3702 GN=PUB26 PE=2 SV=1	H	Coenzyme transport and metabolism	U-box domain-containing protein 26 [Zea mays]	molecular function: catalytic activity (GO:0003824)
Zm00001d003639	LOC542227	3.00253	36	3.45913	45	3.68317	61	12.662	179	14.3874	216	17.057	277	2.2362	2.2009e-26	up	--	--	Molecular Function: calcium ion binding (GO:0005509);; Molecular Function: calmodulin binding (GO:0005516);; Cellular Component: nucleus (GO:0005634);; Cellular Component: cytoplasm (GO:0005737);; Molecular Function: calcium-dependent protein serine/threonine kinase activity (GO:0009931);; Biological Process: peptidyl-serine phosphorylation (GO:0018105);; Biological Process: intracellular signal …	K13412|2.3e-47|sbi:8060443|K13412 calcium-dependent protein kinase [EC:2.7.11.1] | (RefSeq) calcium-dependent protein kinase 13	Plant-pathogen interaction (ko04626)	[T]	Signal transduction mechanisms	EF hand	Calcium-dependent protein kinase 13 OS=Oryza sativa subsp. japonica OX=39947 GN=CPK13 PE=2 SV=1	T	Signal transduction mechanisms	CPK5 (calmodulin-domain protein kinase 5) [Zea mays]	molecular function: binding (GO:0005488);; cellular component: intracellular (GO:0005622);; cellular component: cellular anatomical entity (GO:0110165);; biological process: metabolic process (GO:0008152);; biological process: cellular process (GO:0009987);; molecular function: catalytic activity (GO:0003824);; biological process: signaling (GO:0023052);; biological process: response to stimulus …
Zm00001d003646	LOC103646437	3.03768	156	3.28899	182	3.33707	242	1.02871	66	0.875428	59	1.0422	72	-1.5571	7.09111e-16	down	[J]	Translation, ribosomal structure and biogenesis	Cellular Component: endoplasmic reticulum (GO:0005783);; Molecular Function: methylthiotransferase activity (GO:0035596);; Molecular Function: N6-threonylcarbomyladenosine methylthiotransferase activity (GO:0035598);; Biological Process: tRNA methylthiolation (GO:0035600);; Molecular Function: 4 iron, 4 sulfur cluster binding (GO:0051539);;	K15865|1.3e-84|sita:101768459|K15865 threonylcarbamoyladenosine tRNA methylthiotransferase CDKAL1 [EC:2.8.4.5] | (RefSeq) threonylcarbamoyladenosine tRNA methylthiotransferase	--	[R]	General function prediction only	--	--	J	Translation, ribosomal structure and biogenesis	Methylthiotransferase [Zea mays]	cellular component: intracellular (GO:0005622);; cellular component: cellular anatomical entity (GO:0110165);; molecular function: catalytic activity (GO:0003824);; biological process: metabolic process (GO:0008152);; biological process: cellular process (GO:0009987);; molecular function: binding (GO:0005488)
Zm00001d003657	--	0.082967	4	0.332805	18	0.374335	26	2.39076	138	2.69958	166	2.14548	143	3.24403	8.48092e-25	up	--	--	Molecular Function: DNA-binding transcription factor activity (GO:0003700);; Cellular Component: nucleus (GO:0005634);; Biological Process: regulation of transcription, DNA-templated (GO:0006355);; Molecular Function: sequence-specific DNA binding (GO:0043565);;	K14494|1.6e-30|crb:17893741|K14494 DELLA protein | (RefSeq) DELLA protein RGL2	Plant hormone signal transduction (ko04075)	--	--	GRAS domain family	GRAS family protein RAM1 OS=Petunia hybrida OX=4102 GN=RAM1 PE=2 SV=1	K	Transcription	Protein SCARECROW [Zea mays]	molecular function: transcription regulator activity (GO:0140110);; cellular component: intracellular (GO:0005622);; cellular component: cellular anatomical entity (GO:0110165);; biological process: biological regulation (GO:0065007);; molecular function: binding (GO:0005488)
Zm00001d003669	LOC100383970	3.69599	155	3.85089	175	4.32322	253	9.2427	466	9.12522	489	9.02083	522	1.3441	8.16272e-30	up	--	--	Cellular Component: integral component of membrane (GO:0016021);;	--	--	--	--	--	--	--	--	uncharacterized protein LOC100383970 [Zea mays]	cellular component: cellular anatomical entity (GO:0110165)
Zm00001d003712	LOC111258510	40.2231	1547	41.8988	1754	37.9284	2062	180.009	7956	168.617	7856	172.471	8649	2.18048	0	up	--	--	--	--	--	--	--	ABA/WDS induced protein	Abscisic stress-ripening protein 5 OS=Oryza sativa subsp. indica OX=39946 GN=ASR5 PE=2 SV=1	S	Function unknown	uncharacterized protein LOC111258510 [Zea mays]	--
Zm00001d003715	LOC100286112	2.79905	99	3.43976	132	2.91381	144	1.0925	47	0.985153	45	1.17444	58	-1.33205	1.44531e-08	down	--	--	Cellular Component: chloroplast (GO:0009507);; Biological Process: plastoquinone biosynthetic process (GO:0010236);;	K17637|5.5e-83|obr:102713820|K17637 exocyst complex component 2 | (RefSeq) exocyst complex component SEC5A-like	--	--	--	PAP_fibrillin	Fibrillin protein 5 homolog OS=Oryza sativa subsp. japonica OX=39947 GN=FBN5 PE=1 SV=1	S	Function unknown	structural molecule [Zea mays]	cellular component: intracellular (GO:0005622);; cellular component: cellular anatomical entity (GO:0110165);; biological process: metabolic process (GO:0008152);; biological process: cellular process (GO:0009987)
Zm00001d003725	--	81.4373	1069	80.7656	1154	90.3318	1661	13.5631	215	17.1554	289	13.4795	246	-2.36843	9.32612e-132	down	--	--	Cellular Component: nucleosome (GO:0000786);; Molecular Function: DNA binding (GO:0003677);; Cellular Component: nucleus (GO:0005634);; Molecular Function: protein heterodimerization activity (GO:0046982);;	K11253|1.4e-66|adu:107470357|K11253 histone H3 | (RefSeq) histone H3.2	--	[B]	Chromatin structure and dynamics	Core histone H2A/H2B/H3/H4	Histone H3.2 OS=Arabidopsis thaliana OX=3702 GN=HTR2 PE=1 SV=2	B	Chromatin structure and dynamics	Histone superfamily protein [Theobroma cacao]	cellular component: protein-containing complex (GO:0032991);; molecular function: binding (GO:0005488);; cellular component: intracellular (GO:0005622);; cellular component: cellular anatomical entity (GO:0110165)
Zm00001d003730	--	127.312	2387	138.304	2705	136.718	3590	34.9699	792	37.4937	849	35.2568	916	-1.76473	1.30348e-212	down	--	--	Cellular Component: nucleosome (GO:0000786);; Molecular Function: DNA binding (GO:0003677);; Cellular Component: nucleus (GO:0005634);; Molecular Function: protein heterodimerization activity (GO:0046982);;	K11253|1.8e-67|sita:101759142|K11253 histone H3 | (RefSeq) histone H3-like centromeric protein CSE4	--	[B]	Chromatin structure and dynamics	Core histone H2A/H2B/H3/H4	Histone H3.2 OS=Arabidopsis thaliana OX=3702 GN=HTR2 PE=1 SV=2	B	Chromatin structure and dynamics	histone H3.2 [Dichanthelium oligosanthes]	cellular component: protein-containing complex (GO:0032991);; molecular function: binding (GO:0005488);; cellular component: intracellular (GO:0005622);; cellular component: cellular anatomical entity (GO:0110165)
Zm00001d003736	--	3.41109	140	3.90604	175	3.98384	229	1.44588	72	1.35022	72	1.29357	74	-1.31515	1.03444e-11	down	--	--	Cellular Component: Golgi membrane (GO:0000139);; Molecular Function: mannosyl-oligosaccharide 1,2-alpha-mannosidase activity (GO:0004571);; Molecular Function: calcium ion binding (GO:0005509);; Cellular Component: endoplasmic reticulum (GO:0005783);; Biological Process: N-glycan processing (GO:0006491);;	K01230|7.1e-120|zma:103642037|K01230 mannosyl-oligosaccharide alpha-1,2-mannosidase [EC:3.2.1.113] | (RefSeq) mannosyl-oligosaccharide 1,2-alpha-mannosidase MNS1	N-Glycan biosynthesis (ko00510);; Various types of N-glycan biosynthesis (ko00513);; Protein processing in endoplasmic reticulum (ko04141)	[G]	Carbohydrate transport and metabolism	Glycosyl hydrolase family 47	Mannosyl-oligosaccharide 1,2-alpha-mannosidase MNS1 OS=Arabidopsis thaliana OX=3702 GN=MNS1 PE=1 SV=1	G	Carbohydrate transport and metabolism	Mannosyl-oligosaccharide 12-alpha-mannosidase MNS1 [Zea mays]	cellular component: cellular anatomical entity (GO:0110165);; molecular function: catalytic activity (GO:0003824);; molecular function: binding (GO:0005488);; cellular component: intracellular (GO:0005622);; biological process: metabolic process (GO:0008152);; biological process: cellular process (GO:0009987)
Zm00001d003742	LOC100281427	3.75977	332	4.24216	402	4.06073	508	7.40916	807	7.58146	864	8.34357	990	1.09503	1.76464e-35	up	--	--	Molecular Function: Rab GTPase binding (GO:0017137);;	K20241|6.5e-168|egu:105052050|K20241 WD repeat-containing protein 44 | (RefSeq) lissencephaly-1 homolog 1-like	--	[S]	Function unknown	WD domain, G-beta repeat	U3 snoRNP-associated protein-like EMB2271 OS=Arabidopsis thaliana OX=3702 GN=EMB2271 PE=2 SV=1	S	Function unknown	uncharacterized protein LOC100281427 [Zea mays]	molecular function: binding (GO:0005488)
Zm00001d003745	LOC100274458	1.20395	52	1.69187	80	1.31002	79	0.299059	16	0.455048	26	0.47339	29	-1.58744	2.23837e-06	down	[L]	Replication, recombination and repair	Molecular Function: ubiquitin-protein transferase activity (GO:0004842);; Molecular Function: ligase activity (GO:0016874);;	K10260|2.1e-13|mpp:MICPUCDRAFT_56233|K10260 F-box and WD-40 domain protein 7 | (RefSeq) WD40 repeat protein	Ubiquitin mediated proteolysis (ko04120)	--	--	U-box domain	E3 ubiquitin-protein ligase PUB23 OS=Arabidopsis thaliana OX=3702 GN=PUB23 PE=1 SV=1	H	Coenzyme transport and metabolism	ubiquitin-protein ligase [Zea mays]	molecular function: catalytic activity (GO:0003824)
Zm00001d003756	--	0.965618	27	1.00779	30	0.806554	31	3.47494	114	2.6818	94	2.51018	95	1.77522	4.20401e-10	up	--	--	--	--	--	--	--	--	--	--	--	--	--
Zm00001d003760	LOC4335806	29.3729	682	30.3535	767	28.468	925	65.4851	1833	61.5769	1833	61.4037	1973	1.24109	2.10046e-83	up	--	--	Molecular Function: fatty acid binding (GO:0005504);; Biological Process: systemic acquired resistance (GO:0009627);;	--	--	--	--	--	--	--	--	Os04g0415900, partial [Oryza sativa Japonica Group]	molecular function: binding (GO:0005488);; biological process: immune system process (GO:0002376);; biological process: interspecies interaction between organisms (GO:0044419);; biological process: response to stimulus (GO:0050896)
Zm00001d003763	LOC103646490	15.0353	191	11.7689	163	12.7852	227	2.76567	43	3.02382	50	2.84199	50	-2.03544	5.20243e-22	down	--	--	--	--	--	--	--	--	Protein GL2-INTERACTING REPRESSOR 1 OS=Arabidopsis thaliana OX=3702 GN=GIR1 PE=1 SV=1	--	--	hypothetical protein ZEAMMB73_Zm00001d003763 [Zea mays]	--
Zm00001d003765	LOC100277370	0.63952	37	0.64761	41	0.648056	53	0.110329	8	0.298773	23	0.35266	29	-1.14788	0.00668795	down	--	--	Biological Process: RNA modification (GO:0009451);; Cellular Component: intracellular membrane-bounded organelle (GO:0043231);;	K22733|5.2e-52|cit:102612526|K22733 magnesium transporter | (RefSeq) uncharacterized protein LOC102612526	--	[R]	General function prediction only	PPR repeat	Putative pentatricopeptide repeat-containing protein At5g37570 OS=Arabidopsis thaliana OX=3702 GN=PCMP-E37 PE=3 SV=1	S	Function unknown	Putative pentatricopeptide repeat-containing protein [Zea mays]	biological process: metabolic process (GO:0008152);; biological process: cellular process (GO:0009987);; cellular component: intracellular (GO:0005622);; cellular component: cellular anatomical entity (GO:0110165)
Zm00001d003779	LOC100216614	3.09821	133	3.16814	149	2.66648	161	1.08398	57	1.12116	62	1.11063	67	-1.26978	2.01075e-09	down	--	--	Molecular Function: electron transfer activity (GO:0009055);; Molecular Function: protein disulfide oxidoreductase activity (GO:0015035);;	K17479|1.7e-79|nnu:104607662|K17479 glutaredoxin domain-containing cysteine-rich protein 1 | (RefSeq) uncharacterized protein At3g28850	--	[O]	Posttranslational modification, protein turnover, chaperones	Glutaredoxin	Uncharacterized protein At3g28850 OS=Arabidopsis thaliana OX=3702 GN=At3g28850 PE=4 SV=1	O	Posttranslational modification, protein turnover, chaperones	uncharacterized protein LOC100216614 [Zea mays]	biological process: metabolic process (GO:0008152);; molecular function: catalytic activity (GO:0003824)
Zm00001d003784	LOC100384311	3.6649	220	3.35949	220	3.58126	301	0.545444	40	0.368094	29	0.553094	46	-2.6939	2.35517e-38	down	--	--	Molecular Function: hydrolase activity, hydrolyzing O-glycosyl compounds (GO:0004553);; Biological Process: carbohydrate metabolic process (GO:0005975);; Cellular Component: anchored component of plasma membrane (GO:0046658);;	K19892|9.5e-68|cmo:103491954|K19892 glucan endo-1,3-beta-glucosidase 4 [EC:3.2.1.39] | (RefSeq) glucan endo-1,3-beta-glucosidase 4-like	Starch and sucrose metabolism (ko00500)	--	--	Glycosyl hydrolases family 17	Glucan endo-1,3-beta-glucosidase 14 OS=Arabidopsis thaliana OX=3702 GN=At2g27500 PE=2 SV=2	G	Carbohydrate transport and metabolism	uncharacterized protein LOC100384311 precursor [Zea mays]	molecular function: catalytic activity (GO:0003824);; biological process: metabolic process (GO:0008152);; cellular component: cellular anatomical entity (GO:0110165)
Zm00001d003786	LOC100274763	6.44746	804	5.48159	744	5.63195	984	2.32968	351	2.43588	390	2.41256	417	-1.14181	1.08925e-33	down	--	--	Molecular Function: zinc ion binding (GO:0008270);; Biological Process: RNA modification (GO:0009451);; Cellular Component: intracellular membrane-bounded organelle (GO:0043231);;	K23541|4.2e-141|pda:103710599|K23541 Ca2+/H+ antiporter, TMEM165/GDT1 family | (RefSeq) pentatricopeptide repeat-containing protein At5g04780, mitochondrial-like	--	[R]	General function prediction only	PPR repeat	Pentatricopeptide repeat-containing protein At4g13650 OS=Arabidopsis thaliana OX=3702 GN=PCMP-H42 PE=2 SV=2	S	Function unknown	Pentatricopeptide repeat-containing protein [Zea mays]	molecular function: binding (GO:0005488);; biological process: metabolic process (GO:0008152);; biological process: cellular process (GO:0009987);; cellular component: intracellular (GO:0005622);; cellular component: cellular anatomical entity (GO:0110165)
Zm00001d003790	--	1.58716	59	1.72415	69	1.73963	90	0.600105	27	0.34913	17	0.560451	29	-1.5793	1.02627e-06	down	--	--	Molecular Function: translation elongation factor activity (GO:0003746);; Biological Process: transcription, DNA-templated (GO:0006351);;	K03145|2.3e-08|vcn:VOLCADRAFT_116341|K03145 transcription elongation factor S-II | (RefSeq) hypothetical protein	--	[K]	Transcription	Transcription factor S-II (TFIIS), central domain	Transcription elongation factor TFIIS OS=Arabidopsis thaliana OX=3702 GN=TFIIS PE=1 SV=1	K	Transcription	SPOC domain / Transcription elongation factor S-II protein [Zea mays]	biological process: metabolic process (GO:0008152);; biological process: cellular process (GO:0009987);; biological process: biological regulation (GO:0065007);; molecular function: binding (GO:0005488);; molecular function: translation regulator activity (GO:0045182)
Zm00001d003791	LOC103646503	2.16175	191	2.27644	219	1.9534	242	1.05622	113	0.839436	96	0.807817	99	-1.09193	6.15197e-10	down	--	--	Molecular Function: zinc ion binding (GO:0008270);; Biological Process: RNA modification (GO:0009451);; Cellular Component: intracellular membrane-bounded organelle (GO:0043231);;	K23541|3.8e-142|pda:103710599|K23541 Ca2+/H+ antiporter, TMEM165/GDT1 family | (RefSeq) pentatricopeptide repeat-containing protein At5g04780, mitochondrial-like	--	[R]	General function prediction only	PPR repeat family	Pentatricopeptide repeat-containing protein At4g13650 OS=Arabidopsis thaliana OX=3702 GN=PCMP-H42 PE=2 SV=2	S	Function unknown	pentatricopeptide repeat-containing protein At4g13650 isoform X1 [Zea mays]	molecular function: binding (GO:0005488);; biological process: metabolic process (GO:0008152);; biological process: cellular process (GO:0009987);; cellular component: intracellular (GO:0005622);; cellular component: cellular anatomical entity (GO:0110165)
Zm00001d003794	--	5.5938	494	5.45014	524	5.52527	683	2.09401	224	2.30011	261	2.29887	282	-1.15667	2.39429e-27	down	--	--	Molecular Function: zinc ion binding (GO:0008270);; Biological Process: RNA modification (GO:0009451);; Cellular Component: intracellular membrane-bounded organelle (GO:0043231);;	K23541|1.9e-141|pda:103710599|K23541 Ca2+/H+ antiporter, TMEM165/GDT1 family | (RefSeq) pentatricopeptide repeat-containing protein At5g04780, mitochondrial-like	--	[R]	General function prediction only	PPR repeat family	Pentatricopeptide repeat-containing protein At4g13650 OS=Arabidopsis thaliana OX=3702 GN=PCMP-H42 PE=2 SV=2	S	Function unknown	Pentatricopeptide repeat-containing protein [Zea mays]	molecular function: binding (GO:0005488);; biological process: metabolic process (GO:0008152);; biological process: cellular process (GO:0009987);; cellular component: intracellular (GO:0005622);; cellular component: cellular anatomical entity (GO:0110165)
Zm00001d003841	LOC100284523	6.53557	214	6.12828	228	6.09973	181	0.551101	23	1.20565	54	0.907623	44	-2.41697	1.78723e-20	down	[IQR]	Lipid transport and metabolism;; Secondary metabolites biosynthesis, transport and catabolism;; General function prediction only	Molecular Function: oxidoreductase activity (GO:0016491);;	K13070|2.8e-96|dosa:Os04t0179200-01|K13070 momilactone-A synthase [EC:1.1.1.295] | (RefSeq) Os04g0179200, MAS, MOMILACTONE_A_SYNTHASE; Similar to Stem secoisolariciresinol dehydrogenase (Fragment).	Diterpenoid biosynthesis (ko00904)	[R]	General function prediction only	Enoyl-(Acyl carrier protein) reductase	Momilactone A synthase OS=Oryza sativa subsp. japonica OX=39947 GN=Os04g0179200 PE=2 SV=1	Q	Secondary metabolites biosynthesis, transport and catabolism	Xanthoxin dehydrogenase [Zea mays]	molecular function: catalytic activity (GO:0003824)
Zm00001d003850	LOC100281271	17.1745	800	17.7889	902	17.2996	1128	5.03625	283	5.34496	320	5.2609	340	-1.59234	1.63435e-71	down	--	--	Molecular Function: ubiquitin-protein transferase activity (GO:0004842);;	K19042|7.1e-182|zma:100281271|K19042 E3 ubiquitin-protein ligase BOI and related proteins [EC:2.3.2.27] | (RefSeq) inhibitor of apoptosis-like protein	--	[O]	Posttranslational modification, protein turnover, chaperones	Zinc finger, C3HC4 type (RING finger)	Probable BOI-related E3 ubiquitin-protein ligase 3 OS=Arabidopsis thaliana OX=3702 GN=BRG3 PE=1 SV=1	O	Posttranslational modification, protein turnover, chaperones	inhibitor of apoptosis-like protein [Zea mays]	molecular function: catalytic activity (GO:0003824)
Zm00001d003852	LOC100282091	5.12418	163	4.61552	160	4.67403	208	1.80053	69	1.47699	61	1.78097	79	-1.35593	4.82248e-12	down	--	--	Molecular Function: ubiquitin-protein transferase activity (GO:0004842);;	K19042|3.6e-164|zma:100282091|K19042 E3 ubiquitin-protein ligase BOI and related proteins [EC:2.3.2.27] | (RefSeq) uncharacterized protein LOC100282091	--	[O]	Posttranslational modification, protein turnover, chaperones	Zinc finger, C3HC4 type (RING finger)	Probable BOI-related E3 ubiquitin-protein ligase 3 OS=Arabidopsis thaliana OX=3702 GN=BRG3 PE=1 SV=1	O	Posttranslational modification, protein turnover, chaperones	uncharacterized protein LOC100282091 [Zea mays]	molecular function: catalytic activity (GO:0003824)
Zm00001d003884	LOC103646542	8.70621	324	8.96392	363	10.0047	521	30.4933	1369	29.856	1425	30.3444	1564	1.85251	4.3758e-125	up	--	--	Molecular Function: DNA-binding transcription factor activity (GO:0003700);;	--	--	--	--	--	--	K	Transcription	uncharacterized protein LOC103646542 [Zea mays]	molecular function: transcription regulator activity (GO:0140110)
Zm00001d003889	LOC103646543	4.97392	188	5.76171	228	6.32765	307	12.0211	527	10.9377	521	10.7315	538	1.13737	1.37645e-23	up	--	--	Biological Process: response to molecule of bacterial origin (GO:0002237);; Biological Process: regulation of immune system process (GO:0002682);; Biological Process: negative regulation of immune system process (GO:0002683);; Molecular Function: molecular_function (GO:0003674);; Molecular Function: nucleic acid binding (GO:0003676);; Molecular Function: DNA binding (GO:0003677);; Molecular Funct…	--	--	--	--	Myb/SANT-like DNA-binding domain	Trihelix transcription factor ASR3 OS=Arabidopsis thaliana OX=3702 GN=ASR3 PE=1 SV=1	S	Function unknown	trihelix transcription factor ASR3 isoform X1 [Zea mays]	biological process: response to stimulus (GO:0050896);; biological process: biological regulation (GO:0065007);; molecular function: binding (GO:0005488);; molecular function: transcription regulator activity (GO:0140110);; cellular component: intracellular (GO:0005622);; cellular component: cellular anatomical entity (GO:0110165);; biological process: interspecies interaction between organisms (…
Zm00001d003903	--	1.31773	36	1.24169	37	0.872603	33	2.42396	79	1.62401	56	2.20209	82	1.00515	0.00127743	up	--	--	--	--	--	--	--	--	--	--	--	--	--
Zm00001d003945	LOC100285383	35.4755	2332	35.624	2550	33.2891	3078	8.27722	659	8.39881	706	9.58862	858	-1.854	1.06181e-179	down	--	--	Biological Process: metal ion transport (GO:0030001);; Molecular Function: metal ion binding (GO:0046872);;	--	--	[P]	Inorganic ion transport and metabolism	Heavy-metal-associated domain	Heavy metal-associated isoprenylated plant protein 7 OS=Arabidopsis thaliana OX=3702 GN=HIPP07 PE=1 SV=1	P	Inorganic ion transport and metabolism	uncharacterized protein LOC100285383 [Zea mays]	biological process: localization (GO:0051179);; molecular function: binding (GO:0005488)
Zm00001d003978	LOC103646579	6.79709	123	7.45475	147	8.52577	216	1.42388	31	0.931616	22	0.833324	21	-2.69879	1.35281e-24	down	--	--	Cellular Component: nucleus (GO:0005634);; Biological Process: gravitropism (GO:0009630);;	--	--	--	--	--	--	S	Function unknown	hypothetical protein ZEAMMB73_Zm00001d003978 [Zea mays]	cellular component: intracellular (GO:0005622);; cellular component: cellular anatomical entity (GO:0110165);; biological process: response to stimulus (GO:0050896)
Zm00001d003981	LOC100281014	7.73114	95	10.3821	138	9.7946	167	26.3502	387	26.4204	413	25.5047	431	1.62319	1.18805e-31	up	--	--	--	--	--	--	--	--	--	--	--	drought-induced protein 1 precursor [Zea mays]	--
Zm00001d003993	LOC100192755	2.83293	133	2.8567	146	3.34004	219	6.30047	356	6.73205	404	6.32479	410	1.23625	8.36087e-21	up	--	--	Cellular Component: cellular_component (GO:0005575);; Cellular Component: intracellular (GO:0005622);; Cellular Component: obsolete cell (GO:0005623);; Cellular Component: nucleus (GO:0005634);; Cellular Component: organelle (GO:0043226);; Cellular Component: membrane-bounded organelle (GO:0043227);; Cellular Component: intracellular organelle (GO:0043229);; Cellular Component: intracellular memb…	--	--	--	--	MYND finger	F-box protein At1g67340 OS=Arabidopsis thaliana OX=3702 GN=At1g67340 PE=1 SV=1	S	Function unknown	uncharacterized protein LOC100192755 [Zea mays]	cellular component: intracellular (GO:0005622);; cellular component: cellular anatomical entity (GO:0110165)
Zm00001d003994	LOC100191910	0.706729	34	0.409642	22	0.520581	35	1.94344	112	1.87548	115	1.50357	100	1.83766	4.99069e-11	up	[OJ]	Posttranslational modification, protein turnover, chaperones;; Translation, ribosomal structure and biogenesis	Cellular Component: cytoplasm (GO:0005737);; Biological Process: peptidyl-lysine modification to peptidyl-hypusine (GO:0008612);; Molecular Function: deoxyhypusine synthase activity (GO:0034038);;	K00809|2.3e-199|zma:100191910|K00809 deoxyhypusine synthase [EC:2.5.1.46] | (RefSeq) dhs2; deoxyhypusine synthase 2	--	[O]	Posttranslational modification, protein turnover, chaperones	Deoxyhypusine synthase	Deoxyhypusine synthase OS=Musa acuminata OX=4641 GN=DHS PE=2 SV=1	O	Posttranslational modification, protein turnover, chaperones	Deoxyhypusine synthase [Zea mays]	cellular component: cellular anatomical entity (GO:0110165);; biological process: metabolic process (GO:0008152);; biological process: cellular process (GO:0009987);; molecular function: catalytic activity (GO:0003824)
Zm00001d004007	LOC103647221	1.68041	58	1.78875	67	1.64245	80	0.689767	29	0.602507	27	0.883135	43	-1.0641	0.000539314	down	--	--	Molecular Function: protein dimerization activity (GO:0046983);;	K16190|1.1e-09|bdi:100843665|K16190 glucuronokinase [EC:2.7.1.43] | (RefSeq) transcription factor TDR	Pentose and glucuronate interconversions (ko00040);; Ascorbate and aldarate metabolism (ko00053);; Amino sugar and nucleotide sugar metabolism (ko00520)	--	--	Helix-loop-helix DNA-binding domain	Transcription factor BHLH156 OS=Oryza sativa subsp. japonica OX=39947 GN=BHLH156 PE=1 SV=1	K	Transcription	transcription factor BHLH156 [Zea mays]	molecular function: binding (GO:0005488)
Zm00001d004013	LOC100216698	8.21516	368	7.76688	379	8.41821	528	2.65989	144	2.21425	128	2.95279	184	-1.48831	4.48759e-28	down	--	--	Molecular Function: UDP-glycosyltransferase activity (GO:0008194);; Cellular Component: intracellular membrane-bounded organelle (GO:0043231);;	K13495|2.1e-274|zma:100216698|K13495 cis-zeatin O-glucosyltransferase [EC:2.4.1.215] | (RefSeq) uncharacterized protein LOC100216698	Zeatin biosynthesis (ko00908)	[GC]	Carbohydrate transport and metabolism;; Energy production and conversion	UDP-glucoronosyl and UDP-glucosyl transferase	Putative cis-zeatin O-glucosyltransferase OS=Sorghum bicolor OX=4558 GN=SB20O07.14 PE=3 SV=1	--	--	uncharacterized LOC100216698 [Zea mays]	molecular function: catalytic activity (GO:0003824);; cellular component: intracellular (GO:0005622);; cellular component: cellular anatomical entity (GO:0110165)
Zm00001d004015	LOC103646598	2.57143	107	2.44532	111	1.79477	105	0.749376	38	0.828298	44	0.954747	55	-1.27304	9.10131e-07	down	--	--	Cellular Component: cellular_component (GO:0005575);; Cellular Component: obsolete cell (GO:0005623);; Cellular Component: plasma membrane (GO:0005886);; Cellular Component: membrane (GO:0016020);; Cellular Component: obsolete cell part (GO:0044464);; Cellular Component: cell periphery (GO:0071944);;	--	--	--	--	--	Uncharacterized protein At3g27210 OS=Arabidopsis thaliana OX=3702 GN=Y-2 PE=1 SV=1	S	Function unknown	uncharacterized protein At3g27210 [Zea mays]	cellular component: cellular anatomical entity (GO:0110165)
Zm00001d004053	LOC100275755	1.06612	137	1.46646	162	1.10335	180	0.586181	53	0.58762	64	0.693647	83	-1.27841	9.91164e-10	down	--	--	--	--	--	--	--	--	--	--	--	hypothetical protein ZEAMMB73_Zm00001d004053 [Zea mays]	--
Zm00001d004057	LOC109944005	5.84351	285	7.20093	382	5.86633	400	2.55746	151	2.54229	159	2.94012	199	-1.08235	4.8077e-14	down	[C]	Energy production and conversion	Molecular Function: cytochrome-c oxidase activity (GO:0004129);; Molecular Function: copper ion binding (GO:0005507);; Cellular Component: integral component of membrane (GO:0016021);; Biological Process: ATP synthesis coupled electron transport (GO:0042773);;	K02261|1.7e-59|osa:6450161|K02261 cytochrome c oxidase subunit 2 | (RefSeq) cox2, OrsajM_p25; cytochrome c oxidase subunit 2	Oxidative phosphorylation (ko00190)	[C]	Energy production and conversion	Cytochrome C oxidase subunit II, periplasmic domain	Cytochrome c oxidase subunit 2 OS=Oryza sativa subsp. japonica OX=39947 GN=COX2 PE=3 SV=4	C	Energy production and conversion	cytochrome oxidase 2 [Zea mays]	biological process: metabolic process (GO:0008152);; biological process: cellular process (GO:0009987);; biological process: localization (GO:0051179);; molecular function: catalytic activity (GO:0003824);; molecular function: transporter activity (GO:0005215);; molecular function: binding (GO:0005488);; cellular component: cellular anatomical entity (GO:0110165)
Zm00001d004070	LOC100284101	37.154	2400	36.3251	2599	36.7241	3359	11.5493	914	11.3995	949	10.9922	1005	-1.54811	4.08822e-179	down	--	--	Molecular Function: mRNA binding (GO:0003729);; Cellular Component: cytosol (GO:0005829);; Cellular Component: ribonucleoprotein complex (GO:1990904);;	K14050|4.8e-14|aly:9318693|K14050 geranylgeranyl transferase type-2 subunit alpha [EC:2.5.1.60] | (RefSeq) geranylgeranyl transferase type-2 subunit alpha 2	--	[T]	Signal transduction mechanisms	Nuclear transport factor 2 (NTF2) domain	Nuclear transport factor 2 OS=Arabidopsis thaliana OX=3702 GN=NTF2 PE=1 SV=1	A	RNA processing and modification	RNA-binding protein-like [Zea mays]	molecular function: binding (GO:0005488);; cellular component: cellular anatomical entity (GO:0110165);; cellular component: protein-containing complex (GO:0032991)
Zm00001d004086	LOC100274230	1.58078	72	2.66636	132	1.84229	118	5.12174	281	5.86147	342	5.99157	377	1.62198	6.8581e-21	up	--	--	Molecular Function: DNA-binding transcription factor activity (GO:0003700);; Cellular Component: nucleus (GO:0005634);; Biological Process: response to abscisic acid (GO:0009737);; Biological Process: response to gibberellin (GO:0009739);; Biological Process: negative regulation of gibberellic acid mediated signaling pathway (GO:0009938);; Molecular Function: sequence-specific DNA binding (GO:004…	K13425|5.7e-25|han:110922953|K13425 WRKY transcription factor 22 | (RefSeq) WRKY transcription factor 22-like	MAPK signaling pathway - plant (ko04016);; Plant-pathogen interaction (ko04626)	--	--	WRKY DNA -binding domain	WRKY transcription factor WRKY51 OS=Oryza sativa subsp. japonica OX=39947 GN=WRKY51 PE=1 SV=1	K	Transcription	uncharacterized protein LOC100274230 [Zea mays]	molecular function: transcription regulator activity (GO:0140110);; cellular component: intracellular (GO:0005622);; cellular component: cellular anatomical entity (GO:0110165);; biological process: response to stimulus (GO:0050896);; biological process: biological regulation (GO:0065007);; molecular function: binding (GO:0005488)
Zm00001d004089	LOC103646628	14.6885	269	16.0106	319	17.3156	444	5.93752	132	5.34008	126	6.01295	153	-1.32394	2.57921e-20	down	[S]	Function unknown	Cellular Component: extracellular space (GO:0005615);;	K13449|7.0e-43|psom:113362097|K13449 pathogenesis-related protein 1 | (RefSeq) pathogenesis-related protein PR-1-like	MAPK signaling pathway - plant (ko04016);; Plant hormone signal transduction (ko04075);; Plant-pathogen interaction (ko04626)	[S]	Function unknown	Cysteine-rich secretory protein family	Pathogenesis-related protein PR-1 type OS=Sambucus nigra OX=4202 PE=2 SV=1	S	Function unknown	Pathogenesis-related protein 1 [Zea mays]	cellular component: cellular anatomical entity (GO:0110165)
Zm00001d004116	--	0.57604	36	0.631813	42	0.628231	54	0.208155	16	0.216242	17	0.257477	22	-1.26872	0.00110054	down	--	--	Cellular Component: integral component of membrane (GO:0016021);;	--	--	--	--	--	--	--	--	hypothetical protein ZEAMMB73_Zm00001d004116 [Zea mays]	cellular component: cellular anatomical entity (GO:0110165)
Zm00001d004133	LOC100191331	5.95911	274	5.87995	294	5.87791	378	2.47359	137	2.31924	137	2.32753	148	-1.17018	9.22263e-17	down	--	--	--	--	--	--	--	--	--	--	--	uncharacterized protein LOC100191331 [Zea mays]	--
Zm00001d004138	LOC100285326	39.7937	1603	36.2076	1579	34.7009	1963	80.4516	3777	74.5804	3677	78.9133	4227	1.16957	8.64654e-97	up	--	--	Biological Process: metal ion transport (GO:0030001);; Molecular Function: metal ion binding (GO:0046872);;	K10752|1.3e-50|zju:107427343|K10752 histone-binding protein RBBP4 | (RefSeq) LOW QUALITY PROTEIN: WD-40 repeat-containing protein MSI3	--	[P]	Inorganic ion transport and metabolism	Heavy-metal-associated domain	Heavy metal-associated isoprenylated plant protein 27 OS=Arabidopsis thaliana OX=3702 GN=HIPP27 PE=1 SV=1	P	Inorganic ion transport and metabolism	uncharacterized protein LOC100285326 [Zea mays]	biological process: localization (GO:0051179);; molecular function: binding (GO:0005488)
Zm00001d004152	LOC100277740	14.6472	952	15.3876	1066	13.8665	1258	4.31749	330	5.08278	400	4.7907	423	-1.51961	2.31156e-68	down	[R]	General function prediction only	Molecular Function: 3'-5'-exoribonuclease activity (GO:0000175);;	--	--	--	--	--	--	S	Function unknown	DNAse I-like superfamily protein [Zea mays]	biological process: metabolic process (GO:0008152);; biological process: cellular process (GO:0009987);; molecular function: catalytic activity (GO:0003824)
Zm00001d004162	--	9.59986	112	8.74967	111	8.032	131	3.05045	43	4.34756	65	2.36437	38	-1.29014	5.22532e-07	down	--	--	Biological Process: protein transport (GO:0015031);; Cellular Component: integral component of membrane (GO:0016021);;	K19995|3.0e-09|zma:100192766|K19995 secretory carrier-associated membrane protein | (RefSeq) uncharacterized LOC100192766	--	--	--	--	--	U	Intracellular trafficking, secretion, and vesicular transport	hypothetical protein ZEAMMB73_Zm00001d004162 [Zea mays]	biological process: localization (GO:0051179);; cellular component: cellular anatomical entity (GO:0110165)
Zm00001d004165	LOC100285859	3.80018	152	3.63096	158	3.23654	181	1.89415	92	1.3453	69	1.39269	77	-1.05617	2.47955e-07	down	--	--	--	--	--	--	--	--	--	--	--	F-box domain containing protein [Zea mays]	--
Zm00001d004167	LOC103646662	4.00745	276	5.40993	405	4.66865	450	0.941209	79	1.43735	127	1.00769	96	-1.90723	9.78229e-29	down	[M]	Cell wall/membrane/envelope biogenesis	Molecular Function: iron ion binding (GO:0005506);; Cellular Component: integral component of membrane (GO:0016021);; Molecular Function: oxidoreductase activity, acting on paired donors, with incorporation or reduction of molecular oxygen (GO:0016705);; Molecular Function: heme binding (GO:0020037);;	K13260|6.2e-60|cit:102624248|K13260 isoflavone/4'-methoxyisoflavone 2'-hydroxylase [EC:1.14.14.90 1.14.14.89] | (RefSeq) cytochrome P450 81E8-like	Isoflavonoid biosynthesis (ko00943)	--	--	Cytochrome P450	Isoflavone 3'-hydroxylase (Fragment) OS=Medicago truncatula OX=3880 GN=CYP81E9 PE=1 SV=1	Q	Secondary metabolites biosynthesis, transport and catabolism	Wax synthase isoform 1 [Zea mays]	molecular function: binding (GO:0005488);; cellular component: cellular anatomical entity (GO:0110165);; biological process: metabolic process (GO:0008152);; molecular function: catalytic activity (GO:0003824)
Zm00001d004168	--	1.11002	125	1.03047	142	1.04681	177	0.42958	67	0.309899	51	0.390026	66	-1.27476	2.73189e-09	down	--	--	--	--	--	--	--	--	--	--	--	hypothetical protein ZEAMMB73_Zm00001d004168 [Zea mays]	--
Zm00001d004300	LOC100280669	17.9587	1721	18.7814	1902	19.6638	2492	37.6907	4383	37.1253	4626	36.0969	4933	1.18565	2.29997e-169	up	--	--	Molecular Function: ligase activity (GO:0016874);; Molecular Function: ubiquitin protein ligase activity (GO:0061630);;	K22753|4.8e-49|sly:101262398|K22753 E3 ubiquitin-protein ligase RNF6 [EC:2.3.2.27] | (RefSeq) probable E3 ubiquitin-protein ligase RHG1A	--	[O]	Posttranslational modification, protein turnover, chaperones	Ring finger domain	E3 ubiquitin-protein ligase MBR2 OS=Arabidopsis thaliana OX=3702 GN=MBR2 PE=1 SV=1	O	Posttranslational modification, protein turnover, chaperones	uncharacterized protein LOC100280669 [Zea mays]	molecular function: catalytic activity (GO:0003824);; biological process: metabolic process (GO:0008152);; biological process: cellular process (GO:0009987)
Zm00001d004335	LOC103646769	0.882184	104	0.853136	109	0.83877	138	3.74026	530	4.07354	614	4.12202	671	2.36084	4.01138e-78	up	[V]	Defense mechanisms	Molecular Function: ATP binding (GO:0005524);; Cellular Component: plasma membrane (GO:0005886);; Cellular Component: integral component of membrane (GO:0016021);; Molecular Function: ATPase activity (GO:0016887);; Molecular Function: ATPase-coupled transmembrane transporter activity (GO:0042626);; Biological Process: transmembrane transport (GO:0055085);;	K21396|7.6e-57|gsl:Gasu_36200|K21396 ATP-binding cassette, subfamily G (WHITE), eye pigment precursor transporter | (RefSeq) ABC transporter, ATP-binding protein	--	[Q]	Secondary metabolites biosynthesis, transport and catabolism	ABC-2 type transporter	ABC transporter G family member 28 OS=Arabidopsis thaliana OX=3702 GN=ABCG28 PE=3 SV=1	Q	Secondary metabolites biosynthesis, transport and catabolism	ABC transporter G family member 25 isoform X1 [Zea mays]	molecular function: binding (GO:0005488);; cellular component: cellular anatomical entity (GO:0110165);; molecular function: catalytic activity (GO:0003824);; biological process: cellular process (GO:0009987);; biological process: localization (GO:0051179);; molecular function: transporter activity (GO:0005215)
Zm00001d004339	LOC103646774	3.1386	281	2.33449	228	2.77126	347	1.30524	140	0.917317	106	1.11584	139	-1.15922	5.04044e-12	down	--	--	Molecular Function: mRNA binding (GO:0003729);; Cellular Component: cytoplasm (GO:0005737);; Biological Process: posttranscriptional regulation of gene expression (GO:0010608);;	--	--	[J]	Translation, ribosomal structure and biogenesis	Pumilio-family RNA binding repeat	Pumilio homolog 1 OS=Arabidopsis thaliana OX=3702 GN=APUM1 PE=1 SV=1	J	Translation, ribosomal structure and biogenesis	pumilio homolog 3 [Zea mays]	molecular function: binding (GO:0005488);; cellular component: cellular anatomical entity (GO:0110165);; biological process: biological regulation (GO:0065007)
Zm00001d004340	LOC100281395	80.3396	5244	77.0465	5612	85.7036	7731	26.2647	2111	28.7669	2396	29.3629	2652	-1.37924	7.62785e-199	down	--	--	Biological Process: amino acid transmembrane transport (GO:0003333);; Cellular Component: vacuolar membrane (GO:0005774);; Cellular Component: plasma membrane (GO:0005886);; Molecular Function: amino acid transmembrane transporter activity (GO:0015171);; Cellular Component: integral component of membrane (GO:0016021);;	K15015|3.0e-291|zma:100281395|K15015 solute carrier family 32 (vesicular inhibitory amino acid transporter) | (RefSeq) amino acid permease	--	[E]	Amino acid transport and metabolism	Transmembrane amino acid transporter protein	Amino acid transporter AVT1C OS=Arabidopsis thaliana OX=3702 GN=AVT1C PE=1 SV=1	E	Amino acid transport and metabolism	uncharacterized protein LOC100281395 [Zea mays]	biological process: cellular process (GO:0009987);; biological process: localization (GO:0051179);; cellular component: cellular anatomical entity (GO:0110165);; molecular function: transporter activity (GO:0005215)
Zm00001d004366	LOC103646792	2.61233	120	3.18137	159	2.637	170	38.0557	2107	38.7772	2283	40.5459	2577	3.94679	0	up	[G]	Carbohydrate transport and metabolism	Molecular Function: UDP-glycosyltransferase activity (GO:0008194);; Cellular Component: intracellular membrane-bounded organelle (GO:0043231);; Molecular Function: quercetin 3-O-glucosyltransferase activity (GO:0080043);; Molecular Function: quercetin 7-O-glucosyltransferase activity (GO:0080044);;	K13691|5.0e-138|zma:103647591|K13691 pathogen-inducible salicylic acid glucosyltransferase [EC:2.4.1.-] | (RefSeq) UDP-glycosyltransferase 79	--	[GC]	Carbohydrate transport and metabolism;; Energy production and conversion	UDP-glucoronosyl and UDP-glucosyl transferase	UDP-glucosyltransferase UGT13248 OS=Hordeum vulgare subsp. vulgare OX=112509 PE=2 SV=1	--	--	UDP-glycosyltransferase 79 isoform X2 [Zea mays]	molecular function: catalytic activity (GO:0003824);; cellular component: intracellular (GO:0005622);; cellular component: cellular anatomical entity (GO:0110165)
Zm00001d004388	LOC100193552	2.40421	38	2.02367	34	3.14521	68	5.4489	102	4.25238	85	4.89625	105	1.07692	5.28136e-05	up	[P]	Inorganic ion transport and metabolism	Molecular Function: N,N-dimethylaniline monooxygenase activity (GO:0004499);; Molecular Function: flavin adenine dinucleotide binding (GO:0050660);; Molecular Function: NADP binding (GO:0050661);;	K22324|7.0e-12|brp:103843151|K22324 aliphatic glucosinolate S-oxygenase [EC:1.14.13.237] | (RefSeq) flavin-containing monooxygenase FMO GS-OX5	--	[Q]	Secondary metabolites biosynthesis, transport and catabolism	Flavin-binding monooxygenase-like	Probable flavin-containing monooxygenase 1 OS=Arabidopsis thaliana OX=3702 GN=FMO1 PE=2 SV=1	Q	Secondary metabolites biosynthesis, transport and catabolism	putative flavin-containing monooxygenase 1 [Zea mays]	biological process: metabolic process (GO:0008152);; molecular function: catalytic activity (GO:0003824);; molecular function: binding (GO:0005488)
Zm00001d004389	LOC100193552	4.32148	159	3.63871	145	3.72619	192	7.79046	345	6.8294	321	7.00052	356	1.03394	1.0395e-13	up	[P]	Inorganic ion transport and metabolism	Molecular Function: N,N-dimethylaniline monooxygenase activity (GO:0004499);; Molecular Function: flavin adenine dinucleotide binding (GO:0050660);; Molecular Function: NADP binding (GO:0050661);;	--	--	[Q]	Secondary metabolites biosynthesis, transport and catabolism	Flavin-binding monooxygenase-like	Probable flavin-containing monooxygenase 1 OS=Arabidopsis thaliana OX=3702 GN=FMO1 PE=2 SV=1	Q	Secondary metabolites biosynthesis, transport and catabolism	uncharacterized protein LOC100193552 [Zea mays]	biological process: metabolic process (GO:0008152);; molecular function: catalytic activity (GO:0003824);; molecular function: binding (GO:0005488)
Zm00001d004413	LOC100216722	120.89	5923	113.152	6035	118.508	8132	274.099	16207	262.653	16513	257.588	17488	1.31736	0	up	[E]	Amino acid transport and metabolism	Molecular Function: cysteine synthase activity (GO:0004124);; Molecular Function: copper ion binding (GO:0005507);; Cellular Component: cytoplasm (GO:0005737);; Cellular Component: mitochondrion (GO:0005739);; Biological Process: cysteine biosynthetic process from serine (GO:0006535);; Biological Process: immune response (GO:0006955);; Cellular Component: chloroplast (GO:0009507);; Biological Pro…	K13034|1.9e-180|sita:101779131|K13034 L-3-cyanoalanine synthase/ cysteine synthase [EC:2.5.1.47 4.4.1.9] | (RefSeq) bifunctional L-3-cyanoalanine synthase/cysteine synthase 2, mitochondrial	Cysteine and methionine metabolism (ko00270);; Cyanoamino acid metabolism (ko00460);; Sulfur metabolism (ko00920);; Carbon metabolism (ko01200);; Biosynthesis of amino acids (ko01230)	[E]	Amino acid transport and metabolism	Pyridoxal-phosphate dependent enzyme	L-3-cyanoalanine synthase 2, mitochondrial OS=Malus domestica OX=3750 GN=CAS2 PE=1 SV=1	E	Amino acid transport and metabolism	cysteine synthase [Zea mays]	molecular function: catalytic activity (GO:0003824);; molecular function: binding (GO:0005488);; cellular component: cellular anatomical entity (GO:0110165);; cellular component: intracellular (GO:0005622);; biological process: metabolic process (GO:0008152);; biological process: cellular process (GO:0009987);; biological process: immune system process (GO:0002376);; biological process: response …
Zm00001d004435	LOC103648855	2.00475	81	2.14339	95	2.24333	127	0.690898	34	0.866471	45	1.13015	64	-1.09145	3.08166e-05	down	--	--	--	--	--	--	--	--	--	--	--	hypothetical protein ZEAMMB73_Zm00001d004435 [Zea mays]	--
Zm00001d004467	LOC103646858	28.0439	1697	30.3364	1998	29.3631	2488	13.0462	953	11.6229	903	12.2076	1024	-1.10544	1.8554e-68	down	[P]	Inorganic ion transport and metabolism	Molecular Function: N,N-dimethylaniline monooxygenase activity (GO:0004499);; Cellular Component: integral component of membrane (GO:0016021);; Molecular Function: flavin adenine dinucleotide binding (GO:0050660);; Molecular Function: NADP binding (GO:0050661);;	K11816|8.8e-248|zma:103646858|K11816 indole-3-pyruvate monooxygenase [EC:1.14.13.168] | (RefSeq) probable indole-3-pyruvate monooxygenase YUCCA9	Tryptophan metabolism (ko00380)	[Q]	Secondary metabolites biosynthesis, transport and catabolism	Flavin-binding monooxygenase-like	Probable indole-3-pyruvate monooxygenase YUCCA5 OS=Arabidopsis thaliana OX=3702 GN=YUC5 PE=2 SV=1	Q	Secondary metabolites biosynthesis, transport and catabolism	probable indole-3-pyruvate monooxygenase YUCCA9 [Zea mays]	biological process: metabolic process (GO:0008152);; molecular function: catalytic activity (GO:0003824);; cellular component: cellular anatomical entity (GO:0110165);; molecular function: binding (GO:0005488)
Zm00001d004484	LOC103646867	1.75226	92	2.06785	118	1.75155	128	0.544071	35	0.575348	39	0.491521	36	-1.62841	2.1115e-10	down	--	--	Molecular Function: magnesium ion binding (GO:0000287);; Molecular Function: terpene synthase activity (GO:0010333);;	K23754|1.2e-262|zma:100281754|K23754 eudesmane-5,11-diol synthase [EC:4.2.3.197] | (RefSeq) terpene synthase 7	--	--	--	Terpene synthase family, metal binding domain	Eudesmanediol synthase OS=Zea mays OX=4577 GN=EDS PE=3 SV=1	S	Function unknown	Alpha-humulene/(-)-(E)-beta-caryophyllene synthase [Zea mays]	molecular function: binding (GO:0005488);; molecular function: catalytic activity (GO:0003824)
[truncated: 4,419 more rows]

## Sheet:  DEGs in ZCT vs. ZTS
Table S4. Significant differentially expressed genes(DEGs) under control and low temperature stress in ZCT vs. ZTS.
ID	nr_symbol	ZCT1_FPKM	ZCT1_count	ZCT2_FPKM	ZCT2_count	ZCT3_FPKM	ZCT3_count	ZTS1_FPKM	ZTS1_count	ZTS2_FPKM	ZTS2_count	ZTS3_FPKM	ZTS3_count	log2FC	FDR	regulated	COG_class	COG_class_annotation	GO_annotation	KEGG_annotation	KEGG_pathway_annotation	KOG_class	KOG_class_annotation	Pfam_annotation	Swiss_Prot_annotation	eggNOG_class	eggNOG_class_annotation	NR_annotation	GO_second_level_annotation
NewGene_10003	--	0.97703	56	0.747741	34	0.86248	37	0.123327	8	0.025528	2	0.092977	6	-2.99729	9.36879e-08	down	--	--	--	--	--	--	--	--	--	--	--	hypothetical protein Zm00014a_031106 [Zea mays]	--
[truncated: 4,893 more rows]

## Sheet: DEGs in DMY1 and ZD958
Table S4. Co-expression of significant differentially expressed genes(DEGs) under control and low temperature stress in DMY1 and ZD958.
[truncated: 3,006 more rows]
