# Supplementary material for: Transcriptome Analysis Reveals POD as an Important Indicator for Assessing Low-Temperature Tolerance in Maize Radicles during Germination
Source: Plants (Basel). 2024 May 14;13(10):1362. doi: 10.3390/plants13101362 (PMC11125230; doi:10.3390/plants13101362)
Supplement: Supplementary file 1 [file plants-13-01362-s001.zip › Supplementary_table_5.xlsx]

## Sheet: DCT vs. DTS
Table S5. Gene Ontology analysis of DCT vs. DTS.
Term_type	ID	Description	pvalue	qvalue	DEG_item	DEG_list	Bg_item	Bg_list	geneID
biological_process	GO:0006334	nucleosome assembly	2.34132e-09	4.14043e-06	26	2124	66	19202	Zm00001d002543;Zm00001d002601;Zm00001d002784;Zm00001d005789;Zm00001d005791;Zm00001d008669;Zm00001d010575;Zm00001d012166;Zm00001d012423;Zm00001d013066;Zm00001d013067;Zm00001d018981;Zm00001d020580;Zm00001d020584;Zm00001d020585;Zm00001d021422;Zm00001d021477;Zm00001d027394;Zm00001d032070;Zm00001d034479;Zm00001d042930;Zm00001d042954;Zm00001d045478;Zm00001d048491;Zm00001d050368;Zm00001d051478
biological_process	GO:0042744	hydrogen peroxide catabolic process	1.70457e-08	1.5072e-05	43	2124	159	19202	NewGene_14128;Zm00001d002004;Zm00001d003381;Zm00001d006097;Zm00001d006933;Zm00001d008299;Zm00001d008898;Zm00001d009140;Zm00001d010064;Zm00001d010218;Zm00001d010924;Zm00001d014341;Zm00001d016185;Zm00001d016443;Zm00001d018618;Zm00001d020797;Zm00001d021533;Zm00001d022280;Zm00001d022283;Zm00001d024750;Zm00001d024751;Zm00001d024752;Zm00001d025047;Zm00001d025402;Zm00001d027511;Zm00001d028348;Zm00001d03…
biological_process	GO:0006749	glutathione metabolic process	8.31632e-07	0.000428429	21	2124	60	19202	Zm00001d018220;Zm00001d021470;Zm00001d022312;Zm00001d027557;Zm00001d029652;Zm00001d029696;Zm00001d029699;Zm00001d029702;Zm00001d029703;Zm00001d029708;Zm00001d038192;Zm00001d042095;Zm00001d042098;Zm00001d042099;Zm00001d043344;Zm00001d043789;Zm00001d043795;Zm00001d043941;Zm00001d048354;Zm00001d048558;Zm00001d048559
biological_process	GO:0006979	response to oxidative stress	1.1281e-06	0.000428429	54	2124	251	19202	NewGene_13557;NewGene_14128;NewGene_4735;Zm00001d002004;Zm00001d002704;Zm00001d003381;Zm00001d006097;Zm00001d006933;Zm00001d008299;Zm00001d008898;Zm00001d009140;Zm00001d010064;Zm00001d010218;Zm00001d010336;Zm00001d010924;Zm00001d014341;Zm00001d016185;Zm00001d016443;Zm00001d016735;Zm00001d018618;Zm00001d020797;Zm00001d021533;Zm00001d022280;Zm00001d022283;Zm00001d022569;Zm00001d024253;Zm00001d02475…
biological_process	GO:0003333	amino acid transmembrane transport	1.21133e-06	0.000428429	23	2124	71	19202	Zm00001d004340;Zm00001d004705;Zm00001d010231;Zm00001d012485;Zm00001d015658;Zm00001d017557;Zm00001d018340;Zm00001d018751;Zm00001d019225;Zm00001d023593;Zm00001d025665;Zm00001d030751;Zm00001d032325;Zm00001d035157;Zm00001d035162;Zm00001d035243;Zm00001d036984;Zm00001d037057;Zm00001d037229;Zm00001d044192;Zm00001d044994;Zm00001d050211;Zm00001d053143
biological_process	GO:0009969	xyloglucan biosynthetic process	1.8989e-06	0.000559675	17	2124	44	19202	Zm00001d002609;Zm00001d007973;Zm00001d018155;Zm00001d018156;Zm00001d018716;Zm00001d025547;Zm00001d025851;Zm00001d026023;Zm00001d026066;Zm00001d028811;Zm00001d028874;Zm00001d039763;Zm00001d044936;Zm00001d044937;Zm00001d047694;Zm00001d051264;Zm00001d052168
biological_process	GO:0044772	mitotic cell cycle phase transition	1.41457e-05	0.00357366	20	2124	65	19202	Zm00001d005293;Zm00001d009011;Zm00001d010656;Zm00001d013744;Zm00001d014756;Zm00001d019696;Zm00001d020033;Zm00001d020772;Zm00001d020996;Zm00001d021745;Zm00001d026129;Zm00001d028092;Zm00001d028365;Zm00001d030894;Zm00001d036360;Zm00001d040381;Zm00001d041345;Zm00001d043164;Zm00001d044984;Zm00001d048127
biological_process	GO:0030001	metal ion transport	2.01598e-05	0.00445638	24	2124	88	19202	Zm00001d002496;Zm00001d003945;Zm00001d004138;Zm00001d007130;Zm00001d011274;Zm00001d011955;Zm00001d012484;Zm00001d012973;Zm00001d016691;Zm00001d019936;Zm00001d020257;Zm00001d022102;Zm00001d022474;Zm00001d025241;Zm00001d026298;Zm00001d026513;Zm00001d027708;Zm00001d034634;Zm00001d034978;Zm00001d035783;Zm00001d040839;Zm00001d042270;Zm00001d043615;Zm00001d048411
biological_process	GO:0034605	cellular response to heat	2.31658e-05	0.00455188	15	2124	42	19202	Zm00001d010304;Zm00001d010812;Zm00001d012749;Zm00001d016255;Zm00001d016674;Zm00001d020704;Zm00001d020714;Zm00001d022295;Zm00001d026094;Zm00001d030368;Zm00001d031332;Zm00001d034433;Zm00001d038153;Zm00001d046299;Zm00001d052738
biological_process	GO:0006644	phospholipid metabolic process	7.87327e-05	0.0139233	10	2124	23	19202	NewGene_782;Zm00001d000113;Zm00001d008592;Zm00001d011927;Zm00001d013461;Zm00001d020040;Zm00001d028505;Zm00001d033683;Zm00001d038908;Zm00001d052616
biological_process	GO:0000079	regulation of cyclin-dependent protein serine/threonine kinase activity	0.000110575	0.0173206	20	2124	74	19202	Zm00001d005293;Zm00001d009011;Zm00001d010656;Zm00001d013744;Zm00001d014756;Zm00001d019696;Zm00001d020033;Zm00001d020772;Zm00001d020996;Zm00001d021745;Zm00001d026129;Zm00001d028092;Zm00001d028365;Zm00001d030894;Zm00001d036360;Zm00001d040381;Zm00001d041345;Zm00001d043164;Zm00001d044984;Zm00001d048127
biological_process	GO:0055085	transmembrane transport	0.000117532	0.0173206	38	2124	185	19202	Zm00001d004335;Zm00001d008733;Zm00001d009025;Zm00001d009705;Zm00001d011006;Zm00001d011315;Zm00001d012438;Zm00001d017323;Zm00001d019951;Zm00001d020134;Zm00001d025437;Zm00001d025887;Zm00001d027667;Zm00001d028689;Zm00001d029608;Zm00001d029842;Zm00001d031447;Zm00001d034918;Zm00001d034940;Zm00001d036986;Zm00001d038068;Zm00001d039631;Zm00001d041653;Zm00001d042953;Zm00001d043598;Zm00001d044442;Zm00001d0…
biological_process	GO:0061408	positive regulation of transcription from RNA polymerase II promoter in response to heat stress	0.000153178	0.0208371	11	2124	29	19202	Zm00001d010812;Zm00001d012749;Zm00001d016255;Zm00001d016674;Zm00001d020704;Zm00001d020714;Zm00001d022295;Zm00001d026094;Zm00001d034433;Zm00001d046299;Zm00001d052738
biological_process	GO:0030261	chromosome condensation	0.000187969	0.0237435	7	2124	13	19202	Zm00001d002601;Zm00001d002784;Zm00001d013067;Zm00001d018981;Zm00001d034479;Zm00001d045478;Zm00001d050368
biological_process	GO:0071555	cell wall organization	0.000216997	0.0255828	43	2124	224	19202	Zm00001d002193;Zm00001d002410;Zm00001d006571;Zm00001d007231;Zm00001d007973;Zm00001d009167;Zm00001d010304;Zm00001d011444;Zm00001d014617;Zm00001d017699;Zm00001d018031;Zm00001d018155;Zm00001d018156;Zm00001d018716;Zm00001d020392;Zm00001d021731;Zm00001d021736;Zm00001d023810;Zm00001d024071;Zm00001d024379;Zm00001d024382;Zm00001d024386;Zm00001d025547;Zm00001d027313;Zm00001d029539;Zm00001d030121;Zm00001d0…
biological_process	GO:0009664	plant-type cell wall organization	0.00024102	0.026639	20	2124	78	19202	Zm00001d002548;Zm00001d010304;Zm00001d016024;Zm00001d016025;Zm00001d016027;Zm00001d016035;Zm00001d016054;Zm00001d018031;Zm00001d025018;Zm00001d027717;Zm00001d032876;Zm00001d032882;Zm00001d032884;Zm00001d038153;Zm00001d038476;Zm00001d040075;Zm00001d040249;Zm00001d043047;Zm00001d046005;Zm00001d048418
biological_process	GO:0010731	protein glutathionylation	0.000285595	0.0280585	5	2124	7	19202	Zm00001d011035;Zm00001d028692;Zm00001d028693;Zm00001d037240;Zm00001d047765
biological_process	GO:0019676	ammonia assimilation cycle	0.000285595	0.0280585	5	2124	7	19202	NewGene_3611;Zm00001d011610;Zm00001d022388;Zm00001d038948;Zm00001d043845
biological_process	GO:0009626	plant-type hypersensitive response	0.000340036	0.0307607	7	2124	14	19202	Zm00001d016483;Zm00001d020524;Zm00001d036361;Zm00001d038971;Zm00001d043462;Zm00001d044723;Zm00001d050518
biological_process	GO:0031936	negative regulation of chromatin silencing	0.000347889	0.0307607	8	2124	18	19202	Zm00001d002601;Zm00001d002784;Zm00001d013067;Zm00001d018981;Zm00001d021145;Zm00001d034479;Zm00001d045478;Zm00001d050368
biological_process	GO:0046777	protein autophosphorylation	0.000378306	0.0318574	31	2124	149	19202	NewGene_782;Zm00001d002175;Zm00001d002540;Zm00001d003272;Zm00001d003639;Zm00001d007029;Zm00001d009708;Zm00001d009741;Zm00001d010945;Zm00001d012216;Zm00001d014773;Zm00001d015100;Zm00001d016242;Zm00001d020118;Zm00001d020429;Zm00001d021139;Zm00001d024291;Zm00001d025799;Zm00001d026018;Zm00001d026139;Zm00001d027480;Zm00001d028686;Zm00001d030173;Zm00001d031049;Zm00001d034089;Zm00001d036602;Zm00001d0375…
biological_process	GO:0043618	regulation of transcription from RNA polymerase II promoter in response to stress	0.000564088	0.0443483	11	2124	33	19202	Zm00001d010812;Zm00001d012749;Zm00001d016255;Zm00001d016674;Zm00001d020704;Zm00001d020714;Zm00001d022295;Zm00001d026094;Zm00001d034433;Zm00001d046299;Zm00001d052738
biological_process	GO:0016584	nucleosome positioning	0.000576792	0.0443483	7	2124	15	19202	Zm00001d002601;Zm00001d002784;Zm00001d013067;Zm00001d018981;Zm00001d034479;Zm00001d045478;Zm00001d050368
biological_process	GO:0051598	meiotic recombination checkpoint	0.00135169	0.0995985	3	2124	3	19202	Zm00001d010092;Zm00001d015066;Zm00001d025687
biological_process	GO:0046856	phosphatidylinositol dephosphorylation	0.00150321	0.106332	12	2124	42	19202	Zm00001d018078;Zm00001d019672;Zm00001d020378;Zm00001d021014;Zm00001d033300;Zm00001d035612;Zm00001d035614;Zm00001d038831;Zm00001d039582;Zm00001d048434;Zm00001d052232;Zm00001d052401
biological_process	GO:0010411	xyloglucan metabolic process	0.00164352	0.111786	11	2124	37	19202	Zm00001d002193;Zm00001d002410;Zm00001d014617;Zm00001d017699;Zm00001d024071;Zm00001d024379;Zm00001d024382;Zm00001d027313;Zm00001d046007;Zm00001d050201;Zm00001d052651
biological_process	GO:0050482	arachidonic acid secretion	0.00186236	0.121979	4	2124	6	19202	Zm00001d013461;Zm00001d028505;Zm00001d033683;Zm00001d052616
biological_process	GO:0006486	protein glycosylation	0.00231211	0.146028	28	2124	145	19202	NewGene_6235;Zm00001d000099;Zm00001d002609;Zm00001d003091;Zm00001d007762;Zm00001d007764;Zm00001d014717;Zm00001d018312;Zm00001d026066;Zm00001d027639;Zm00001d027643;Zm00001d028980;Zm00001d032791;Zm00001d032794;Zm00001d032795;Zm00001d032797;Zm00001d034508;Zm00001d034511;Zm00001d038924;Zm00001d040020;Zm00001d041181;Zm00001d045052;Zm00001d045149;Zm00001d045297;Zm00001d047109;Zm00001d047562;Zm00001d048…
biological_process	GO:0042138	meiotic DNA double-strand break formation	0.00248492	0.151531	6	2124	14	19202	Zm00001d010092;Zm00001d014728;Zm00001d015066;Zm00001d025687;Zm00001d046970;Zm00001d049471
biological_process	GO:0006537	glutamate biosynthetic process	0.00257256	0.151646	5	2124	10	19202	NewGene_3611;Zm00001d011610;Zm00001d022388;Zm00001d038948;Zm00001d043845
biological_process	GO:0009408	response to heat	0.00309654	0.176645	19	2124	88	19202	NewGene_6881;Zm00001d010304;Zm00001d016735;Zm00001d018298;Zm00001d021634;Zm00001d028024;Zm00001d028555;Zm00001d029539;Zm00001d030368;Zm00001d034368;Zm00001d038153;Zm00001d039941;Zm00001d042137;Zm00001d043361;Zm00001d044874;Zm00001d047293;Zm00001d047302;Zm00001d052194;Zm00001d053965
biological_process	GO:0055072	iron ion homeostasis	0.00360266	0.199094	13	2124	52	19202	NewGene_3188;Zm00001d012477;Zm00001d016926;Zm00001d021599;Zm00001d021973;Zm00001d024594;Zm00001d024595;Zm00001d028797;Zm00001d029607;Zm00001d042848;Zm00001d042901;Zm00001d042905;Zm00001d043019
biological_process	GO:0045910	negative regulation of DNA recombination	0.00422364	0.226339	7	2124	20	19202	Zm00001d002601;Zm00001d002784;Zm00001d013067;Zm00001d018981;Zm00001d034479;Zm00001d045478;Zm00001d050368
biological_process	GO:0006750	glutathione biosynthetic process	0.00495879	0.25055	3	2124	4	19202	NewGene_13818;Zm00001d010950;Zm00001d035445
biological_process	GO:0019354	siroheme biosynthetic process	0.00495879	0.25055	3	2124	4	19202	Zm00001d011428;Zm00001d011429;Zm00001d044138
biological_process	GO:0006559	L-phenylalanine catabolic process	0.00545451	0.267941	6	2124	16	19202	Zm00001d003015;Zm00001d017276;Zm00001d017279;Zm00001d045610;Zm00001d051166;Zm00001d053663
biological_process	GO:0006355	regulation of transcription, DNA-templated	0.00572168	0.273469	162	2124	1213	19202	NewGene_13425;NewGene_13749;NewGene_5507;NewGene_6235;Zm00001d000238;Zm00001d000358;Zm00001d001982;Zm00001d002601;Zm00001d002784;Zm00001d002790;Zm00001d002811;Zm00001d002828;Zm00001d002896;Zm00001d002934;Zm00001d003414;Zm00001d003657;Zm00001d003889;Zm00001d004697;Zm00001d005028;Zm00001d006106;Zm00001d006551;Zm00001d006701;Zm00001d006744;Zm00001d006768;Zm00001d008222;Zm00001d008308;Zm00001d008338;…
biological_process	GO:0042546	cell wall biogenesis	0.00594417	0.276626	11	2124	43	19202	Zm00001d002193;Zm00001d002410;Zm00001d014617;Zm00001d017699;Zm00001d024071;Zm00001d024379;Zm00001d024382;Zm00001d027313;Zm00001d046007;Zm00001d050201;Zm00001d052651
biological_process	GO:0045487	gibberellin catabolic process	0.00668835	0.295696	5	2124	12	19202	Zm00001d012712;Zm00001d018617;Zm00001d024175;Zm00001d037724;Zm00001d043411
biological_process	GO:0060236	regulation of mitotic spindle organization	0.00668835	0.295696	5	2124	12	19202	Zm00001d005570;Zm00001d021583;Zm00001d028195;Zm00001d045480;Zm00001d048104
biological_process	GO:0006468	protein phosphorylation	0.00711908	0.307062	68	2124	458	19202	NewGene_782;Zm00001d000038;Zm00001d000147;Zm00001d002172;Zm00001d002802;Zm00001d002979;Zm00001d003212;Zm00001d003228;Zm00001d003272;Zm00001d005682;Zm00001d006793;Zm00001d007745;Zm00001d009473;Zm00001d010304;Zm00001d011433;Zm00001d011604;Zm00001d011625;Zm00001d011912;Zm00001d012929;Zm00001d012995;Zm00001d016591;Zm00001d016783;Zm00001d017050;Zm00001d018431;Zm00001d018983;Zm00001d020858;Zm00001d0216…
biological_process	GO:0042742	defense response to bacterium	0.00881828	0.348842	22	2124	117	19202	Zm00001d001781;Zm00001d002287;Zm00001d004524;Zm00001d007581;Zm00001d009694;Zm00001d010304;Zm00001d012660;Zm00001d020487;Zm00001d024936;Zm00001d028056;Zm00001d030737;Zm00001d031023;Zm00001d032331;Zm00001d032868;Zm00001d032869;Zm00001d034217;Zm00001d034944;Zm00001d038153;Zm00001d039997;Zm00001d044639;Zm00001d048947;Zm00001d053322
biological_process	GO:0016042	lipid catabolic process	0.00957492	0.348842	13	2124	58	19202	Zm00001d006270;Zm00001d012687;Zm00001d013014;Zm00001d013461;Zm00001d018286;Zm00001d020860;Zm00001d028482;Zm00001d028505;Zm00001d031814;Zm00001d033256;Zm00001d033683;Zm00001d041481;Zm00001d052616
biological_process	GO:0009263	deoxyribonucleotide biosynthetic process	0.011376	0.348842	3	2124	5	19202	Zm00001d003164;Zm00001d037337;Zm00001d045649
biological_process	GO:0009635	response to herbicide	0.011376	0.348842	3	2124	5	19202	Zm00001d002704;Zm00001d004689;Zm00001d048337
biological_process	GO:0010345	suberin biosynthetic process	0.011376	0.348842	3	2124	5	19202	Zm00001d019850;Zm00001d048337;Zm00001d049950
biological_process	GO:0035336	long-chain fatty-acyl-CoA metabolic process	0.011376	0.348842	3	2124	5	19202	Zm00001d019850;Zm00001d048337;Zm00001d049950
biological_process	GO:0060178	regulation of exocyst localization	0.011376	0.348842	3	2124	5	19202	Zm00001d006454;Zm00001d023544;Zm00001d041877
biological_process	GO:0006598	polyamine catabolic process	0.0118955	0.348842	4	2124	9	19202	Zm00001d001883;Zm00001d026334;Zm00001d026586;Zm00001d036513
biological_process	GO:0001824	blastocyst development	0.0122302	0.348842	2	2124	2	19202	Zm00001d010092;Zm00001d015066
biological_process	GO:0007098	centrosome cycle	0.0122302	0.348842	2	2124	2	19202	Zm00001d010092;Zm00001d015066
biological_process	GO:0010148	transpiration	0.0122302	0.348842	2	2124	2	19202	Zm00001d010304;Zm00001d038153
biological_process	GO:0019344	cysteine biosynthetic process	0.0122302	0.348842	2	2124	2	19202	Zm00001d006467;Zm00001d021596
biological_process	GO:0019419	sulfate reduction	0.0122302	0.348842	2	2124	2	19202	Zm00001d006467;Zm00001d021596
biological_process	GO:0022417	protein maturation by protein folding	0.0122302	0.348842	2	2124	2	19202	Zm00001d002954;Zm00001d025905
biological_process	GO:0030997	regulation of centriole-centriole cohesion	0.0122302	0.348842	2	2124	2	19202	Zm00001d010092;Zm00001d015066
biological_process	GO:0033313	meiotic cell cycle checkpoint	0.0122302	0.348842	2	2124	2	19202	Zm00001d010092;Zm00001d015066
biological_process	GO:0045041	protein import into mitochondrial intermembrane space	0.0122302	0.348842	2	2124	2	19202	Zm00001d002954;Zm00001d025905
biological_process	GO:0046208	spermine catabolic process	0.0122302	0.348842	2	2124	2	19202	Zm00001d001883;Zm00001d026586
biological_process	GO:0060629	regulation of homologous chromosome segregation	0.0122302	0.348842	2	2124	2	19202	Zm00001d010092;Zm00001d015066
biological_process	GO:1902000	homogentisate catabolic process	0.0122302	0.348842	2	2124	2	19202	Zm00001d045610;Zm00001d053663
biological_process	GO:1903602	thermospermine catabolic process	0.0122302	0.348842	2	2124	2	19202	Zm00001d001883;Zm00001d026586
biological_process	GO:0005992	trehalose biosynthetic process	0.013829	0.380998	6	2124	19	19202	Zm00001d005658;Zm00001d008338;Zm00001d010755;Zm00001d017502;Zm00001d018082;Zm00001d038728
biological_process	GO:0030042	actin filament depolymerization	0.013829	0.380998	6	2124	19	19202	Zm00001d002714;Zm00001d017516;Zm00001d029656;Zm00001d034643;Zm00001d047942;Zm00001d051388
biological_process	GO:0000103	sulfate assimilation	0.014004	0.380998	5	2124	14	19202	Zm00001d013296;Zm00001d014263;Zm00001d033100;Zm00001d033981;Zm00001d048381
biological_process	GO:0006826	iron ion transport	0.014331	0.38399	10	2124	42	19202	NewGene_3188;Zm00001d012477;Zm00001d021599;Zm00001d024594;Zm00001d024595;Zm00001d028797;Zm00001d042848;Zm00001d042901;Zm00001d042905;Zm00001d043019
biological_process	GO:0009800	cinnamic acid biosynthetic process	0.0181109	0.478024	4	2124	10	19202	Zm00001d003015;Zm00001d017276;Zm00001d017279;Zm00001d051166
biological_process	GO:0050832	defense response to fungus	0.0188757	0.490223	17	2124	90	19202	Zm00001d010304;Zm00001d012660;Zm00001d025281;Zm00001d026139;Zm00001d026649;Zm00001d027524;Zm00001d028417;Zm00001d028814;Zm00001d028815;Zm00001d029785;Zm00001d030737;Zm00001d036366;Zm00001d036370;Zm00001d038153;Zm00001d042179;Zm00001d048947;Zm00001d052893
biological_process	GO:0009809	lignin biosynthetic process	0.0191274	0.490223	5	2124	15	19202	Zm00001d002346;Zm00001d004689;Zm00001d015618;Zm00001d020400;Zm00001d051938
biological_process	GO:0006972	hyperosmotic response	0.0208896	0.49921	3	2124	6	19202	Zm00001d008974;Zm00001d010092;Zm00001d015066
biological_process	GO:0033037	polysaccharide localization	0.0208896	0.49921	3	2124	6	19202	Zm00001d029539;Zm00001d043361;Zm00001d047293
biological_process	GO:0052386	cell wall thickening	0.0208896	0.49921	3	2124	6	19202	Zm00001d029539;Zm00001d043361;Zm00001d047293
biological_process	GO:0052545	callose localization	0.0208896	0.49921	3	2124	6	19202	Zm00001d029539;Zm00001d043361;Zm00001d047293
biological_process	GO:0055062	phosphate ion homeostasis	0.0208896	0.49921	3	2124	6	19202	NewGene_14539;Zm00001d024572;Zm00001d049554
biological_process	GO:0042542	response to hydrogen peroxide	0.0229303	0.540672	10	2124	45	19202	NewGene_13557;Zm00001d016735;Zm00001d018298;Zm00001d021634;Zm00001d027511;Zm00001d028555;Zm00001d028814;Zm00001d028815;Zm00001d039941;Zm00001d053965
biological_process	GO:0008295	spermidine biosynthetic process	0.0260091	0.597338	4	2124	11	19202	Zm00001d020543;Zm00001d020544;Zm00001d051056;Zm00001d051194
biological_process	GO:0009686	gibberellin biosynthetic process	0.0260091	0.597338	4	2124	11	19202	Zm00001d012212;Zm00001d032961;Zm00001d034898;Zm00001d039634
biological_process	GO:0030245	cellulose catabolic process	0.0294288	0.613304	7	2124	28	19202	Zm00001d009097;Zm00001d010446;Zm00001d017949;Zm00001d025475;Zm00001d026605;Zm00001d035442;Zm00001d051814
biological_process	GO:0009755	hormone-mediated signaling pathway	0.0309001	0.613304	26	2124	161	19202	Zm00001d007254;Zm00001d008632;Zm00001d010652;Zm00001d011643;Zm00001d012995;Zm00001d014063;Zm00001d017212;Zm00001d018088;Zm00001d018752;Zm00001d019983;Zm00001d024430;Zm00001d027679;Zm00001d029597;Zm00001d031211;Zm00001d031882;Zm00001d032745;Zm00001d034240;Zm00001d035753;Zm00001d039218;Zm00001d041215;Zm00001d041773;Zm00001d043075;Zm00001d044656;Zm00001d048590;Zm00001d048877;Zm00001d049588
biological_process	GO:0006865	amino acid transport	0.0327138	0.613304	5	2124	17	19202	Zm00001d008974;Zm00001d014152;Zm00001d025437;Zm00001d031120;Zm00001d037017
biological_process	GO:0042128	nitrate assimilation	0.0335832	0.613304	3	2124	7	19202	Zm00001d009017;Zm00001d018206;Zm00001d031769
biological_process	GO:0044210	'de novo' CTP biosynthetic process	0.0335832	0.613304	3	2124	7	19202	Zm00001d009631;Zm00001d011486;Zm00001d044024
biological_process	GO:0009266	response to temperature stimulus	0.0338625	0.613304	13	2124	68	19202	NewGene_6881;Zm00001d003470;Zm00001d010304;Zm00001d016735;Zm00001d029539;Zm00001d030368;Zm00001d038153;Zm00001d038870;Zm00001d041715;Zm00001d043361;Zm00001d044874;Zm00001d047293;Zm00001d053256
biological_process	GO:0030244	cellulose biosynthetic process	0.0338625	0.613304	13	2124	68	19202	Zm00001d006571;Zm00001d014987;Zm00001d021731;Zm00001d021736;Zm00001d023810;Zm00001d030121;Zm00001d031211;Zm00001d032909;Zm00001d034554;Zm00001d041215;Zm00001d046691;Zm00001d047737;Zm00001d049510
biological_process	GO:0001701	in utero embryonic development	0.0339873	0.613304	2	2124	3	19202	Zm00001d010092;Zm00001d015066
biological_process	GO:0006833	water transport	0.0339873	0.613304	2	2124	3	19202	Zm00001d010304;Zm00001d038153
biological_process	GO:0007130	synaptonemal complex assembly	0.0339873	0.613304	2	2124	3	19202	Zm00001d010092;Zm00001d015066
biological_process	GO:0010230	alternative respiration	0.0339873	0.613304	2	2124	3	19202	Zm00001d002434;Zm00001d002435
biological_process	GO:0010336	gibberellic acid homeostasis	0.0339873	0.613304	2	2124	3	19202	Zm00001d018617;Zm00001d045667
biological_process	GO:0015853	adenine transport	0.0339873	0.613304	2	2124	3	19202	Zm00001d007251;Zm00001d048960
biological_process	GO:0015854	guanine transport	0.0339873	0.613304	2	2124	3	19202	Zm00001d007251;Zm00001d048960
biological_process	GO:0030091	protein repair	0.0339873	0.613304	2	2124	3	19202	Zm00001d010336;Zm00001d037273
biological_process	GO:0030574	collagen catabolic process	0.0339873	0.613304	2	2124	3	19202	Zm00001d017992;Zm00001d044771
biological_process	GO:0042044	fluid transport	0.0339873	0.613304	2	2124	3	19202	Zm00001d010304;Zm00001d038153
biological_process	GO:0045144	meiotic sister chromatid segregation	0.0339873	0.613304	2	2124	3	19202	Zm00001d010092;Zm00001d015066
biological_process	GO:0046605	regulation of centrosome cycle	0.0339873	0.613304	2	2124	3	19202	Zm00001d010092;Zm00001d015066
biological_process	GO:0051177	meiotic sister chromatid cohesion	0.0339873	0.613304	2	2124	3	19202	Zm00001d010092;Zm00001d015066
biological_process	GO:0070193	synaptonemal complex organization	0.0339873	0.613304	2	2124	3	19202	Zm00001d010092;Zm00001d015066
biological_process	GO:0009798	axis specification	0.0356695	0.630786	4	2124	12	19202	Zm00001d010304;Zm00001d038153;Zm00001d052019;Zm00001d053256
biological_process	GO:0045493	xylan catabolic process	0.0356695	0.630786	4	2124	12	19202	Zm00001d009060;Zm00001d018080;Zm00001d018965;Zm00001d037656
biological_process	GO:0046323	glucose import	0.0457654	0.801311	14	2124	78	19202	Zm00001d000183;Zm00001d003471;Zm00001d003473;Zm00001d005594;Zm00001d012938;Zm00001d016922;Zm00001d020071;Zm00001d020463;Zm00001d021775;Zm00001d023941;Zm00001d025572;Zm00001d027268;Zm00001d029251;Zm00001d048823
biological_process	GO:0010229	inflorescence development	0.047127	0.807524	4	2124	13	19202	Zm00001d010304;Zm00001d038153;Zm00001d045098;Zm00001d050649
biological_process	GO:0010035	response to inorganic substance	0.0471525	0.807524	17	2124	100	19202	NewGene_13557;NewGene_3611;Zm00001d003470;Zm00001d007068;Zm00001d009017;Zm00001d010652;Zm00001d016735;Zm00001d016911;Zm00001d022569;Zm00001d028808;Zm00001d029587;Zm00001d029946;Zm00001d038870;Zm00001d044874;Zm00001d047470;Zm00001d051746;Zm00001d053941
biological_process	GO:0006597	spermine biosynthetic process	0.0493907	0.807524	3	2124	8	19202	Zm00001d020543;Zm00001d020544;Zm00001d051056
biological_process	GO:0052543	callose deposition in cell wall	0.0493907	0.807524	3	2124	8	19202	Zm00001d029539;Zm00001d043361;Zm00001d047293
biological_process	GO:0045893	positive regulation of transcription, DNA-templated	0.0505137	0.807524	33	2124	223	19202	Zm00001d000112;Zm00001d003210;Zm00001d005578;Zm00001d005951;Zm00001d008665;Zm00001d010048;Zm00001d011843;Zm00001d012719;Zm00001d014201;Zm00001d015153;Zm00001d018571;Zm00001d020025;Zm00001d021934;Zm00001d022613;Zm00001d027679;Zm00001d027852;Zm00001d030577;Zm00001d031882;Zm00001d033005;Zm00001d033167;Zm00001d035408;Zm00001d035440;Zm00001d036392;Zm00001d037170;Zm00001d038446;Zm00001d042609;Zm00001d0…
biological_process	GO:0009409	response to cold	0.0508138	0.807524	13	2124	72	19202	Zm00001d003470;Zm00001d017502;Zm00001d022264;Zm00001d024778;Zm00001d027480;Zm00001d028814;Zm00001d028815;Zm00001d037480;Zm00001d038870;Zm00001d041715;Zm00001d042609;Zm00001d051932;Zm00001d053256
biological_process	GO:0006342	chromatin silencing	0.050987	0.807524	11	2124	58	19202	Zm00001d006213;Zm00001d009350;Zm00001d012837;Zm00001d013392;Zm00001d019045;Zm00001d021300;Zm00001d021706;Zm00001d023901;Zm00001d033822;Zm00001d035619;Zm00001d044246
biological_process	GO:0042545	cell wall modification	0.050987	0.807524	11	2124	58	19202	Zm00001d002726;Zm00001d003617;Zm00001d010793;Zm00001d018031;Zm00001d028351;Zm00001d029539;Zm00001d038794;Zm00001d043361;Zm00001d047293;Zm00001d050082;Zm00001d052757
biological_process	GO:0055114	oxidation-reduction process	0.0512345	0.807524	35	2124	239	19202	NewGene_3611;NewGene_6881;Zm00001d002847;Zm00001d005251;Zm00001d006270;Zm00001d006503;Zm00001d007430;Zm00001d011117;Zm00001d011428;Zm00001d011429;Zm00001d013022;Zm00001d013185;Zm00001d014554;Zm00001d016550;Zm00001d017381;Zm00001d017762;Zm00001d018034;Zm00001d020860;Zm00001d022518;Zm00001d025924;Zm00001d026560;Zm00001d029861;Zm00001d030368;Zm00001d037542;Zm00001d039384;Zm00001d044120;Zm00001d04413…
biological_process	GO:0045927	positive regulation of growth	0.0602551	0.807524	6	2124	26	19202	Zm00001d010855;Zm00001d012257;Zm00001d012402;Zm00001d014789;Zm00001d016792;Zm00001d036402
biological_process	GO:0019915	lipid storage	0.0603762	0.807524	4	2124	14	19202	Zm00001d010855;Zm00001d011830;Zm00001d013494;Zm00001d027258
biological_process	GO:0046274	lignin catabolic process	0.0603762	0.807524	4	2124	14	19202	Zm00001d012477;Zm00001d042901;Zm00001d042905;Zm00001d043019
biological_process	GO:0046621	negative regulation of organ growth	0.0603762	0.807524	4	2124	14	19202	Zm00001d021225;Zm00001d027868;Zm00001d035989;Zm00001d048301
biological_process	GO:0010143	cutin biosynthetic process	0.0621457	0.807524	5	2124	20	19202	Zm00001d010520;Zm00001d014984;Zm00001d024723;Zm00001d038366;Zm00001d041596
biological_process	GO:0002238	response to molecule of fungal origin	0.0630157	0.807524	2	2124	4	19202	Zm00001d022569;Zm00001d028808
biological_process	GO:0006544	glycine metabolic process	0.0630157	0.807524	2	2124	4	19202	Zm00001d012247;Zm00001d042661
biological_process	GO:0006565	L-serine catabolic process	0.0630157	0.807524	2	2124	4	19202	Zm00001d012247;Zm00001d042661
biological_process	GO:0007135	meiosis II	0.0630157	0.807524	2	2124	4	19202	Zm00001d010092;Zm00001d015066
biological_process	GO:0007266	Rho protein signal transduction	0.0630157	0.807524	2	2124	4	19202	Zm00001d017859;Zm00001d051687
biological_process	GO:0008612	peptidyl-lysine modification to peptidyl-hypusine	0.0630157	0.807524	2	2124	4	19202	Zm00001d003994;Zm00001d051890
biological_process	GO:0009943	adaxial/abaxial axis specification	0.0630157	0.807524	2	2124	4	19202	Zm00001d010304;Zm00001d038153
biological_process	GO:0009955	adaxial/abaxial pattern specification	0.0630157	0.807524	2	2124	4	19202	Zm00001d010304;Zm00001d038153
biological_process	GO:0010133	proline catabolic process to glutamate	0.0630157	0.807524	2	2124	4	19202	Zm00001d029853;Zm00001d047124
biological_process	GO:0016477	cell migration	0.0630157	0.807524	2	2124	4	19202	Zm00001d010039;Zm00001d044877
biological_process	GO:0031023	microtubule organizing center organization	0.0630157	0.807524	2	2124	4	19202	Zm00001d010092;Zm00001d015066
biological_process	GO:0042549	photosystem II stabilization	0.0630157	0.807524	2	2124	4	19202	Zm00001d014564;Zm00001d036535
biological_process	GO:0045835	negative regulation of meiotic nuclear division	0.0630157	0.807524	2	2124	4	19202	Zm00001d010092;Zm00001d015066
biological_process	GO:0046653	tetrahydrofolate metabolic process	0.0630157	0.807524	2	2124	4	19202	Zm00001d012247;Zm00001d042661
biological_process	GO:0046655	folic acid metabolic process	0.0630157	0.807524	2	2124	4	19202	Zm00001d012247;Zm00001d042661
biological_process	GO:0046688	response to copper ion	0.0630157	0.807524	2	2124	4	19202	Zm00001d028814;Zm00001d028815
biological_process	GO:0051447	negative regulation of meiotic cell cycle	0.0630157	0.807524	2	2124	4	19202	Zm00001d010092;Zm00001d015066
biological_process	GO:0060631	regulation of meiosis I	0.0630157	0.807524	2	2124	4	19202	Zm00001d010092;Zm00001d015066
biological_process	GO:0061983	meiosis II cell cycle process	0.0630157	0.807524	2	2124	4	19202	Zm00001d010092;Zm00001d015066
biological_process	GO:0065001	specification of axis polarity	0.0630157	0.807524	2	2124	4	19202	Zm00001d010304;Zm00001d038153
biological_process	GO:0070370	cellular heat acclimation	0.0630157	0.807524	2	2124	4	19202	Zm00001d010304;Zm00001d038153
biological_process	GO:1900027	regulation of ruffle assembly	0.0630157	0.807524	2	2124	4	19202	Zm00001d022148;Zm00001d053541
biological_process	GO:1904482	cellular response to tetrahydrofolate	0.0630157	0.807524	2	2124	4	19202	Zm00001d012247;Zm00001d042661
biological_process	GO:0030163	protein catabolic process	0.0673573	0.822004	30	2124	205	19202	NewGene_14539;Zm00001d002284;Zm00001d004734;Zm00001d007753;Zm00001d007915;Zm00001d010092;Zm00001d011903;Zm00001d015066;Zm00001d015948;Zm00001d019862;Zm00001d020536;Zm00001d021677;Zm00001d022600;Zm00001d023579;Zm00001d024767;Zm00001d025541;Zm00001d027965;Zm00001d028591;Zm00001d037952;Zm00001d038969;Zm00001d039910;Zm00001d042179;Zm00001d042898;Zm00001d043723;Zm00001d044966;Zm00001d049997;Zm00001d05…
biological_process	GO:0010193	response to ozone	0.0681382	0.822004	3	2124	9	19202	Zm00001d007581;Zm00001d022569;Zm00001d028808
biological_process	GO:0009415	response to water	0.068379	0.822004	8	2124	40	19202	Zm00001d003470;Zm00001d007068;Zm00001d009017;Zm00001d010652;Zm00001d029587;Zm00001d037894;Zm00001d038870;Zm00001d047470
biological_process	GO:0019722	calcium-mediated signaling	0.0705204	0.822004	6	2124	27	19202	Zm00001d011921;Zm00001d036706;Zm00001d041430;Zm00001d041685;Zm00001d047597;Zm00001d049233
biological_process	GO:0000302	response to reactive oxygen species	0.0746412	0.822004	12	2124	69	19202	NewGene_13557;Zm00001d016735;Zm00001d017199;Zm00001d018298;Zm00001d021634;Zm00001d022569;Zm00001d025047;Zm00001d028555;Zm00001d028808;Zm00001d039941;Zm00001d041939;Zm00001d053965
biological_process	GO:0006629	lipid metabolic process	0.0783439	0.822004	31	2124	216	19202	NewGene_1698;NewGene_782;Zm00001d000113;Zm00001d002319;Zm00001d004706;Zm00001d005313;Zm00001d005377;Zm00001d005383;Zm00001d005392;Zm00001d006270;Zm00001d008340;Zm00001d011601;Zm00001d012476;Zm00001d013014;Zm00001d017199;Zm00001d017457;Zm00001d018788;Zm00001d019850;Zm00001d020860;Zm00001d022067;Zm00001d022493;Zm00001d024767;Zm00001d031412;Zm00001d034340;Zm00001d039542;Zm00001d041624;Zm00001d044052…
biological_process	GO:0022603	regulation of anatomical structure morphogenesis	0.0817273	0.822004	6	2124	28	19202	NewGene_13557;Zm00001d010304;Zm00001d013964;Zm00001d038153;Zm00001d051893;Zm00001d054069
biological_process	GO:0048366	leaf development	0.085172	0.822004	10	2124	56	19202	Zm00001d010304;Zm00001d020057;Zm00001d021826;Zm00001d021973;Zm00001d022569;Zm00001d028808;Zm00001d029503;Zm00001d029607;Zm00001d038153;Zm00001d045098
biological_process	GO:0010030	positive regulation of seed germination	0.0895785	0.822004	3	2124	10	19202	Zm00001d006774;Zm00001d026649;Zm00001d037439
biological_process	GO:0120029	proton export across plasma membrane	0.0895785	0.822004	3	2124	10	19202	Zm00001d002006;Zm00001d026490;Zm00001d052022
biological_process	GO:1901002	positive regulation of response to salt stress	0.0895785	0.822004	3	2124	10	19202	Zm00001d000112;Zm00001d026139;Zm00001d042609
biological_process	GO:0000819	sister chromatid segregation	0.0920536	0.822004	4	2124	16	19202	Zm00001d010092;Zm00001d015066;Zm00001d016122;Zm00001d051542
biological_process	GO:0009790	embryo development	0.0928611	0.822004	13	2124	79	19202	Zm00001d000113;Zm00001d006090;Zm00001d010092;Zm00001d015066;Zm00001d018452;Zm00001d024272;Zm00001d032399;Zm00001d034882;Zm00001d045098;Zm00001d052019;Zm00001d053172;Zm00001d053256;Zm00001d054069
biological_process	GO:0009640	photomorphogenesis	0.0938633	0.822004	6	2124	29	19202	Zm00001d014765;Zm00001d025957;Zm00001d036214;Zm00001d036418;Zm00001d051018;Zm00001d051746
biological_process	GO:0043067	regulation of programmed cell death	0.0938633	0.822004	6	2124	29	19202	Zm00001d000113;Zm00001d006638;Zm00001d020487;Zm00001d027965;Zm00001d033262;Zm00001d033419
biological_process	GO:0045490	pectin catabolic process	0.0953942	0.822004	9	2124	50	19202	Zm00001d002726;Zm00001d003617;Zm00001d010793;Zm00001d011156;Zm00001d017416;Zm00001d025067;Zm00001d028351;Zm00001d032806;Zm00001d038794
biological_process	GO:0005975	carbohydrate metabolic process	0.0973573	0.822004	59	2124	451	19202	NewGene_10774;Zm00001d000117;Zm00001d001943;Zm00001d001944;Zm00001d002164;Zm00001d002192;Zm00001d002409;Zm00001d003784;Zm00001d004763;Zm00001d005949;Zm00001d007231;Zm00001d008273;Zm00001d008525;Zm00001d009167;Zm00001d010039;Zm00001d010212;Zm00001d010670;Zm00001d010671;Zm00001d011444;Zm00001d013097;Zm00001d013390;Zm00001d013561;Zm00001d013635;Zm00001d016558;Zm00001d018966;Zm00001d019934;Zm00001d02…
biological_process	GO:0000075	cell cycle checkpoint	0.0974423	0.822004	2	2124	5	19202	Zm00001d010092;Zm00001d015066
biological_process	GO:0006020	inositol metabolic process	0.0974423	0.822004	2	2124	5	19202	Zm00001d043283;Zm00001d043286
biological_process	GO:0006572	tyrosine catabolic process	0.0974423	0.822004	2	2124	5	19202	Zm00001d045610;Zm00001d053663
biological_process	GO:0006741	NADP biosynthetic process	0.0974423	0.822004	2	2124	5	19202	Zm00001d004716;Zm00001d011835
biological_process	GO:0045143	homologous chromosome segregation	0.0974423	0.822004	2	2124	5	19202	Zm00001d010092;Zm00001d015066
biological_process	GO:0045930	negative regulation of mitotic cell cycle	0.0974423	0.822004	2	2124	5	19202	Zm00001d021973;Zm00001d029607
biological_process	GO:0051784	negative regulation of nuclear division	0.0974423	0.822004	2	2124	5	19202	Zm00001d010092;Zm00001d015066
biological_process	GO:0090175	regulation of establishment of planar polarity	0.0974423	0.822004	2	2124	5	19202	Zm00001d051893;Zm00001d054069
biological_process	GO:1904667	negative regulation of ubiquitin protein ligase activity	0.0974423	0.822004	2	2124	5	19202	Zm00001d017043;Zm00001d017045
biological_process	GO:1905330	regulation of morphogenesis of an epithelium	0.0974423	0.822004	2	2124	5	19202	Zm00001d051893;Zm00001d054069
biological_process	GO:1905421	regulation of plant organ morphogenesis	0.0974423	0.822004	2	2124	5	19202	Zm00001d010304;Zm00001d038153
biological_process	GO:2000050	regulation of non-canonical Wnt signaling pathway	0.0974423	0.822004	2	2124	5	19202	Zm00001d051893;Zm00001d054069
biological_process	GO:2000095	regulation of Wnt signaling pathway, planar cell polarity pathway	0.0974423	0.822004	2	2124	5	19202	Zm00001d051893;Zm00001d054069
biological_process	GO:0009734	auxin-activated signaling pathway	0.102183	0.822004	21	2124	142	19202	Zm00001d000358;Zm00001d003160;Zm00001d004697;Zm00001d005830;Zm00001d013071;Zm00001d018088;Zm00001d018256;Zm00001d018414;Zm00001d027877;Zm00001d034463;Zm00001d039624;Zm00001d041418;Zm00001d042267;Zm00001d043515;Zm00001d045203;Zm00001d046893;Zm00001d049141;Zm00001d049295;Zm00001d051172;Zm00001d052269;Zm00001d053819
biological_process	GO:0032147	activation of protein kinase activity	0.102442	0.822004	10	2124	58	19202	Zm00001d004856;Zm00001d005570;Zm00001d016807;Zm00001d021583;Zm00001d028195;Zm00001d045480;Zm00001d047728;Zm00001d048104;Zm00001d050329;Zm00001d052147
biological_process	GO:0006535	cysteine biosynthetic process from serine	0.110312	0.822004	4	2124	17	19202	Zm00001d004413;Zm00001d011735;Zm00001d028154;Zm00001d043101
biological_process	GO:0016036	cellular response to phosphate starvation	0.110312	0.822004	4	2124	17	19202	NewGene_14539;Zm00001d018445;Zm00001d038389;Zm00001d044541
biological_process	GO:0051783	regulation of nuclear division	0.110312	0.822004	4	2124	17	19202	Zm00001d010092;Zm00001d015066;Zm00001d017043;Zm00001d017045
biological_process	GO:0000097	sulfur amino acid biosynthetic process	0.110613	0.822004	1	2124	1	19202	Zm00001d038625
biological_process	GO:0001714	endodermal cell fate specification	0.110613	0.822004	1	2124	1	19202	Zm00001d021826
biological_process	GO:0006097	glyoxylate cycle	0.110613	0.822004	1	2124	1	19202	Zm00001d003247
biological_process	GO:0006226	dUMP biosynthetic process	0.110613	0.822004	1	2124	1	19202	Zm00001d033421
biological_process	GO:0006437	tyrosyl-tRNA aminoacylation	0.110613	0.822004	1	2124	1	19202	Zm00001d003430
biological_process	GO:0006742	NADP catabolic process	0.110613	0.822004	1	2124	1	19202	Zm00001d045394
biological_process	GO:0006792	regulation of sulfur utilization	0.110613	0.822004	1	2124	1	19202	Zm00001d038642
biological_process	GO:0007338	single fertilization	0.110613	0.822004	1	2124	1	19202	Zm00001d006177
biological_process	GO:0007342	fusion of sperm to egg plasma membrane involved in single fertilization	0.110613	0.822004	1	2124	1	19202	Zm00001d006177
biological_process	GO:0008272	sulfate transport	0.110613	0.822004	1	2124	1	19202	Zm00001d031833
biological_process	GO:0009805	coumarin biosynthetic process	0.110613	0.822004	1	2124	1	19202	Zm00001d045304
biological_process	GO:0009854	oxidative photosynthetic carbon pathway	0.110613	0.822004	1	2124	1	19202	Zm00001d030544
biological_process	GO:0009942	longitudinal axis specification	0.110613	0.822004	1	2124	1	19202	Zm00001d053256
biological_process	GO:0010359	regulation of anion channel activity	0.110613	0.822004	1	2124	1	19202	Zm00001d002287
biological_process	GO:0010439	regulation of glucosinolate biosynthetic process	0.110613	0.822004	1	2124	1	19202	Zm00001d038642
biological_process	GO:0015690	aluminum cation transport	0.110613	0.822004	1	2124	1	19202	Zm00001d015133
biological_process	GO:0015709	thiosulfate transport	0.110613	0.822004	1	2124	1	19202	Zm00001d031833
biological_process	GO:0015729	oxaloacetate transport	0.110613	0.822004	1	2124	1	19202	Zm00001d031833
biological_process	GO:0015811	L-cystine transport	0.110613	0.822004	1	2124	1	19202	Zm00001d023635
biological_process	GO:0015851	nucleobase transport	0.110613	0.822004	1	2124	1	19202	Zm00001d017531
biological_process	GO:0016045	detection of bacterium	0.110613	0.822004	1	2124	1	19202	Zm00001d002287
biological_process	GO:0017014	protein nitrosylation	0.110613	0.822004	1	2124	1	19202	Zm00001d027511
biological_process	GO:0018106	peptidyl-histidine phosphorylation	0.110613	0.822004	1	2124	1	19202	Zm00001d012995
biological_process	GO:0018202	peptidyl-histidine modification	0.110613	0.822004	1	2124	1	19202	Zm00001d012995
biological_process	GO:0019310	inositol catabolic process	0.110613	0.822004	1	2124	1	19202	Zm00001d046234
biological_process	GO:0019500	cyanide catabolic process	0.110613	0.822004	1	2124	1	19202	Zm00001d004413
biological_process	GO:0019677	NAD catabolic process	0.110613	0.822004	1	2124	1	19202	Zm00001d045394
biological_process	GO:0030010	establishment of cell polarity	0.110613	0.822004	1	2124	1	19202	Zm00001d053256
biological_process	GO:0031293	membrane protein intracellular domain proteolysis	0.110613	0.822004	1	2124	1	19202	Zm00001d044023
biological_process	GO:0033354	chlorophyll cycle	0.110613	0.822004	1	2124	1	19202	Zm00001d031860
biological_process	GO:0033484	nitric oxide homeostasis	0.110613	0.822004	1	2124	1	19202	Zm00001d027511
biological_process	GO:0033539	fatty acid beta-oxidation using acyl-CoA dehydrogenase	0.110613	0.822004	1	2124	1	19202	Zm00001d034757
biological_process	GO:0043039	tRNA aminoacylation	0.110613	0.822004	1	2124	1	19202	Zm00001d003430
biological_process	GO:0043100	pyrimidine nucleobase salvage	0.110613	0.822004	1	2124	1	19202	Zm00001d017531
biological_process	GO:0044778	meiotic DNA integrity checkpoint	0.110613	0.822004	1	2124	1	19202	Zm00001d025907
biological_process	GO:0044805	late nucleophagy	0.110613	0.822004	1	2124	1	19202	Zm00001d028417
biological_process	GO:0045900	negative regulation of translational elongation	0.110613	0.822004	1	2124	1	19202	Zm00001d034897
biological_process	GO:0046081	dUTP catabolic process	0.110613	0.822004	1	2124	1	19202	Zm00001d033421
biological_process	GO:0046085	adenosine metabolic process	0.110613	0.822004	1	2124	1	19202	Zm00001d006464
biological_process	GO:0046461	neutral lipid catabolic process	0.110613	0.822004	1	2124	1	19202	Zm00001d013014
biological_process	GO:0046464	acylglycerol catabolic process	0.110613	0.822004	1	2124	1	19202	Zm00001d013014
biological_process	GO:0050665	hydrogen peroxide biosynthetic process	0.110613	0.822004	1	2124	1	19202	Zm00001d027511
biological_process	GO:0055089	fatty acid homeostasis	0.110613	0.822004	1	2124	1	19202	Zm00001d006153
biological_process	GO:0055091	phospholipid homeostasis	0.110613	0.822004	1	2124	1	19202	Zm00001d006153
biological_process	GO:0060773	flower phyllotactic patterning	0.110613	0.822004	1	2124	1	19202	Zm00001d011156
biological_process	GO:0070206	protein trimerization	0.110613	0.822004	1	2124	1	19202	Zm00001d006177
biological_process	GO:0070207	protein homotrimerization	0.110613	0.822004	1	2124	1	19202	Zm00001d006177
biological_process	GO:0070291	N-acylethanolamine metabolic process	0.110613	0.822004	1	2124	1	19202	Zm00001d024936
biological_process	GO:0070328	triglyceride homeostasis	0.110613	0.822004	1	2124	1	19202	Zm00001d006153
biological_process	GO:0070413	trehalose metabolism in response to stress	0.110613	0.822004	1	2124	1	19202	Zm00001d010755
biological_process	GO:0070813	hydrogen sulfide metabolic process	0.110613	0.822004	1	2124	1	19202	Zm00001d043941
biological_process	GO:0071422	succinate transmembrane transport	0.110613	0.822004	1	2124	1	19202	Zm00001d031833
biological_process	GO:0071423	malate transmembrane transport	0.110613	0.822004	1	2124	1	19202	Zm00001d031833
biological_process	GO:0071427	mRNA-containing ribonucleoprotein complex export from nucleus	0.110613	0.822004	1	2124	1	19202	NewGene_782
biological_process	GO:0071475	cellular hyperosmotic salinity response	0.110613	0.822004	1	2124	1	19202	Zm00001d044023
biological_process	GO:0080190	lateral growth	0.110613	0.822004	1	2124	1	19202	Zm00001d012995
biological_process	GO:0090059	protoxylem development	0.110613	0.822004	1	2124	1	19202	Zm00001d006638
biological_process	GO:0090677	reversible differentiation	0.110613	0.822004	1	2124	1	19202	Zm00001d007783
biological_process	GO:0098755	maintenance of seed dormancy by absisic acid	0.110613	0.822004	1	2124	1	19202	Zm00001d023664
biological_process	GO:1901703	protein localization involved in auxin polar transport	0.110613	0.822004	1	2124	1	19202	Zm00001d046995
biological_process	GO:1903175	fatty alcohol biosynthetic process	0.110613	0.822004	1	2124	1	19202	Zm00001d048337
biological_process	GO:1905897	regulation of response to endoplasmic reticulum stress	0.110613	0.822004	1	2124	1	19202	Zm00001d044023
biological_process	GO:0009651	response to salt stress	0.111411	0.822004	18	2124	120	19202	Zm00001d006591;Zm00001d007068;Zm00001d009741;Zm00001d010652;Zm00001d017502;Zm00001d018298;Zm00001d021634;Zm00001d022264;Zm00001d024499;Zm00001d024778;Zm00001d028555;Zm00001d028814;Zm00001d028815;Zm00001d029503;Zm00001d033300;Zm00001d039941;Zm00001d051932;Zm00001d053965
biological_process	GO:0005987	sucrose catabolic process	0.113417	0.822004	3	2124	11	19202	Zm00001d016768;Zm00001d050716;Zm00001d053017
biological_process	GO:0010207	photosystem II assembly	0.113417	0.822004	3	2124	11	19202	Zm00001d013277;Zm00001d014564;Zm00001d036535
biological_process	GO:0019856	pyrimidine nucleobase biosynthetic process	0.113417	0.822004	3	2124	11	19202	Zm00001d009631;Zm00001d011486;Zm00001d044024
biological_process	GO:0030587	sorocarp development	0.113417	0.822004	3	2124	11	19202	NewGene_13557;Zm00001d002796;Zm00001d024941
biological_process	GO:0080143	regulation of amino acid export	0.113417	0.822004	3	2124	11	19202	Zm00001d015670;Zm00001d032115;Zm00001d050079
biological_process	GO:0090702	non-reproductive fruiting body development	0.113417	0.822004	3	2124	11	19202	NewGene_13557;Zm00001d002796;Zm00001d024941
biological_process	GO:0099120	socially cooperative development	0.113417	0.822004	3	2124	11	19202	NewGene_13557;Zm00001d002796;Zm00001d024941
biological_process	GO:1903827	regulation of cellular protein localization	0.113417	0.822004	3	2124	11	19202	Zm00001d006454;Zm00001d023544;Zm00001d041877
biological_process	GO:0002229	defense response to oomycetes	0.115271	0.828652	9	2124	52	19202	Zm00001d001781;Zm00001d004524;Zm00001d009694;Zm00001d031023;Zm00001d032868;Zm00001d032869;Zm00001d034217;Zm00001d044639;Zm00001d053322
biological_process	GO:0009833	plant-type primary cell wall biogenesis	0.115271	0.828652	9	2124	52	19202	Zm00001d006571;Zm00001d014987;Zm00001d021731;Zm00001d021736;Zm00001d023810;Zm00001d030121;Zm00001d032909;Zm00001d046691;Zm00001d049510
biological_process	GO:0051017	actin filament bundle assembly	0.118417	0.847815	5	2124	24	19202	NewGene_13557;Zm00001d010039;Zm00001d044877;Zm00001d047942;Zm00001d051688
biological_process	GO:0009826	unidimensional cell growth	0.121588	0.867014	10	2124	60	19202	Zm00001d001982;Zm00001d002121;Zm00001d011156;Zm00001d012212;Zm00001d015213;Zm00001d030368;Zm00001d034898;Zm00001d038262;Zm00001d041269;Zm00001d042664
biological_process	GO:0009056	catabolic process	0.127842	0.878803	30	2124	219	19202	NewGene_14539;NewGene_782;Zm00001d002284;Zm00001d006270;Zm00001d007909;Zm00001d007915;Zm00001d008635;Zm00001d010092;Zm00001d010284;Zm00001d013014;Zm00001d013099;Zm00001d015066;Zm00001d018855;Zm00001d019862;Zm00001d020707;Zm00001d020736;Zm00001d020741;Zm00001d020860;Zm00001d021288;Zm00001d022327;Zm00001d028440;Zm00001d032036;Zm00001d037180;Zm00001d041395;Zm00001d043723;Zm00001d047883;Zm00001d04994…
biological_process	GO:0046686	response to cadmium ion	0.130073	0.878803	8	2124	46	19202	NewGene_3611;Zm00001d009084;Zm00001d016691;Zm00001d026649;Zm00001d027511;Zm00001d031267;Zm00001d044874;Zm00001d053941
biological_process	GO:0006952	defense response	0.134032	0.878803	41	2124	311	19202	Zm00001d001781;Zm00001d004524;Zm00001d007602;Zm00001d007853;Zm00001d009694;Zm00001d010304;Zm00001d012321;Zm00001d014563;Zm00001d014652;Zm00001d014654;Zm00001d017954;Zm00001d018786;Zm00001d019277;Zm00001d020487;Zm00001d022032;Zm00001d022643;Zm00001d023553;Zm00001d023923;Zm00001d024979;Zm00001d025281;Zm00001d028056;Zm00001d028400;Zm00001d031023;Zm00001d032027;Zm00001d032868;Zm00001d032869;Zm00001d0…
biological_process	GO:0045229	external encapsulating structure organization	0.135599	0.878803	6	2124	32	19202	Zm00001d010304;Zm00001d018031;Zm00001d029539;Zm00001d038153;Zm00001d043361;Zm00001d047293
biological_process	GO:0051259	protein complex oligomerization	0.135599	0.878803	6	2124	32	19202	Zm00001d006177;Zm00001d018298;Zm00001d021634;Zm00001d028555;Zm00001d039941;Zm00001d053965
biological_process	GO:0006221	pyrimidine nucleotide biosynthetic process	0.135719	0.878803	2	2124	6	19202	Zm00001d023481;Zm00001d053053
biological_process	GO:0006624	vacuolar protein processing	0.135719	0.878803	2	2124	6	19202	Zm00001d009759;Zm00001d044495
biological_process	GO:0006809	nitric oxide biosynthetic process	0.135719	0.878803	2	2124	6	19202	Zm00001d018206;Zm00001d031769
biological_process	GO:0007186	G protein-coupled receptor signaling pathway	0.135719	0.878803	2	2124	6	19202	Zm00001d005824;Zm00001d029464
biological_process	GO:0007292	female gamete generation	0.135719	0.878803	2	2124	6	19202	Zm00001d010092;Zm00001d015066
biological_process	GO:0009298	GDP-mannose biosynthetic process	0.135719	0.878803	2	2124	6	19202	Zm00001d008525;Zm00001d040020
biological_process	GO:0009827	plant-type cell wall modification	0.135719	0.878803	2	2124	6	19202	Zm00001d018031;Zm00001d047737
biological_process	GO:0019264	glycine biosynthetic process from serine	0.135719	0.878803	2	2124	6	19202	Zm00001d012247;Zm00001d042661
biological_process	GO:0019441	tryptophan catabolic process to kynurenine	0.135719	0.878803	2	2124	6	19202	Zm00001d012321;Zm00001d042811
biological_process	GO:0019740	nitrogen utilization	0.135719	0.878803	2	2124	6	19202	NewGene_3611;Zm00001d016771
biological_process	GO:0030178	negative regulation of Wnt signaling pathway	0.135719	0.878803	2	2124	6	19202	Zm00001d051893;Zm00001d054069
biological_process	GO:0032781	positive regulation of ATPase activity	0.135719	0.878803	2	2124	6	19202	Zm00001d031740;Zm00001d050119
biological_process	GO:0040020	regulation of meiotic nuclear division	0.135719	0.878803	2	2124	6	19202	Zm00001d010092;Zm00001d015066
biological_process	GO:0048281	inflorescence morphogenesis	0.135719	0.878803	2	2124	6	19202	Zm00001d010304;Zm00001d038153
biological_process	GO:0048477	oogenesis	0.135719	0.878803	2	2124	6	19202	Zm00001d010092;Zm00001d015066
biological_process	GO:0050826	response to freezing	0.135719	0.878803	2	2124	6	19202	Zm00001d013494;Zm00001d038870
biological_process	GO:0051028	mRNA transport	0.135719	0.878803	2	2124	6	19202	NewGene_2998;NewGene_782
biological_process	GO:0060828	regulation of canonical Wnt signaling pathway	0.135719	0.878803	2	2124	6	19202	Zm00001d051893;Zm00001d054069
biological_process	GO:0090090	negative regulation of canonical Wnt signaling pathway	0.135719	0.878803	2	2124	6	19202	Zm00001d051893;Zm00001d054069
biological_process	GO:1905786	positive regulation of anaphase-promoting complex-dependent catabolic process	0.135719	0.878803	2	2124	6	19202	Zm00001d000168;Zm00001d016034
biological_process	GO:0009850	auxin metabolic process	0.139333	0.878803	3	2124	12	19202	Zm00001d011687;Zm00001d019306;Zm00001d019311
biological_process	GO:0009944	polarity specification of adaxial/abaxial axis	0.139333	0.878803	3	2124	12	19202	Zm00001d010304;Zm00001d030737;Zm00001d038153
biological_process	GO:0010167	response to nitrate	0.139333	0.878803	3	2124	12	19202	Zm00001d009017;Zm00001d016982;Zm00001d029946
biological_process	GO:0034727	piecemeal microautophagy of the nucleus	0.139333	0.878803	3	2124	12	19202	Zm00001d004856;Zm00001d015493;Zm00001d053741
biological_process	GO:0048870	cell motility	0.139333	0.878803	3	2124	12	19202	NewGene_13557;Zm00001d002796;Zm00001d024941
biological_process	GO:0051674	localization of cell	0.139333	0.878803	3	2124	12	19202	NewGene_13557;Zm00001d002796;Zm00001d024941
biological_process	GO:0051703	intraspecies interaction between organisms	0.139333	0.878803	3	2124	12	19202	NewGene_13557;Zm00001d002796;Zm00001d024941
biological_process	GO:0006325	chromatin organization	0.139641	0.878803	12	2124	77	19202	Zm00001d006213;Zm00001d009350;Zm00001d012837;Zm00001d013392;Zm00001d015265;Zm00001d019045;Zm00001d021300;Zm00001d021706;Zm00001d023901;Zm00001d033822;Zm00001d035619;Zm00001d044246
biological_process	GO:0031146	SCF-dependent proteasomal ubiquitin-dependent protein catabolic process	0.142154	0.891449	13	2124	85	19202	Zm00001d000224;Zm00001d000408;Zm00001d003112;Zm00001d022151;Zm00001d023825;Zm00001d028552;Zm00001d036880;Zm00001d038224;Zm00001d041635;Zm00001d044622;Zm00001d044625;Zm00001d050104;Zm00001d051219
biological_process	GO:0048544	recognition of pollen	0.14651	0.901449	11	2124	70	19202	Zm00001d002172;Zm00001d002174;Zm00001d007789;Zm00001d011551;Zm00001d030171;Zm00001d037783;Zm00001d037810;Zm00001d037973;Zm00001d043253;Zm00001d043256;Zm00001d046370
biological_process	GO:0007166	cell surface receptor signaling pathway	0.149423	0.901449	12	2124	78	19202	NewGene_14583;Zm00001d002979;Zm00001d007745;Zm00001d009473;Zm00001d011625;Zm00001d018431;Zm00001d031338;Zm00001d043800;Zm00001d048680;Zm00001d049585;Zm00001d053079;Zm00001d053119
biological_process	GO:0000422	autophagy of mitochondrion	0.151168	0.901449	6	2124	33	19202	Zm00001d004856;Zm00001d015493;Zm00001d028417;Zm00001d045692;Zm00001d047461;Zm00001d053741
biological_process	GO:0010639	negative regulation of organelle organization	0.153152	0.901449	5	2124	26	19202	NewGene_13557;Zm00001d002796;Zm00001d010092;Zm00001d015066;Zm00001d024941
biological_process	GO:0008643	carbohydrate transport	0.161195	0.901449	9	2124	56	19202	Zm00001d000222;Zm00001d003012;Zm00001d006673;Zm00001d016280;Zm00001d023677;Zm00001d029135;Zm00001d035601;Zm00001d043735;Zm00001d044652
biological_process	GO:0000712	resolution of meiotic recombination intermediates	0.166995	0.901449	3	2124	13	19202	Zm00001d042130;Zm00001d042558;Zm00001d051542
biological_process	GO:0006751	glutathione catabolic process	0.166995	0.901449	3	2124	13	19202	Zm00001d010554;Zm00001d016469;Zm00001d051974
biological_process	GO:0030258	lipid modification	0.166995	0.901449	3	2124	13	19202	NewGene_782;Zm00001d006270;Zm00001d020860
biological_process	GO:0044242	cellular lipid catabolic process	0.166995	0.901449	3	2124	13	19202	Zm00001d006270;Zm00001d013014;Zm00001d020860
biological_process	GO:0048582	positive regulation of post-embryonic development	0.166995	0.901449	3	2124	13	19202	Zm00001d006774;Zm00001d037439;Zm00001d045098
biological_process	GO:0072318	clathrin coat disassembly	0.166995	0.901449	3	2124	13	19202	Zm00001d014368;Zm00001d023838;Zm00001d036588
biological_process	GO:0046513	ceramide biosynthetic process	0.167489	0.901449	6	2124	34	19202	Zm00001d000113;Zm00001d005671;Zm00001d017912;Zm00001d019642;Zm00001d041608;Zm00001d042851
biological_process	GO:0000162	tryptophan biosynthetic process	0.171932	0.901449	5	2124	27	19202	Zm00001d023724;Zm00001d024702;Zm00001d034713;Zm00001d046676;Zm00001d048461
biological_process	GO:0000578	embryonic axis specification	0.176573	0.901449	2	2124	7	19202	Zm00001d052019;Zm00001d053256
biological_process	GO:0006168	adenine salvage	0.176573	0.901449	2	2124	7	19202	Zm00001d003108;Zm00001d017204
biological_process	GO:0007127	meiosis I	0.176573	0.901449	2	2124	7	19202	Zm00001d010092;Zm00001d015066
biological_process	GO:0009308	amine metabolic process	0.176573	0.901449	2	2124	7	19202	Zm00001d006638;Zm00001d025103
biological_process	GO:0009566	fertilization	0.176573	0.901449	2	2124	7	19202	NewGene_101;Zm00001d006177
biological_process	GO:0009864	induced systemic resistance, jasmonic acid mediated signaling pathway	0.176573	0.901449	2	2124	7	19202	Zm00001d011878;Zm00001d042111
biological_process	GO:0009880	embryonic pattern specification	0.176573	0.901449	2	2124	7	19202	Zm00001d052019;Zm00001d053256
biological_process	GO:0010236	plastoquinone biosynthetic process	0.176573	0.901449	2	2124	7	19202	Zm00001d003715;Zm00001d039142
biological_process	GO:0010286	heat acclimation	0.176573	0.901449	2	2124	7	19202	Zm00001d010304;Zm00001d038153
biological_process	GO:0019674	NAD metabolic process	0.176573	0.901449	2	2124	7	19202	Zm00001d004716;Zm00001d011835
biological_process	GO:0019751	polyol metabolic process	0.176573	0.901449	2	2124	7	19202	Zm00001d000113;Zm00001d051901
biological_process	GO:0030111	regulation of Wnt signaling pathway	0.176573	0.901449	2	2124	7	19202	Zm00001d051893;Zm00001d054069
biological_process	GO:0033542	fatty acid beta-oxidation, unsaturated, even number	0.176573	0.901449	2	2124	7	19202	Zm00001d006270;Zm00001d020860
biological_process	GO:0046173	polyol biosynthetic process	0.176573	0.901449	2	2124	7	19202	Zm00001d000113;Zm00001d051901
biological_process	GO:0046486	glycerolipid metabolic process	0.176573	0.901449	2	2124	7	19202	NewGene_782;Zm00001d013014
biological_process	GO:2000027	regulation of animal organ morphogenesis	0.176573	0.901449	2	2124	7	19202	Zm00001d051893;Zm00001d054069
biological_process	GO:0009617	response to bacterium	0.177237	0.901449	10	2124	65	19202	Zm00001d003889;Zm00001d006591;Zm00001d010304;Zm00001d020487;Zm00001d027511;Zm00001d028056;Zm00001d028814;Zm00001d028815;Zm00001d038153;Zm00001d047470
biological_process	GO:0019953	sexual reproduction	0.18154	0.901449	13	2124	89	19202	NewGene_101;Zm00001d006177;Zm00001d010092;Zm00001d015066;Zm00001d017377;Zm00001d017494;Zm00001d017495;Zm00001d019557;Zm00001d019560;Zm00001d026169;Zm00001d027283;Zm00001d029903;Zm00001d029906
biological_process	GO:0009116	nucleoside metabolic process	0.18451	0.901449	6	2124	35	19202	Zm00001d003108;Zm00001d017204;Zm00001d024109;Zm00001d039301;Zm00001d049948;Zm00001d051080
biological_process	GO:0008356	asymmetric cell division	0.191541	0.901449	5	2124	28	19202	Zm00001d015517;Zm00001d021973;Zm00001d029607;Zm00001d030737;Zm00001d046803
biological_process	GO:0006817	phosphate ion transport	0.196072	0.901449	3	2124	14	19202	NewGene_14539;Zm00001d018445;Zm00001d027700
biological_process	GO:0009696	salicylic acid metabolic process	0.196072	0.901449	3	2124	14	19202	Zm00001d006825;Zm00001d022073;Zm00001d042209
biological_process	GO:0030837	negative regulation of actin filament polymerization	0.196072	0.901449	3	2124	14	19202	NewGene_13557;Zm00001d002796;Zm00001d024941
biological_process	GO:0031333	negative regulation of protein-containing complex assembly	0.196072	0.901449	3	2124	14	19202	NewGene_13557;Zm00001d002796;Zm00001d024941
biological_process	GO:0032272	negative regulation of protein polymerization	0.196072	0.901449	3	2124	14	19202	NewGene_13557;Zm00001d002796;Zm00001d024941
biological_process	GO:0032880	regulation of protein localization	0.196072	0.901449	3	2124	14	19202	Zm00001d006454;Zm00001d023544;Zm00001d041877
biological_process	GO:0060341	regulation of cellular localization	0.196072	0.901449	3	2124	14	19202	Zm00001d006454;Zm00001d023544;Zm00001d041877
biological_process	GO:0001561	fatty acid alpha-oxidation	0.208997	0.901449	1	2124	2	19202	Zm00001d008739
biological_process	GO:0006114	glycerol biosynthetic process	0.208997	0.901449	1	2124	2	19202	Zm00001d024155
biological_process	GO:0006223	uracil salvage	0.208997	0.901449	1	2124	2	19202	Zm00001d024109
biological_process	GO:0006253	dCTP catabolic process	0.208997	0.901449	1	2124	2	19202	Zm00001d025859
biological_process	GO:0006551	leucine metabolic process	0.208997	0.901449	1	2124	2	19202	Zm00001d014383
biological_process	GO:0006667	sphinganine metabolic process	0.208997	0.901449	1	2124	2	19202	Zm00001d000113
biological_process	GO:0006679	glucosylceramide biosynthetic process	0.208997	0.901449	1	2124	2	19202	Zm00001d012108
biological_process	GO:0006684	sphingomyelin metabolic process	0.208997	0.901449	1	2124	2	19202	Zm00001d000113
biological_process	GO:0006686	sphingomyelin biosynthetic process	0.208997	0.901449	1	2124	2	19202	Zm00001d000113
biological_process	GO:0006844	acyl carnitine transport	0.208997	0.901449	1	2124	2	19202	Zm00001d008974
biological_process	GO:0009107	lipoate biosynthetic process	0.208997	0.901449	1	2124	2	19202	Zm00001d012656
biological_process	GO:0009652	thigmotropism	0.208997	0.901449	1	2124	2	19202	Zm00001d032565
biological_process	GO:0009684	indoleacetic acid biosynthetic process	0.208997	0.901449	1	2124	2	19202	Zm00001d006886
biological_process	GO:0009687	abscisic acid metabolic process	0.208997	0.901449	1	2124	2	19202	Zm00001d017762
biological_process	GO:0009704	de-etiolation	0.208997	0.901449	1	2124	2	19202	Zm00001d051746
biological_process	GO:0009961	response to 1-aminocyclopropane-1-carboxylic acid	0.208997	0.901449	1	2124	2	19202	Zm00001d006591
biological_process	GO:0009972	cytidine deamination	0.208997	0.901449	1	2124	2	19202	Zm00001d011710
biological_process	GO:0010338	leaf formation	0.208997	0.901449	1	2124	2	19202	Zm00001d030737
biological_process	GO:0010438	cellular response to sulfur starvation	0.208997	0.901449	1	2124	2	19202	Zm00001d038642
biological_process	GO:0010478	chlororespiration	0.208997	0.901449	1	2124	2	19202	Zm00001d013781
biological_process	GO:0010966	regulation of phosphate transport	0.208997	0.901449	1	2124	2	19202	NewGene_14539
biological_process	GO:0016095	polyprenol catabolic process	0.208997	0.901449	1	2124	2	19202	Zm00001d002600
biological_process	GO:0016239	positive regulation of macroautophagy	0.208997	0.901449	1	2124	2	19202	Zm00001d000113
biological_process	GO:0017198	N-terminal peptidyl-serine acetylation	0.208997	0.901449	1	2124	2	19202	Zm00001d026391
biological_process	GO:0018002	N-terminal peptidyl-glutamic acid acetylation	0.208997	0.901449	1	2124	2	19202	Zm00001d026391
biological_process	GO:0019433	triglyceride catabolic process	0.208997	0.901449	1	2124	2	19202	Zm00001d013014
biological_process	GO:0030187	melatonin biosynthetic process	0.208997	0.901449	1	2124	2	19202	Zm00001d034969
biological_process	GO:0031156	regulation of sorocarp development	0.208997	0.901449	1	2124	2	19202	Zm00001d013964
biological_process	GO:0031285	regulation of sorocarp stalk cell differentiation	0.208997	0.901449	1	2124	2	19202	Zm00001d013964
biological_process	GO:0031286	negative regulation of sorocarp stalk cell differentiation	0.208997	0.901449	1	2124	2	19202	Zm00001d013964
biological_process	GO:0032104	regulation of response to extracellular stimulus	0.208997	0.901449	1	2124	2	19202	Zm00001d013964
biological_process	GO:0032105	negative regulation of response to extracellular stimulus	0.208997	0.901449	1	2124	2	19202	Zm00001d013964
biological_process	GO:0032107	regulation of response to nutrient levels	0.208997	0.901449	1	2124	2	19202	Zm00001d013964
biological_process	GO:0032108	negative regulation of response to nutrient levels	0.208997	0.901449	1	2124	2	19202	Zm00001d013964
biological_process	GO:0032204	regulation of telomere maintenance	0.208997	0.901449	1	2124	2	19202	NewGene_782
biological_process	GO:0033388	putrescine biosynthetic process from arginine	0.208997	0.901449	1	2124	2	19202	Zm00001d051194
biological_process	GO:0034059	response to anoxia	0.208997	0.901449	1	2124	2	19202	Zm00001d033931
biological_process	GO:0035372	protein localization to microtubule	0.208997	0.901449	1	2124	2	19202	Zm00001d032565
biological_process	GO:0035600	tRNA methylthiolation	0.208997	0.901449	1	2124	2	19202	Zm00001d003646
biological_process	GO:0042126	nitrate metabolic process	0.208997	0.901449	1	2124	2	19202	Zm00001d009017
biological_process	GO:0042173	regulation of sporulation resulting in formation of a cellular spore	0.208997	0.901449	1	2124	2	19202	Zm00001d013964
biological_process	GO:0042246	tissue regeneration	0.208997	0.901449	1	2124	2	19202	Zm00001d026560
biological_process	GO:0042262	DNA protection	0.208997	0.901449	1	2124	2	19202	Zm00001d025859
biological_process	GO:0043200	response to amino acid	0.208997	0.901449	1	2124	2	19202	Zm00001d006591
biological_process	GO:0043937	regulation of sporulation	0.208997	0.901449	1	2124	2	19202	Zm00001d013964
biological_process	GO:0043938	positive regulation of sporulation	0.208997	0.901449	1	2124	2	19202	Zm00001d013964
biological_process	GO:0044774	mitotic DNA integrity checkpoint	0.208997	0.901449	1	2124	2	19202	Zm00001d051542
biological_process	GO:0045026	plasma membrane fusion	0.208997	0.901449	1	2124	2	19202	Zm00001d006177
biological_process	GO:0045176	apical protein localization	0.208997	0.901449	1	2124	2	19202	Zm00001d045098
biological_process	GO:0045881	positive regulation of sporulation resulting in formation of a cellular spore	0.208997	0.901449	1	2124	2	19202	Zm00001d013964
biological_process	GO:0046149	pigment catabolic process	0.208997	0.901449	1	2124	2	19202	Zm00001d021288
biological_process	GO:0046503	glycerolipid catabolic process	0.208997	0.901449	1	2124	2	19202	Zm00001d013014
biological_process	GO:0046511	sphinganine biosynthetic process	0.208997	0.901449	1	2124	2	19202	Zm00001d000113
biological_process	GO:0046834	lipid phosphorylation	0.208997	0.901449	1	2124	2	19202	NewGene_782
biological_process	GO:0046951	ketone body biosynthetic process	0.208997	0.901449	1	2124	2	19202	Zm00001d008271
biological_process	GO:0048250	iron import into the mitochondrion	0.208997	0.901449	1	2124	2	19202	Zm00001d047709
biological_process	GO:0050688	regulation of defense response to virus	0.208997	0.901449	1	2124	2	19202	Zm00001d046450
biological_process	GO:0051195	obsolete negative regulation of cofactor metabolic process	0.208997	0.901449	1	2124	2	19202	Zm00001d021288
biological_process	GO:0052546	cell wall pectin metabolic process	0.208997	0.901449	1	2124	2	19202	Zm00001d011156
biological_process	GO:0052837	thiazole biosynthetic process	0.208997	0.901449	1	2124	2	19202	Zm00001d011183
biological_process	GO:0060359	response to ammonium ion	0.208997	0.901449	1	2124	2	19202	NewGene_3611
biological_process	GO:0061936	fusion of sperm to egg plasma membrane involved in double fertilization forming a zygote and endosperm	0.208997	0.901449	1	2124	2	19202	Zm00001d006177
biological_process	GO:0071528	tRNA re-export from nucleus	0.208997	0.901449	1	2124	2	19202	Zm00001d006845
biological_process	GO:0071941	nitrogen cycle metabolic process	0.208997	0.901449	1	2124	2	19202	Zm00001d009017
biological_process	GO:0072505	divalent inorganic anion homeostasis	0.208997	0.901449	1	2124	2	19202	NewGene_14539
biological_process	GO:0072506	trivalent inorganic anion homeostasis	0.208997	0.901449	1	2124	2	19202	NewGene_14539
biological_process	GO:0075260	regulation of spore-bearing organ development	0.208997	0.901449	1	2124	2	19202	Zm00001d013964
biological_process	GO:0075262	negative regulation of spore-bearing organ development	0.208997	0.901449	1	2124	2	19202	Zm00001d013964
biological_process	GO:0080111	DNA demethylation	0.208997	0.901449	1	2124	2	19202	Zm00001d021145
biological_process	GO:0080117	secondary growth	0.208997	0.901449	1	2124	2	19202	Zm00001d012995
biological_process	GO:0080153	negative regulation of reductive pentose-phosphate cycle	0.208997	0.901449	1	2124	2	19202	Zm00001d028880
biological_process	GO:0090056	regulation of chlorophyll metabolic process	0.208997	0.901449	1	2124	2	19202	Zm00001d021288
biological_process	GO:0090617	mitochondrial mRNA 5'-end processing	0.208997	0.901449	1	2124	2	19202	Zm00001d049796
biological_process	GO:0097552	mitochondrial double-strand break repair via homologous recombination	0.208997	0.901449	1	2124	2	19202	Zm00001d049471
biological_process	GO:1901401	regulation of tetrapyrrole metabolic process	0.208997	0.901449	1	2124	2	19202	Zm00001d021288
biological_process	GO:1901402	negative regulation of tetrapyrrole metabolic process	0.208997	0.901449	1	2124	2	19202	Zm00001d021288
biological_process	GO:1901404	regulation of tetrapyrrole catabolic process	0.208997	0.901449	1	2124	2	19202	Zm00001d021288
biological_process	GO:1901405	negative regulation of tetrapyrrole catabolic process	0.208997	0.901449	1	2124	2	19202	Zm00001d021288
biological_process	GO:1901918	negative regulation of exoribonuclease activity	0.208997	0.901449	1	2124	2	19202	Zm00001d028901
biological_process	GO:1903647	negative regulation of chlorophyll catabolic process	0.208997	0.901449	1	2124	2	19202	Zm00001d021288
biological_process	GO:1903795	regulation of inorganic anion transmembrane transport	0.208997	0.901449	1	2124	2	19202	NewGene_14539
biological_process	GO:1903959	regulation of anion transmembrane transport	0.208997	0.901449	1	2124	2	19202	NewGene_14539
biological_process	GO:1904502	regulation of lipophagy	0.208997	0.901449	1	2124	2	19202	Zm00001d000113
biological_process	GO:1904504	positive regulation of lipophagy	0.208997	0.901449	1	2124	2	19202	Zm00001d000113
biological_process	GO:1904825	protein localization to microtubule plus-end	0.208997	0.901449	1	2124	2	19202	Zm00001d032565
biological_process	GO:1905177	tracheary element differentiation	0.208997	0.901449	1	2124	2	19202	Zm00001d043036
biological_process	GO:2000058	regulation of ubiquitin-dependent protein catabolic process	0.208997	0.901449	1	2124	2	19202	Zm00001d002095
biological_process	GO:2000185	regulation of phosphate transmembrane transport	0.208997	0.901449	1	2124	2	19202	NewGene_14539
biological_process	GO:0048278	vesicle docking	0.211891	0.903568	5	2124	29	19202	Zm00001d013323;Zm00001d021664;Zm00001d033919;Zm00001d034365;Zm00001d035331
biological_process	GO:0051493	regulation of cytoskeleton organization	0.211891	0.903568	5	2124	29	19202	NewGene_13557;Zm00001d002796;Zm00001d010092;Zm00001d015066;Zm00001d024941
biological_process	GO:0009628	response to abiotic stimulus	0.21366	0.903568	30	2124	233	19202	NewGene_13557;NewGene_6881;Zm00001d003470;Zm00001d006591;Zm00001d007068;Zm00001d009017;Zm00001d010092;Zm00001d010304;Zm00001d010652;Zm00001d014755;Zm00001d015066;Zm00001d016735;Zm00001d016911;Zm00001d018088;Zm00001d029503;Zm00001d029539;Zm00001d029587;Zm00001d030368;Zm00001d038153;Zm00001d038870;Zm00001d041715;Zm00001d043361;Zm00001d044142;Zm00001d044874;Zm00001d047293;Zm00001d047470;Zm00001d0488…
biological_process	GO:0009414	response to water deprivation	0.215531	0.903568	11	2124	76	19202	Zm00001d003470;Zm00001d007068;Zm00001d009017;Zm00001d010652;Zm00001d022264;Zm00001d027511;Zm00001d029587;Zm00001d038870;Zm00001d039685;Zm00001d047470;Zm00001d051932
biological_process	GO:0006275	regulation of DNA replication	0.218967	0.903568	2	2124	8	19202	Zm00001d015064;Zm00001d051995
biological_process	GO:0007283	spermatogenesis	0.218967	0.903568	2	2124	8	19202	Zm00001d010092;Zm00001d015066
biological_process	GO:0010044	response to aluminum ion	0.218967	0.903568	2	2124	8	19202	Zm00001d015133;Zm00001d016911
biological_process	GO:0010205	photoinhibition	0.218967	0.903568	2	2124	8	19202	Zm00001d003470;Zm00001d046971
biological_process	GO:0010948	negative regulation of cell cycle process	0.218967	0.903568	2	2124	8	19202	Zm00001d010092;Zm00001d015066
biological_process	GO:0030155	regulation of cell adhesion	0.218967	0.903568	2	2124	8	19202	Zm00001d010304;Zm00001d038153
biological_process	GO:0030198	extracellular matrix organization	0.218967	0.903568	2	2124	8	19202	Zm00001d017992;Zm00001d044771
biological_process	GO:0031033	myosin filament organization	0.218967	0.903568	2	2124	8	19202	NewGene_13557;Zm00001d003272
biological_process	GO:0031222	arabinan catabolic process	0.218967	0.903568	2	2124	8	19202	Zm00001d009060;Zm00001d018080
biological_process	GO:0035435	phosphate ion transmembrane transport	0.218967	0.903568	2	2124	8	19202	Zm00001d020702;Zm00001d031833
biological_process	GO:0046165	alcohol biosynthetic process	0.218967	0.903568	2	2124	8	19202	Zm00001d000113;Zm00001d051901
biological_process	GO:0050764	regulation of phagocytosis	0.218967	0.903568	2	2124	8	19202	Zm00001d002796;Zm00001d024941
biological_process	GO:0051983	regulation of chromosome segregation	0.218967	0.903568	2	2124	8	19202	Zm00001d010092;Zm00001d015066
biological_process	GO:0140013	meiotic nuclear division	0.218967	0.903568	2	2124	8	19202	Zm00001d010092;Zm00001d015066
biological_process	GO:0006002	fructose 6-phosphate metabolic process	0.220729	0.903568	4	2124	22	19202	Zm00001d008816;Zm00001d010375;Zm00001d025659;Zm00001d039499
biological_process	GO:0010087	phloem or xylem histogenesis	0.220729	0.903568	4	2124	22	19202	Zm00001d003160;Zm00001d010304;Zm00001d012995;Zm00001d038153
biological_process	GO:0034440	lipid oxidation	0.220729	0.903568	4	2124	22	19202	Zm00001d006270;Zm00001d013493;Zm00001d020860;Zm00001d033623
biological_process	GO:0080167	response to karrikin	0.220729	0.903568	4	2124	22	19202	Zm00001d012510;Zm00001d014755;Zm00001d037480;Zm00001d050227
biological_process	GO:0008283	cell population proliferation	0.226247	0.915559	3	2124	15	19202	Zm00001d018727;Zm00001d029503;Zm00001d052500
biological_process	GO:0051494	negative regulation of cytoskeleton organization	0.226247	0.915559	3	2124	15	19202	NewGene_13557;Zm00001d002796;Zm00001d024941
biological_process	GO:0080142	regulation of salicylic acid biosynthetic process	0.226247	0.915559	3	2124	15	19202	Zm00001d008570;Zm00001d023843;Zm00001d039963
biological_process	GO:1900140	regulation of seedling development	0.226247	0.915559	3	2124	15	19202	Zm00001d006774;Zm00001d010652;Zm00001d037439
biological_process	GO:1902904	negative regulation of supramolecular fiber organization	0.226247	0.915559	3	2124	15	19202	NewGene_13557;Zm00001d002796;Zm00001d024941
biological_process	GO:0051129	negative regulation of cellular component organization	0.232888	0.938483	5	2124	30	19202	NewGene_13557;Zm00001d002796;Zm00001d010092;Zm00001d015066;Zm00001d024941
biological_process	GO:0010029	regulation of seed germination	0.245596	0.938483	4	2124	23	19202	Zm00001d006774;Zm00001d010652;Zm00001d023664;Zm00001d037439
biological_process	GO:0032535	regulation of cellular component size	0.245596	0.938483	4	2124	23	19202	NewGene_13557;Zm00001d002796;Zm00001d024941;Zm00001d048590
biological_process	GO:0090066	regulation of anatomical structure size	0.245596	0.938483	4	2124	23	19202	NewGene_13557;Zm00001d002796;Zm00001d024941;Zm00001d048590
biological_process	GO:0019941	modification-dependent protein catabolic process	0.254303	0.938483	11	2124	79	19202	NewGene_9660;Zm00001d002284;Zm00001d007915;Zm00001d015327;Zm00001d019862;Zm00001d032616;Zm00001d034560;Zm00001d043723;Zm00001d052019;Zm00001d052253;Zm00001d053838
biological_process	GO:0006511	ubiquitin-dependent protein catabolic process	0.254373	0.938483	61	2124	506	19202	Zm00001d000224;Zm00001d000390;Zm00001d000408;Zm00001d002284;Zm00001d002455;Zm00001d002478;Zm00001d003112;Zm00001d003575;Zm00001d005936;Zm00001d006879;Zm00001d007915;Zm00001d009034;Zm00001d009894;Zm00001d010618;Zm00001d012720;Zm00001d018190;Zm00001d018343;Zm00001d018391;Zm00001d018393;Zm00001d019862;Zm00001d020501;Zm00001d020789;Zm00001d023825;Zm00001d024520;Zm00001d027649;Zm00001d027868;Zm00001d0…
biological_process	GO:0032958	inositol phosphate biosynthetic process	0.257214	0.938483	3	2124	16	19202	Zm00001d043283;Zm00001d043286;Zm00001d051901
biological_process	GO:0040011	locomotion	0.257214	0.938483	3	2124	16	19202	NewGene_13557;Zm00001d002796;Zm00001d024941
biological_process	GO:0046855	inositol phosphate dephosphorylation	0.257214	0.938483	3	2124	16	19202	Zm00001d019672;Zm00001d021014;Zm00001d033300
biological_process	GO:0048232	male gamete generation	0.257214	0.938483	3	2124	16	19202	Zm00001d006177;Zm00001d010092;Zm00001d015066
biological_process	GO:0071108	protein K48-linked deubiquitination	0.257214	0.938483	3	2124	16	19202	Zm00001d016613;Zm00001d023337;Zm00001d031241
biological_process	GO:0120031	plasma membrane bounded cell projection assembly	0.257214	0.938483	3	2124	16	19202	NewGene_13557;Zm00001d051893;Zm00001d054069
biological_process	GO:0044255	cellular lipid metabolic process	0.258352	0.938483	9	2124	63	19202	NewGene_782;Zm00001d000113;Zm00001d004500;Zm00001d005745;Zm00001d006270;Zm00001d013014;Zm00001d020860;Zm00001d038389;Zm00001d045311
biological_process	GO:0006541	glutamine metabolic process	0.258404	0.938483	6	2124	39	19202	NewGene_3611;Zm00001d008587;Zm00001d009631;Zm00001d011486;Zm00001d044024;Zm00001d044608
biological_process	GO:0000160	phosphorelay signal transduction system	0.259533	0.938483	8	2124	55	19202	Zm00001d001865;Zm00001d009034;Zm00001d014723;Zm00001d017307;Zm00001d018380;Zm00001d019555;Zm00001d045112;Zm00001d050768
biological_process	GO:0006013	mannose metabolic process	0.262061	0.938483	2	2124	9	19202	Zm00001d030285;Zm00001d044759
biological_process	GO:0006081	cellular aldehyde metabolic process	0.262061	0.938483	2	2124	9	19202	Zm00001d004731;Zm00001d023580
biological_process	GO:0006659	phosphatidylserine biosynthetic process	0.262061	0.938483	2	2124	9	19202	Zm00001d008493;Zm00001d040076
biological_process	GO:0009567	double fertilization forming a zygote and endosperm	0.262061	0.938483	2	2124	9	19202	NewGene_101;Zm00001d006177
biological_process	GO:0009956	radial pattern formation	0.262061	0.938483	2	2124	9	19202	Zm00001d021973;Zm00001d029607
biological_process	GO:0010103	stomatal complex morphogenesis	0.262061	0.938483	2	2124	9	19202	Zm00001d010304;Zm00001d038153
biological_process	GO:0010584	pollen exine formation	0.262061	0.938483	2	2124	9	19202	Zm00001d048337;Zm00001d051529
biological_process	GO:0015698	inorganic anion transport	0.262061	0.938483	2	2124	9	19202	NewGene_14539;Zm00001d029946
biological_process	GO:0016102	diterpenoid biosynthetic process	0.262061	0.938483	2	2124	9	19202	Zm00001d024514;Zm00001d032961
biological_process	GO:0032957	inositol trisphosphate metabolic process	0.262061	0.938483	2	2124	9	19202	Zm00001d019672;Zm00001d033853
biological_process	GO:0042762	regulation of sulfur metabolic process	0.262061	0.938483	2	2124	9	19202	Zm00001d007522;Zm00001d038642
biological_process	GO:0043009	chordate embryonic development	0.262061	0.938483	2	2124	9	19202	Zm00001d010092;Zm00001d015066
biological_process	GO:0043335	protein unfolding	0.262061	0.938483	2	2124	9	19202	Zm00001d016735;Zm00001d023292
biological_process	GO:0044764	multi-organism cellular process	0.262061	0.938483	2	2124	9	19202	NewGene_13557;Zm00001d016131
biological_process	GO:0070507	regulation of microtubule cytoskeleton organization	0.262061	0.938483	2	2124	9	19202	Zm00001d010092;Zm00001d015066
biological_process	GO:0071470	cellular response to osmotic stress	0.262061	0.938483	2	2124	9	19202	Zm00001d007068;Zm00001d048802
biological_process	GO:1902584	positive regulation of response to water deprivation	0.262061	0.938483	2	2124	9	19202	Zm00001d010855;Zm00001d042609
biological_process	GO:0040007	growth	0.270801	0.938483	10	2124	72	19202	NewGene_3611;Zm00001d000113;Zm00001d001982;Zm00001d010855;Zm00001d012995;Zm00001d015213;Zm00001d026560;Zm00001d030368;Zm00001d038262;Zm00001d042664
biological_process	GO:0006928	movement of cell or subcellular component	0.271031	0.938483	4	2124	24	19202	NewGene_13557;Zm00001d002796;Zm00001d024941;Zm00001d054069
biological_process	GO:1901657	glycosyl compound metabolic process	0.271031	0.938483	4	2124	24	19202	Zm00001d033363;Zm00001d047968;Zm00001d049948;Zm00001d053941
biological_process	GO:1902600	proton transmembrane transport	0.271031	0.938483	4	2124	24	19202	Zm00001d002006;Zm00001d026490;Zm00001d052022;Zm00001d053873
biological_process	GO:0045892	negative regulation of transcription, DNA-templated	0.274341	0.938483	18	2124	139	19202	Zm00001d003889;Zm00001d009993;Zm00001d010894;Zm00001d011158;Zm00001d015064;Zm00001d017606;Zm00001d022069;Zm00001d023455;Zm00001d025534;Zm00001d026061;Zm00001d029067;Zm00001d029529;Zm00001d030737;Zm00001d042752;Zm00001d043535;Zm00001d044142;Zm00001d047346;Zm00001d049125
biological_process	GO:0006955	immune response	0.275923	0.938483	8	2124	56	19202	Zm00001d004413;Zm00001d016483;Zm00001d020524;Zm00001d038971;Zm00001d041395;Zm00001d043462;Zm00001d044723;Zm00001d050518
biological_process	GO:0006508	proteolysis	0.28199	0.938483	33	2124	268	19202	Zm00001d002284;Zm00001d004734;Zm00001d007753;Zm00001d007915;Zm00001d010092;Zm00001d011903;Zm00001d015066;Zm00001d015948;Zm00001d019862;Zm00001d020536;Zm00001d021677;Zm00001d022600;Zm00001d023579;Zm00001d024767;Zm00001d025541;Zm00001d027965;Zm00001d028591;Zm00001d029503;Zm00001d037952;Zm00001d038969;Zm00001d039910;Zm00001d042179;Zm00001d042475;Zm00001d042898;Zm00001d043723;Zm00001d044966;Zm00001d0…
biological_process	GO:0006241	CTP biosynthetic process	0.288693	0.938483	3	2124	17	19202	Zm00001d009631;Zm00001d011486;Zm00001d044024
biological_process	GO:0008064	regulation of actin polymerization or depolymerization	0.288693	0.938483	3	2124	17	19202	NewGene_13557;Zm00001d002796;Zm00001d024941
biological_process	GO:0009694	jasmonic acid metabolic process	0.288693	0.938483	3	2124	17	19202	Zm00001d006825;Zm00001d022073;Zm00001d042209
biological_process	GO:0010150	leaf senescence	0.288693	0.938483	3	2124	17	19202	Zm00001d022569;Zm00001d028808;Zm00001d048693
biological_process	GO:0030031	cell projection assembly	0.288693	0.938483	3	2124	17	19202	NewGene_13557;Zm00001d051893;Zm00001d054069
biological_process	GO:0030148	sphingolipid biosynthetic process	0.288693	0.938483	3	2124	17	19202	Zm00001d000113;Zm00001d041608;Zm00001d042851
biological_process	GO:0030162	regulation of proteolysis	0.288693	0.938483	3	2124	17	19202	Zm00001d002284;Zm00001d019862;Zm00001d052253
biological_process	GO:0030832	regulation of actin filament length	0.288693	0.938483	3	2124	17	19202	NewGene_13557;Zm00001d002796;Zm00001d024941
biological_process	GO:0070646	protein modification by small protein removal	0.288693	0.938483	3	2124	17	19202	Zm00001d029503;Zm00001d045118;Zm00001d048173
biological_process	GO:0098813	nuclear chromosome segregation	0.288693	0.938483	3	2124	17	19202	Zm00001d010092;Zm00001d015066;Zm00001d016122
biological_process	GO:0110053	regulation of actin filament organization	0.288693	0.938483	3	2124	17	19202	NewGene_13557;Zm00001d002796;Zm00001d024941
biological_process	GO:2000028	regulation of photoperiodism, flowering	0.288693	0.938483	3	2124	17	19202	Zm00001d006774;Zm00001d020487;Zm00001d048802
biological_process	GO:0016125	sterol metabolic process	0.295657	0.938483	7	2124	49	19202	Zm00001d006503;Zm00001d011117;Zm00001d013185;Zm00001d014554;Zm00001d017762;Zm00001d039384;Zm00001d044120
biological_process	GO:0000002	mitochondrial genome maintenance	0.296501	0.938483	1	2124	3	19202	Zm00001d042137
biological_process	GO:0000032	cell wall mannoprotein biosynthetic process	0.296501	0.938483	1	2124	3	19202	Zm00001d040020
biological_process	GO:0000495	box H/ACA snoRNA 3'-end processing	0.296501	0.938483	1	2124	3	19202	Zm00001d022265
biological_process	GO:0000719	photoreactive repair	0.296501	0.938483	1	2124	3	19202	Zm00001d046935
biological_process	GO:0006218	uridine catabolic process	0.296501	0.938483	1	2124	3	19202	Zm00001d049948
biological_process	GO:0006382	adenosine to inosine editing	0.296501	0.938483	1	2124	3	19202	Zm00001d001987
biological_process	GO:0006452	translational frameshifting	0.296501	0.938483	1	2124	3	19202	Zm00001d007940
biological_process	GO:0006527	arginine catabolic process	0.296501	0.938483	1	2124	3	19202	Zm00001d051194
biological_process	GO:0006536	glutamate metabolic process	0.296501	0.938483	1	2124	3	19202	NewGene_3611
biological_process	GO:0006557	S-adenosylmethioninamine biosynthetic process	0.296501	0.938483	1	2124	3	19202	Zm00001d051056
biological_process	GO:0006561	proline biosynthetic process	0.296501	0.938483	1	2124	3	19202	Zm00001d008974
biological_process	GO:0006638	neutral lipid metabolic process	0.296501	0.938483	1	2124	3	19202	Zm00001d013014
biological_process	GO:0006639	acylglycerol metabolic process	0.296501	0.938483	1	2124	3	19202	Zm00001d013014
biological_process	GO:0006670	sphingosine metabolic process	0.296501	0.938483	1	2124	3	19202	Zm00001d000113
biological_process	GO:0006787	porphyrin-containing compound catabolic process	0.296501	0.938483	1	2124	3	19202	Zm00001d021288
biological_process	GO:0006798	polyphosphate catabolic process	0.296501	0.938483	1	2124	3	19202	Zm00001d046837
biological_process	GO:0007043	cell-cell junction assembly	0.296501	0.938483	1	2124	3	19202	Zm00001d052757
biological_process	GO:0007229	integrin-mediated signaling pathway	0.296501	0.938483	1	2124	3	19202	Zm00001d042551
biological_process	GO:0009164	nucleoside catabolic process	0.296501	0.938483	1	2124	3	19202	Zm00001d049948
biological_process	GO:0010019	chloroplast-nucleus signaling pathway	0.296501	0.938483	1	2124	3	19202	Zm00001d030624
biological_process	GO:0010115	regulation of abscisic acid biosynthetic process	0.296501	0.938483	1	2124	3	19202	Zm00001d028024
biological_process	GO:0010258	NADH dehydrogenase complex (plastoquinone) assembly	0.296501	0.938483	1	2124	3	19202	Zm00001d042620
biological_process	GO:0010271	regulation of chlorophyll catabolic process	0.296501	0.938483	1	2124	3	19202	Zm00001d021288
biological_process	GO:0010447	response to acidic pH	0.296501	0.938483	1	2124	3	19202	Zm00001d016911
biological_process	GO:0010540	basipetal auxin transport	0.296501	0.938483	1	2124	3	19202	Zm00001d045098
biological_process	GO:0016144	S-glycoside biosynthetic process	0.296501	0.938483	1	2124	3	19202	Zm00001d053941
biological_process	GO:0016241	regulation of macroautophagy	0.296501	0.938483	1	2124	3	19202	Zm00001d000113
biological_process	GO:0019408	dolichol biosynthetic process	0.296501	0.938483	1	2124	3	19202	Zm00001d002600
biological_process	GO:0019758	glycosinolate biosynthetic process	0.296501	0.938483	1	2124	3	19202	Zm00001d053941
biological_process	GO:0019761	glucosinolate biosynthetic process	0.296501	0.938483	1	2124	3	19202	Zm00001d053941
biological_process	GO:0031099	regeneration	0.296501	0.938483	1	2124	3	19202	Zm00001d026560
biological_process	GO:0031163	metallo-sulfur cluster assembly	0.296501	0.938483	1	2124	3	19202	NewGene_8249
biological_process	GO:0032102	negative regulation of response to external stimulus	0.296501	0.938483	1	2124	3	19202	Zm00001d013964
biological_process	GO:0033015	tetrapyrrole catabolic process	0.296501	0.938483	1	2124	3	19202	Zm00001d021288
biological_process	GO:0033611	oxalate catabolic process	0.296501	0.938483	1	2124	3	19202	Zm00001d026649
biological_process	GO:0034311	diol metabolic process	0.296501	0.938483	1	2124	3	19202	Zm00001d000113
biological_process	GO:0034312	diol biosynthetic process	0.296501	0.938483	1	2124	3	19202	Zm00001d000113
biological_process	GO:0034656	nucleobase-containing small molecule catabolic process	0.296501	0.938483	1	2124	3	19202	Zm00001d049948
biological_process	GO:0036529	protein deglycation, glyoxal removal	0.296501	0.938483	1	2124	3	19202	Zm00001d039363
biological_process	GO:0042060	wound healing	0.296501	0.938483	1	2124	3	19202	Zm00001d026560
biological_process	GO:0042454	ribonucleoside catabolic process	0.296501	0.938483	1	2124	3	19202	Zm00001d049948
biological_process	GO:0043155	negative regulation of photosynthesis, light reaction	0.296501	0.938483	1	2124	3	19202	Zm00001d003470
biological_process	GO:0043650	dicarboxylic acid biosynthetic process	0.296501	0.938483	1	2124	3	19202	NewGene_3611
biological_process	GO:0046133	pyrimidine ribonucleoside catabolic process	0.296501	0.938483	1	2124	3	19202	Zm00001d049948
biological_process	GO:0046135	pyrimidine nucleoside catabolic process	0.296501	0.938483	1	2124	3	19202	Zm00001d049948
biological_process	GO:0046519	sphingoid metabolic process	0.296501	0.938483	1	2124	3	19202	Zm00001d000113
biological_process	GO:0046520	sphingoid biosynthetic process	0.296501	0.938483	1	2124	3	19202	Zm00001d000113
biological_process	GO:0048587	regulation of short-day photoperiodism, flowering	0.296501	0.938483	1	2124	3	19202	Zm00001d038863
biological_process	GO:0051193	obsolete regulation of cofactor metabolic process	0.296501	0.938483	1	2124	3	19202	Zm00001d021288
biological_process	GO:0051512	positive regulation of unidimensional cell growth	0.296501	0.938483	1	2124	3	19202	Zm00001d049485
biological_process	GO:0051592	response to calcium ion	0.296501	0.938483	1	2124	3	19202	Zm00001d051746
biological_process	GO:0052544	defense response by callose deposition in cell wall	0.296501	0.938483	1	2124	3	19202	Zm00001d002287
biological_process	GO:0055081	anion homeostasis	0.296501	0.938483	1	2124	3	19202	NewGene_14539
biological_process	GO:0055083	monovalent inorganic anion homeostasis	0.296501	0.938483	1	2124	3	19202	NewGene_14539
biological_process	GO:0070212	protein poly-ADP-ribosylation	0.296501	0.938483	1	2124	3	19202	Zm00001d016694
biological_process	GO:0071277	cellular response to calcium ion	0.296501	0.938483	1	2124	3	19202	Zm00001d051746
biological_process	GO:0072523	purine-containing compound catabolic process	0.296501	0.938483	1	2124	3	19202	Zm00001d049948
biological_process	GO:0090333	regulation of stomatal closure	0.296501	0.938483	1	2124	3	19202	Zm00001d051746
biological_process	GO:0090610	bundle sheath cell fate specification	0.296501	0.938483	1	2124	3	19202	Zm00001d021826
biological_process	GO:0106046	guanine deglycation, glyoxal removal	0.296501	0.938483	1	2124	3	19202	Zm00001d039363
biological_process	GO:1905156	negative regulation of photosynthesis	0.296501	0.938483	1	2124	3	19202	Zm00001d003470
biological_process	GO:1905182	positive regulation of urease activity	0.296501	0.938483	1	2124	3	19202	Zm00001d015355
biological_process	GO:2001057	reactive nitrogen species metabolic process	0.296501	0.938483	1	2124	3	19202	Zm00001d009017
biological_process	GO:0009644	response to high light intensity	0.296887	0.938483	4	2124	25	19202	Zm00001d003470;Zm00001d016735;Zm00001d031850;Zm00001d047470
biological_process	GO:0042594	response to starvation	0.296887	0.938483	4	2124	25	19202	NewGene_13557;NewGene_14539;Zm00001d038642;Zm00001d043239
biological_process	GO:0006048	UDP-N-acetylglucosamine biosynthetic process	0.305181	0.938483	2	2124	10	19202	Zm00001d002338;Zm00001d037778
biological_process	GO:0006066	alcohol metabolic process	0.305181	0.938483	2	2124	10	19202	Zm00001d000113;Zm00001d051901
biological_process	GO:0006517	protein deglycosylation	0.305181	0.938483	2	2124	10	19202	Zm00001d030285;Zm00001d044759
biological_process	GO:0006873	cellular ion homeostasis	0.305181	0.938483	2	2124	10	19202	Zm00001d019936;Zm00001d039241
biological_process	GO:0007050	cell cycle arrest	0.305181	0.938483	2	2124	10	19202	Zm00001d027585;Zm00001d048837
biological_process	GO:0007281	germ cell development	0.305181	0.938483	2	2124	10	19202	Zm00001d010092;Zm00001d015066
biological_process	GO:0009624	response to nematode	0.305181	0.938483	2	2124	10	19202	Zm00001d022569;Zm00001d028808
biological_process	GO:0009646	response to absence of light	0.305181	0.938483	2	2124	10	19202	Zm00001d028814;Zm00001d028815
biological_process	GO:0016559	peroxisome fission	0.305181	0.938483	2	2124	10	19202	Zm00001d047461;Zm00001d047676
biological_process	GO:0019395	fatty acid oxidation	0.305181	0.938483	2	2124	10	19202	Zm00001d006270;Zm00001d020860
biological_process	GO:0042752	regulation of circadian rhythm	0.305181	0.938483	2	2124	10	19202	Zm00001d006628;Zm00001d021858
biological_process	GO:0055082	cellular chemical homeostasis	0.305181	0.938483	2	2124	10	19202	Zm00001d019936;Zm00001d034448
biological_process	GO:0061982	meiosis I cell cycle process	0.305181	0.938483	2	2124	10	19202	Zm00001d010092;Zm00001d015066
biological_process	GO:0072329	monocarboxylic acid catabolic process	0.305181	0.938483	2	2124	10	19202	Zm00001d006270;Zm00001d020860
biological_process	GO:0016567	protein ubiquitination	0.312311	0.938483	27	2124	220	19202	NewGene_14539;NewGene_9660;Zm00001d002491;Zm00001d005629;Zm00001d007102;Zm00001d007915;Zm00001d015327;Zm00001d017653;Zm00001d020487;Zm00001d020791;Zm00001d027649;Zm00001d028771;Zm00001d030843;Zm00001d031741;Zm00001d032616;Zm00001d034560;Zm00001d037245;Zm00001d037974;Zm00001d042455;Zm00001d043506;Zm00001d044808;Zm00001d045499;Zm00001d045568;Zm00001d047979;Zm00001d049545;Zm00001d052019;Zm00001d0538…
biological_process	GO:0006631	fatty acid metabolic process	0.314007	0.938483	7	2124	50	19202	Zm00001d006270;Zm00001d012033;Zm00001d012221;Zm00001d020860;Zm00001d026649;Zm00001d031149;Zm00001d042344
biological_process	GO:0048229	gametophyte development	0.314007	0.938483	7	2124	50	19202	Zm00001d006177;Zm00001d007915;Zm00001d012995;Zm00001d033948;Zm00001d034902;Zm00001d040205;Zm00001d053256
biological_process	GO:0006418	tRNA aminoacylation for protein translation	0.320425	0.938483	3	2124	18	19202	Zm00001d026568;Zm00001d049579;Zm00001d051753
biological_process	GO:0016143	S-glycoside metabolic process	0.320425	0.938483	3	2124	18	19202	Zm00001d033363;Zm00001d047968;Zm00001d053941
biological_process	GO:0019757	glycosinolate metabolic process	0.320425	0.938483	3	2124	18	19202	Zm00001d033363;Zm00001d047968;Zm00001d053941
biological_process	GO:0019760	glucosinolate metabolic process	0.320425	0.938483	3	2124	18	19202	Zm00001d033363;Zm00001d047968;Zm00001d053941
biological_process	GO:0030833	regulation of actin filament polymerization	0.320425	0.938483	3	2124	18	19202	NewGene_13557;Zm00001d002796;Zm00001d024941
biological_process	GO:0032271	regulation of protein polymerization	0.320425	0.938483	3	2124	18	19202	NewGene_13557;Zm00001d002796;Zm00001d024941
biological_process	GO:0044282	small molecule catabolic process	0.320425	0.938483	3	2124	18	19202	Zm00001d006270;Zm00001d020860;Zm00001d049948
biological_process	GO:0098869	cellular oxidant detoxification	0.320425	0.938483	3	2124	18	19202	Zm00001d013879;Zm00001d015126;Zm00001d032481
biological_process	GO:0006906	vesicle fusion	0.321457	0.938483	5	2124	34	19202	Zm00001d013323;Zm00001d021664;Zm00001d033919;Zm00001d034365;Zm00001d035331
biological_process	GO:0031668	cellular response to extracellular stimulus	0.321457	0.938483	5	2124	34	19202	NewGene_13557;NewGene_14539;Zm00001d007068;Zm00001d033167;Zm00001d038642
biological_process	GO:0009736	cytokinin-activated signaling pathway	0.323021	0.938483	4	2124	26	19202	Zm00001d008562;Zm00001d012995;Zm00001d039977;Zm00001d045112
biological_process	GO:0009739	response to gibberellin	0.323021	0.938483	4	2124	26	19202	Zm00001d004086;Zm00001d028814;Zm00001d028815;Zm00001d040464
biological_process	GO:0048589	developmental growth	0.326568	0.938483	8	2124	59	19202	NewGene_3611;Zm00001d001982;Zm00001d010855;Zm00001d015213;Zm00001d026560;Zm00001d030368;Zm00001d038262;Zm00001d042664
biological_process	GO:0032259	methylation	0.339356	0.938483	43	2124	363	19202	Zm00001d004687;Zm00001d004689;Zm00001d005466;Zm00001d005998;Zm00001d006026;Zm00001d007216;Zm00001d008976;Zm00001d009084;Zm00001d011428;Zm00001d011429;Zm00001d012247;Zm00001d013511;Zm00001d015217;Zm00001d015224;Zm00001d015227;Zm00001d017700;Zm00001d019483;Zm00001d026586;Zm00001d027548;Zm00001d029356;Zm00001d029359;Zm00001d031671;Zm00001d031777;Zm00001d038108;Zm00001d039695;Zm00001d041455;Zm00001d0…
biological_process	GO:0009062	fatty acid catabolic process	0.347795	0.938483	2	2124	11	19202	Zm00001d006270;Zm00001d020860
biological_process	GO:0009792	embryo development ending in birth or egg hatching	0.347795	0.938483	2	2124	11	19202	Zm00001d010092;Zm00001d015066
biological_process	GO:0009960	endosperm development	0.347795	0.938483	2	2124	11	19202	Zm00001d006090;Zm00001d043941
biological_process	GO:0031573	intra-S DNA damage checkpoint	0.347795	0.938483	2	2124	11	19202	Zm00001d025907;Zm00001d042130
biological_process	GO:0050777	negative regulation of immune response	0.347795	0.938483	2	2124	11	19202	Zm00001d003889;Zm00001d020487
biological_process	GO:0055076	transition metal ion homeostasis	0.347795	0.938483	2	2124	11	19202	Zm00001d007328;Zm00001d019936
biological_process	GO:0060271	cilium assembly	0.347795	0.938483	2	2124	11	19202	Zm00001d051893;Zm00001d054069
biological_process	GO:0009657	plastid organization	0.349298	0.938483	4	2124	27	19202	Zm00001d007783;Zm00001d028901;Zm00001d038642;Zm00001d042978
biological_process	GO:0031145	anaphase-promoting complex-dependent catabolic process	0.349298	0.938483	4	2124	27	19202	Zm00001d000168;Zm00001d008260;Zm00001d016034;Zm00001d047979
biological_process	GO:0032970	regulation of actin filament-based process	0.352177	0.938483	3	2124	19	19202	NewGene_13557;Zm00001d002796;Zm00001d024941
biological_process	GO:0071496	cellular response to external stimulus	0.367202	0.938483	5	2124	36	19202	NewGene_13557;NewGene_14539;Zm00001d007068;Zm00001d033167;Zm00001d038642
biological_process	GO:0006887	exocytosis	0.372316	0.938483	12	2124	96	19202	Zm00001d005816;Zm00001d007760;Zm00001d013323;Zm00001d014642;Zm00001d021664;Zm00001d030154;Zm00001d033919;Zm00001d034365;Zm00001d035331;Zm00001d040755;Zm00001d042461;Zm00001d043365
biological_process	GO:0001655	urogenital system development	0.37433	0.938483	1	2124	4	19202	Zm00001d054069
biological_process	GO:0001822	kidney development	0.37433	0.938483	1	2124	4	19202	Zm00001d054069
biological_process	GO:0001895	retina homeostasis	0.37433	0.938483	1	2124	4	19202	Zm00001d054069
biological_process	GO:0003205	cardiac chamber development	0.37433	0.938483	1	2124	4	19202	Zm00001d054069
biological_process	GO:0003230	cardiac atrium development	0.37433	0.938483	1	2124	4	19202	Zm00001d054069
biological_process	GO:0003279	cardiac septum development	0.37433	0.938483	1	2124	4	19202	Zm00001d054069
biological_process	GO:0003283	atrial septum development	0.37433	0.938483	1	2124	4	19202	Zm00001d054069
biological_process	GO:0003351	epithelial cilium movement involved in extracellular fluid movement	0.37433	0.938483	1	2124	4	19202	Zm00001d054069
biological_process	GO:0006044	N-acetylglucosamine metabolic process	0.37433	0.938483	1	2124	4	19202	Zm00001d017085
biological_process	GO:0006213	pyrimidine nucleoside metabolic process	0.37433	0.938483	1	2124	4	19202	Zm00001d049948
biological_process	GO:0006431	methionyl-tRNA aminoacylation	0.37433	0.938483	1	2124	4	19202	Zm00001d051753
biological_process	GO:0006654	phosphatidic acid biosynthetic process	0.37433	0.938483	1	2124	4	19202	Zm00001d006153
biological_process	GO:0006747	FAD biosynthetic process	0.37433	0.938483	1	2124	4	19202	Zm00001d040308
biological_process	GO:0006949	syncytium formation	0.37433	0.938483	1	2124	4	19202	Zm00001d017377
biological_process	GO:0006971	hypotonic response	0.37433	0.938483	1	2124	4	19202	NewGene_13557
biological_process	GO:0007095	mitotic G2 DNA damage checkpoint	0.37433	0.938483	1	2124	4	19202	Zm00001d049471
biological_process	GO:0007188	adenylate cyclase-modulating G protein-coupled receptor signaling pathway	0.37433	0.938483	1	2124	4	19202	Zm00001d035926
biological_process	GO:0009268	response to pH	0.37433	0.938483	1	2124	4	19202	Zm00001d016911
biological_process	GO:0009292	genetic transfer	0.37433	0.938483	1	2124	4	19202	Zm00001d016131
biological_process	GO:0009649	entrainment of circadian clock	0.37433	0.938483	1	2124	4	19202	Zm00001d047269
biological_process	GO:0009688	abscisic acid biosynthetic process	0.37433	0.938483	1	2124	4	19202	Zm00001d025545
biological_process	GO:0009746	response to hexose	0.37433	0.938483	1	2124	4	19202	Zm00001d034448
biological_process	GO:0010100	negative regulation of photomorphogenesis	0.37433	0.938483	1	2124	4	19202	Zm00001d028298
biological_process	GO:0010136	ureide catabolic process	0.37433	0.938483	1	2124	4	19202	Zm00001d046952
biological_process	GO:0010142	farnesyl diphosphate biosynthetic process, mevalonate pathway	0.37433	0.938483	1	2124	4	19202	Zm00001d047906
biological_process	GO:0010223	secondary shoot formation	0.37433	0.938483	1	2124	4	19202	Zm00001d048146
biological_process	GO:0010304	PSII associated light-harvesting complex II catabolic process	0.37433	0.938483	1	2124	4	19202	Zm00001d046971
biological_process	GO:0010344	seed oilbody biogenesis	0.37433	0.938483	1	2124	4	19202	Zm00001d013494
biological_process	GO:0010942	positive regulation of cell death	0.37433	0.938483	1	2124	4	19202	Zm00001d045785
biological_process	GO:0010951	negative regulation of endopeptidase activity	0.37433	0.938483	1	2124	4	19202	Zm00001d008283
biological_process	GO:0014074	response to purine-containing compound	0.37433	0.938483	1	2124	4	19202	NewGene_13557
biological_process	GO:0015940	pantothenate biosynthetic process	0.37433	0.938483	1	2124	4	19202	Zm00001d008976
biological_process	GO:0018210	peptidyl-threonine modification	0.37433	0.938483	1	2124	4	19202	Zm00001d003272
biological_process	GO:0030038	contractile actin filament bundle assembly	0.37433	0.938483	1	2124	4	19202	NewGene_13557
biological_process	GO:0030048	actin filament-based movement	0.37433	0.938483	1	2124	4	19202	NewGene_13557
biological_process	GO:0031034	myosin filament assembly	0.37433	0.938483	1	2124	4	19202	NewGene_13557
biological_process	GO:0031035	myosin filament disassembly	0.37433	0.938483	1	2124	4	19202	Zm00001d003272
biological_process	GO:0031037	myosin II filament disassembly	0.37433	0.938483	1	2124	4	19202	Zm00001d003272
biological_process	GO:0031038	myosin II filament organization	0.37433	0.938483	1	2124	4	19202	Zm00001d003272
biological_process	GO:0031152	aggregation involved in sorocarp development	0.37433	0.938483	1	2124	4	19202	NewGene_13557
biological_process	GO:0031154	culmination involved in sorocarp development	0.37433	0.938483	1	2124	4	19202	NewGene_13557
biological_process	GO:0031268	pseudopodium organization	0.37433	0.938483	1	2124	4	19202	NewGene_13557
biological_process	GO:0031270	pseudopodium retraction	0.37433	0.938483	1	2124	4	19202	NewGene_13557
biological_process	GO:0031297	replication fork processing	0.37433	0.938483	1	2124	4	19202	Zm00001d021365
biological_process	GO:0032060	bleb assembly	0.37433	0.938483	1	2124	4	19202	NewGene_13557
biological_process	GO:0032210	regulation of telomere maintenance via telomerase	0.37433	0.938483	1	2124	4	19202	Zm00001d005502
biological_process	GO:0032796	uropod organization	0.37433	0.938483	1	2124	4	19202	NewGene_13557
biological_process	GO:0033275	actin-myosin filament sliding	0.37433	0.938483	1	2124	4	19202	NewGene_13557
biological_process	GO:0033298	contractile vacuole organization	0.37433	0.938483	1	2124	4	19202	NewGene_13557
biological_process	GO:0033517	myo-inositol hexakisphosphate metabolic process	0.37433	0.938483	1	2124	4	19202	Zm00001d051901
biological_process	GO:0034284	response to monosaccharide	0.37433	0.938483	1	2124	4	19202	Zm00001d034448
biological_process	GO:0034461	uropod retraction	0.37433	0.938483	1	2124	4	19202	NewGene_13557
biological_process	GO:0034762	regulation of transmembrane transport	0.37433	0.938483	1	2124	4	19202	NewGene_14539
biological_process	GO:0036265	RNA (guanine-N7)-methylation	0.37433	0.938483	1	2124	4	19202	NewGene_7548
biological_process	GO:0036377	arbuscular mycorrhizal association	0.37433	0.938483	1	2124	4	19202	Zm00001d035962
biological_process	GO:0042023	DNA endoreduplication	0.37433	0.938483	1	2124	4	19202	Zm00001d036337
biological_process	GO:0042278	purine nucleoside metabolic process	0.37433	0.938483	1	2124	4	19202	Zm00001d049948
biological_process	GO:0042773	ATP synthesis coupled electron transport	0.37433	0.938483	1	2124	4	19202	Zm00001d004057
biological_process	GO:0043255	regulation of carbohydrate biosynthetic process	0.37433	0.938483	1	2124	4	19202	Zm00001d038642
biological_process	GO:0043624	cellular protein complex disassembly	0.37433	0.938483	1	2124	4	19202	Zm00001d003272
biological_process	GO:0043647	inositol phosphate metabolic process	0.37433	0.938483	1	2124	4	19202	Zm00001d051901
biological_process	GO:0044070	regulation of anion transport	0.37433	0.938483	1	2124	4	19202	NewGene_14539
biological_process	GO:0045494	photoreceptor cell maintenance	0.37433	0.938483	1	2124	4	19202	Zm00001d054069
biological_process	GO:0045901	positive regulation of translational elongation	0.37433	0.938483	1	2124	4	19202	Zm00001d007940
biological_process	GO:0045905	positive regulation of translational termination	0.37433	0.938483	1	2124	4	19202	Zm00001d007940
biological_process	GO:0046108	uridine metabolic process	0.37433	0.938483	1	2124	4	19202	Zm00001d049948
biological_process	GO:0046131	pyrimidine ribonucleoside metabolic process	0.37433	0.938483	1	2124	4	19202	Zm00001d049948
biological_process	GO:0046488	phosphatidylinositol metabolic process	0.37433	0.938483	1	2124	4	19202	NewGene_782
biological_process	GO:0046683	response to organophosphorus	0.37433	0.938483	1	2124	4	19202	NewGene_13557
biological_process	GO:0046685	response to arsenic-containing substance	0.37433	0.938483	1	2124	4	19202	Zm00001d051842
biological_process	GO:0046901	tetrahydrofolylpolyglutamate biosynthetic process	0.37433	0.938483	1	2124	4	19202	Zm00001d032529
biological_process	GO:0046916	cellular transition metal ion homeostasis	0.37433	0.938483	1	2124	4	19202	Zm00001d019936
biological_process	GO:0048496	maintenance of animal organ identity	0.37433	0.938483	1	2124	4	19202	Zm00001d054069
biological_process	GO:0048579	negative regulation of long-day photoperiodism, flowering	0.37433	0.938483	1	2124	4	19202	Zm00001d049485
biological_process	GO:0051187	obsolete cofactor catabolic process	0.37433	0.938483	1	2124	4	19202	Zm00001d021288
biological_process	GO:0051591	response to cAMP	0.37433	0.938483	1	2124	4	19202	NewGene_13557
biological_process	GO:0051639	actin filament network formation	0.37433	0.938483	1	2124	4	19202	Zm00001d051688
biological_process	GO:0051754	meiotic sister chromatid cohesion, centromeric	0.37433	0.938483	1	2124	4	19202	Zm00001d015863
biological_process	GO:0060026	convergent extension	0.37433	0.938483	1	2124	4	19202	Zm00001d054069
biological_process	GO:0060027	convergent extension involved in gastrulation	0.37433	0.938483	1	2124	4	19202	Zm00001d054069
biological_process	GO:0060287	epithelial cilium movement involved in determination of left/right asymmetry	0.37433	0.938483	1	2124	4	19202	Zm00001d054069
biological_process	GO:0060327	cytoplasmic actin-based contraction involved in cell motility	0.37433	0.938483	1	2124	4	19202	NewGene_13557
biological_process	GO:0060328	cytoplasmic actin-based contraction involved in forward cell motility	0.37433	0.938483	1	2124	4	19202	NewGene_13557
biological_process	GO:0060993	kidney morphogenesis	0.37433	0.938483	1	2124	4	19202	Zm00001d054069
biological_process	GO:0061572	actin filament bundle organization	0.37433	0.938483	1	2124	4	19202	NewGene_13557
biological_process	GO:0070252	actin-mediated cell contraction	0.37433	0.938483	1	2124	4	19202	NewGene_13557
biological_process	GO:0071166	ribonucleoprotein complex localization	0.37433	0.938483	1	2124	4	19202	NewGene_782
biological_process	GO:0071326	cellular response to monosaccharide stimulus	0.37433	0.938483	1	2124	4	19202	Zm00001d034448
biological_process	GO:0071331	cellular response to hexose stimulus	0.37433	0.938483	1	2124	4	19202	Zm00001d034448
biological_process	GO:0071426	ribonucleoprotein complex export from nucleus	0.37433	0.938483	1	2124	4	19202	NewGene_782
biological_process	GO:0071446	cellular response to salicylic acid stimulus	0.37433	0.938483	1	2124	4	19202	Zm00001d009694
biological_process	GO:0071908	determination of intestine left/right asymmetry	0.37433	0.938483	1	2124	4	19202	Zm00001d054069
biological_process	GO:0071909	determination of stomach left/right asymmetry	0.37433	0.938483	1	2124	4	19202	Zm00001d054069
biological_process	GO:0072001	renal system development	0.37433	0.938483	1	2124	4	19202	Zm00001d054069
biological_process	GO:0072189	ureter development	0.37433	0.938483	1	2124	4	19202	Zm00001d054069
biological_process	GO:0072529	pyrimidine-containing compound catabolic process	0.37433	0.938483	1	2124	4	19202	Zm00001d049948
biological_process	GO:0080110	sporopollenin biosynthetic process	0.37433	0.938483	1	2124	4	19202	Zm00001d031488
biological_process	GO:0080186	developmental vegetative growth	0.37433	0.938483	1	2124	4	19202	Zm00001d010855
biological_process	GO:0090178	regulation of establishment of planar polarity involved in neural tube closure	0.37433	0.938483	1	2124	4	19202	Zm00001d054069
biological_process	GO:0097164	ammonium ion metabolic process	0.37433	0.938483	1	2124	4	19202	Zm00001d000113
biological_process	GO:0098630	aggregation of unicellular organisms	0.37433	0.938483	1	2124	4	19202	NewGene_13557
biological_process	GO:0098743	cell aggregation	0.37433	0.938483	1	2124	4	19202	NewGene_13557
biological_process	GO:1900376	regulation of secondary metabolite biosynthetic process	0.37433	0.938483	1	2124	4	19202	Zm00001d038642
biological_process	GO:1900457	regulation of brassinosteroid mediated signaling pathway	0.37433	0.938483	1	2124	4	19202	Zm00001d044023
biological_process	GO:1901601	strigolactone biosynthetic process	0.37433	0.938483	1	2124	4	19202	Zm00001d048146
biological_process	GO:1901659	glycosyl compound biosynthetic process	0.37433	0.938483	1	2124	4	19202	Zm00001d053941
biological_process	GO:1905276	regulation of epithelial tube formation	0.37433	0.938483	1	2124	4	19202	Zm00001d054069
biological_process	GO:2000167	regulation of planar cell polarity pathway involved in neural tube closure	0.37433	0.938483	1	2124	4	19202	Zm00001d054069
biological_process	GO:0030154	cell differentiation	0.374667	0.938483	32	2124	271	19202	Zm00001d002811;Zm00001d006177;Zm00001d010092;Zm00001d010201;Zm00001d010785;Zm00001d011614;Zm00001d012255;Zm00001d012544;Zm00001d012757;Zm00001d014989;Zm00001d015066;Zm00001d015213;Zm00001d021761;Zm00001d022259;Zm00001d022628;Zm00001d023539;Zm00001d024630;Zm00001d025953;Zm00001d026197;Zm00001d030368;Zm00001d032032;Zm00001d032694;Zm00001d035918;Zm00001d038262;Zm00001d038801;Zm00001d039496;Zm00001d0…
biological_process	GO:0009834	plant-type secondary cell wall biogenesis	0.375843	0.940098	10	2124	79	19202	Zm00001d002164;Zm00001d006009;Zm00001d007231;Zm00001d009567;Zm00001d020840;Zm00001d020903;Zm00001d039010;Zm00001d041782;Zm00001d043929;Zm00001d052819
biological_process	GO:0008610	lipid biosynthetic process	0.37863	0.940955	8	2124	62	19202	Zm00001d000113;Zm00001d006920;Zm00001d018041;Zm00001d026056;Zm00001d031149;Zm00001d037225;Zm00001d044833;Zm00001d051932
biological_process	GO:0009267	cellular response to starvation	0.38374	0.940955	3	2124	20	19202	NewGene_13557;NewGene_14539;Zm00001d038642
biological_process	GO:0009299	mRNA transcription	0.38374	0.940955	3	2124	20	19202	Zm00001d010507;Zm00001d010596;Zm00001d038442
biological_process	GO:0030030	cell projection organization	0.38374	0.940955	3	2124	20	19202	NewGene_13557;Zm00001d051893;Zm00001d054069
biological_process	GO:0120036	plasma membrane bounded cell projection organization	0.38374	0.940955	3	2124	20	19202	NewGene_13557;Zm00001d051893;Zm00001d054069
biological_process	GO:1902903	regulation of supramolecular fiber organization	0.38374	0.940955	3	2124	20	19202	NewGene_13557;Zm00001d002796;Zm00001d024941
biological_process	GO:0006520	cellular amino acid metabolic process	0.388903	0.940955	7	2124	54	19202	NewGene_11841;NewGene_3611;Zm00001d007462;Zm00001d027947;Zm00001d027949;Zm00001d032114;Zm00001d045610
biological_process	GO:0006783	heme biosynthetic process	0.389488	0.940955	2	2124	12	19202	Zm00001d014953;Zm00001d043859
biological_process	GO:0006788	heme oxidation	0.389488	0.940955	2	2124	12	19202	Zm00001d036894;Zm00001d046493
biological_process	GO:0008652	cellular amino acid biosynthetic process	0.389488	0.940955	2	2124	12	19202	NewGene_3611;Zm00001d053960
biological_process	GO:0010052	guard cell differentiation	0.389488	0.940955	2	2124	12	19202	Zm00001d018104;Zm00001d043039
biological_process	GO:0010311	lateral root formation	0.389488	0.940955	2	2124	12	19202	Zm00001d018031;Zm00001d022524
biological_process	GO:0010374	stomatal complex development	0.389488	0.940955	2	2124	12	19202	Zm00001d010304;Zm00001d038153
biological_process	GO:0015706	nitrate transport	0.389488	0.940955	2	2124	12	19202	NewGene_10409;Zm00001d029946
biological_process	GO:0034765	regulation of ion transmembrane transport	0.389488	0.940955	2	2124	12	19202	NewGene_14539;Zm00001d011473
biological_process	GO:0044782	cilium organization	0.389488	0.940955	2	2124	12	19202	Zm00001d051893;Zm00001d054069
biological_process	GO:0045596	negative regulation of cell differentiation	0.389488	0.940955	2	2124	12	19202	Zm00001d013964;Zm00001d054069
biological_process	GO:0045786	negative regulation of cell cycle	0.389488	0.940955	2	2124	12	19202	Zm00001d010092;Zm00001d015066
biological_process	GO:0046470	phosphatidylcholine metabolic process	0.389488	0.940955	2	2124	12	19202	Zm00001d005484;Zm00001d029397
biological_process	GO:0048578	positive regulation of long-day photoperiodism, flowering	0.389488	0.940955	2	2124	12	19202	Zm00001d003210;Zm00001d035408
biological_process	GO:0051302	regulation of cell division	0.389488	0.940955	2	2124	12	19202	Zm00001d010304;Zm00001d038153
biological_process	GO:0055046	microgametogenesis	0.389488	0.940955	2	2124	12	19202	Zm00001d006177;Zm00001d007915
biological_process	GO:0061709	reticulophagy	0.389488	0.940955	2	2124	12	19202	Zm00001d015493;Zm00001d053741
biological_process	GO:0071241	cellular response to inorganic substance	0.389488	0.940955	2	2124	12	19202	Zm00001d029946;Zm00001d051746
biological_process	GO:1901617	organic hydroxy compound biosynthetic process	0.389488	0.940955	2	2124	12	19202	Zm00001d000113;Zm00001d051901
biological_process	GO:1905392	plant organ morphogenesis	0.390137	0.941236	5	2124	37	19202	Zm00001d010304;Zm00001d015213;Zm00001d018031;Zm00001d038153;Zm00001d048590
biological_process	GO:0009620	response to fungus	0.396124	0.95438	8	2124	63	19202	Zm00001d002896;Zm00001d010304;Zm00001d022569;Zm00001d025281;Zm00001d028808;Zm00001d028814;Zm00001d028815;Zm00001d038153
biological_process	GO:0071554	cell wall organization or biogenesis	0.400246	0.962999	6	2124	46	19202	Zm00001d010304;Zm00001d018031;Zm00001d029539;Zm00001d038153;Zm00001d043361;Zm00001d047293
biological_process	GO:0031669	cellular response to nutrient levels	0.401782	0.964071	4	2124	29	19202	NewGene_13557;NewGene_14539;Zm00001d033167;Zm00001d038642
biological_process	GO:0090698	post-embryonic plant morphogenesis	0.401782	0.964071	4	2124	29	19202	Zm00001d010304;Zm00001d018031;Zm00001d038153;Zm00001d048590
biological_process	GO:0009737	response to abscisic acid	0.40537	0.968379	18	2124	151	19202	Zm00001d003470;Zm00001d004086;Zm00001d005795;Zm00001d006591;Zm00001d010652;Zm00001d019672;Zm00001d022264;Zm00001d024499;Zm00001d024778;Zm00001d027511;Zm00001d028814;Zm00001d028815;Zm00001d033300;Zm00001d034448;Zm00001d037439;Zm00001d037988;Zm00001d039685;Zm00001d047917
biological_process	GO:0000272	polysaccharide catabolic process	0.414933	0.968379	3	2124	21	19202	Zm00001d014083;Zm00001d029164;Zm00001d047077
biological_process	GO:0006885	regulation of pH	0.414933	0.968379	3	2124	21	19202	Zm00001d009889;Zm00001d044623;Zm00001d049663
biological_process	GO:0007276	gamete generation	0.414933	0.968379	3	2124	21	19202	Zm00001d006177;Zm00001d010092;Zm00001d015066
biological_process	GO:0010941	regulation of cell death	0.414933	0.968379	3	2124	21	19202	Zm00001d000113;Zm00001d020487;Zm00001d033262
biological_process	GO:0016998	cell wall macromolecule catabolic process	0.414933	0.968379	3	2124	21	19202	Zm00001d027524;Zm00001d036366;Zm00001d036370
biological_process	GO:0022412	cellular process involved in reproduction in multicellular organism	0.414933	0.968379	3	2124	21	19202	Zm00001d006177;Zm00001d010092;Zm00001d015066
biological_process	GO:0080163	regulation of protein serine/threonine phosphatase activity	0.414933	0.968379	3	2124	21	19202	Zm00001d028814;Zm00001d028815;Zm00001d047705
biological_process	GO:0006970	response to osmotic stress	0.425536	0.968379	11	2124	91	19202	NewGene_13557;Zm00001d006591;Zm00001d007068;Zm00001d010092;Zm00001d010652;Zm00001d015066;Zm00001d018088;Zm00001d029503;Zm00001d047568;Zm00001d048802;Zm00001d052194
biological_process	GO:0051704	multi-organism process	0.425832	0.968379	24	2124	206	19202	NewGene_101;NewGene_13557;NewGene_6881;Zm00001d002796;Zm00001d002896;Zm00001d003889;Zm00001d006177;Zm00001d006591;Zm00001d010092;Zm00001d010304;Zm00001d015066;Zm00001d016131;Zm00001d020487;Zm00001d022569;Zm00001d024941;Zm00001d025281;Zm00001d028056;Zm00001d028808;Zm00001d030368;Zm00001d038153;Zm00001d038262;Zm00001d042664;Zm00001d047470;Zm00001d053256
biological_process	GO:0051094	positive regulation of developmental process	0.427766	0.968379	4	2124	30	19202	Zm00001d006774;Zm00001d013964;Zm00001d037439;Zm00001d045098
biological_process	GO:0002683	negative regulation of immune system process	0.429941	0.968379	2	2124	13	19202	Zm00001d003889;Zm00001d020487
biological_process	GO:0006491	N-glycan processing	0.429941	0.968379	2	2124	13	19202	Zm00001d003736;Zm00001d044759
biological_process	GO:0009086	methionine biosynthetic process	0.429941	0.968379	2	2124	13	19202	Zm00001d026573;Zm00001d048060
biological_process	GO:0010017	red or far-red light signaling pathway	0.429941	0.968379	2	2124	13	19202	Zm00001d012378;Zm00001d015743
biological_process	GO:0015977	carbon fixation	0.429941	0.968379	2	2124	13	19202	Zm00001d004894;Zm00001d020057
biological_process	GO:0030242	autophagy of peroxisome	0.429941	0.968379	2	2124	13	19202	Zm00001d015493;Zm00001d053741
biological_process	GO:0071249	cellular response to nitrate	0.429941	0.968379	2	2124	13	19202	NewGene_10409;Zm00001d029946
biological_process	GO:0090693	plant organ senescence	0.429941	0.968379	2	2124	13	19202	Zm00001d022569;Zm00001d028808
biological_process	GO:0000390	spliceosomal complex disassembly	0.443552	0.968379	1	2124	5	19202	Zm00001d031581
biological_process	GO:0001894	tissue homeostasis	0.443552	0.968379	1	2124	5	19202	Zm00001d054069
biological_process	GO:0002100	tRNA wobble adenosine to inosine editing	0.443552	0.968379	1	2124	5	19202	Zm00001d033635
biological_process	GO:0003341	cilium movement	0.443552	0.968379	1	2124	5	19202	Zm00001d054069
biological_process	GO:0006116	NADH oxidation	0.443552	0.968379	1	2124	5	19202	Zm00001d010670
biological_process	GO:0006145	purine nucleobase catabolic process	0.443552	0.968379	1	2124	5	19202	Zm00001d046952
biological_process	GO:0006177	GMP biosynthetic process	0.443552	0.968379	1	2124	5	19202	Zm00001d015135
biological_process	GO:0006435	threonyl-tRNA aminoacylation	0.443552	0.968379	1	2124	5	19202	NewGene_14423
biological_process	GO:0006641	triglyceride metabolic process	0.443552	0.968379	1	2124	5	19202	Zm00001d013014
biological_process	GO:0009119	ribonucleoside metabolic process	0.443552	0.968379	1	2124	5	19202	Zm00001d049948
biological_process	GO:0009249	protein lipoylation	0.443552	0.968379	1	2124	5	19202	Zm00001d012656
biological_process	GO:0009610	response to symbiotic fungus	0.443552	0.968379	1	2124	5	19202	Zm00001d031267
biological_process	GO:0009828	plant-type cell wall loosening	0.443552	0.968379	1	2124	5	19202	Zm00001d018031
biological_process	GO:0010112	regulation of systemic acquired resistance	0.443552	0.968379	1	2124	5	19202	Zm00001d039997
biological_process	GO:0010928	regulation of auxin mediated signaling pathway	0.443552	0.968379	1	2124	5	19202	Zm00001d048802
biological_process	GO:0010964	regulation of heterochromatin assembly by small RNA	0.443552	0.968379	1	2124	5	19202	Zm00001d013511
biological_process	GO:0016131	brassinosteroid metabolic process	0.443552	0.968379	1	2124	5	19202	Zm00001d015721
biological_process	GO:0018209	peptidyl-serine modification	0.443552	0.968379	1	2124	5	19202	NewGene_782
biological_process	GO:0030003	cellular cation homeostasis	0.443552	0.968379	1	2124	5	19202	Zm00001d019936
biological_process	GO:0030322	stabilization of membrane potential	0.443552	0.968379	1	2124	5	19202	Zm00001d005554
biological_process	GO:0030323	respiratory tube development	0.443552	0.968379	1	2124	5	19202	Zm00001d054069
biological_process	GO:0030324	lung development	0.443552	0.968379	1	2124	5	19202	Zm00001d054069
biological_process	GO:0030497	fatty acid elongation	0.443552	0.968379	1	2124	5	19202	Zm00001d016550
biological_process	GO:0031016	pancreas development	0.443552	0.968379	1	2124	5	19202	Zm00001d054069
biological_process	GO:0031110	regulation of microtubule polymerization or depolymerization	0.443552	0.968379	1	2124	5	19202	Zm00001d032565
biological_process	GO:0031503	protein-containing complex localization	0.443552	0.968379	1	2124	5	19202	NewGene_782
biological_process	GO:0031930	mitochondria-nucleus signaling pathway	0.443552	0.968379	1	2124	5	19202	Zm00001d030624
biological_process	GO:0032465	regulation of cytokinesis	0.443552	0.968379	1	2124	5	19202	Zm00001d039498
biological_process	GO:0033356	UDP-L-arabinose metabolic process	0.443552	0.968379	1	2124	5	19202	Zm00001d022085
biological_process	GO:0034250	positive regulation of cellular amide metabolic process	0.443552	0.968379	1	2124	5	19202	Zm00001d016735
biological_process	GO:0034389	lipid droplet organization	0.443552	0.968379	1	2124	5	19202	Zm00001d010855
biological_process	GO:0035469	determination of pancreatic left/right asymmetry	0.443552	0.968379	1	2124	5	19202	Zm00001d054069
biological_process	GO:0035627	ceramide transport	0.443552	0.968379	1	2124	5	19202	Zm00001d033718
biological_process	GO:0042989	sequestering of actin monomers	0.443552	0.968379	1	2124	5	19202	Zm00001d043523
biological_process	GO:0043269	regulation of ion transport	0.443552	0.968379	1	2124	5	19202	NewGene_14539
biological_process	GO:0043901	negative regulation of multi-organism process	0.443552	0.968379	1	2124	5	19202	Zm00001d013964
biological_process	GO:0045597	positive regulation of cell differentiation	0.443552	0.968379	1	2124	5	19202	Zm00001d013964
biological_process	GO:0046168	glycerol-3-phosphate catabolic process	0.443552	0.968379	1	2124	5	19202	Zm00001d010670
biological_process	GO:0046847	filopodium assembly	0.443552	0.968379	1	2124	5	19202	NewGene_13557
biological_process	GO:0051513	regulation of monopolar cell growth	0.443552	0.968379	1	2124	5	19202	Zm00001d052981
biological_process	GO:0060541	respiratory system development	0.443552	0.968379	1	2124	5	19202	Zm00001d054069
biological_process	GO:0070921	regulation of production of siRNA involved in chromatin silencing by small RNA	0.443552	0.968379	1	2124	5	19202	Zm00001d013511
biological_process	GO:0071219	cellular response to molecule of bacterial origin	0.443552	0.968379	1	2124	5	19202	Zm00001d003889
biological_process	GO:0071322	cellular response to carbohydrate stimulus	0.443552	0.968379	1	2124	5	19202	Zm00001d034448
biological_process	GO:0071462	cellular response to water stimulus	0.443552	0.968379	1	2124	5	19202	Zm00001d007068
biological_process	GO:0071907	determination of digestive tract left/right asymmetry	0.443552	0.968379	1	2124	5	19202	Zm00001d054069
biological_process	GO:0071910	determination of liver left/right asymmetry	0.443552	0.968379	1	2124	5	19202	Zm00001d054069
biological_process	GO:0072527	pyrimidine-containing compound metabolic process	0.443552	0.968379	1	2124	5	19202	Zm00001d049948
biological_process	GO:0080182	histone H3-K4 trimethylation	0.443552	0.968379	1	2124	5	19202	Zm00001d009430
biological_process	GO:0080183	response to photooxidative stress	0.443552	0.968379	1	2124	5	19202	Zm00001d012580
biological_process	GO:1902074	response to salt	0.443552	0.968379	1	2124	5	19202	Zm00001d027511
biological_process	GO:1902170	cellular response to reactive nitrogen species	0.443552	0.968379	1	2124	5	19202	Zm00001d029946
biological_process	GO:1902347	response to strigolactone	0.443552	0.968379	1	2124	5	19202	Zm00001d050227
biological_process	GO:1902969	mitotic DNA replication	0.443552	0.968379	1	2124	5	19202	Zm00001d027789
biological_process	GO:0006032	chitin catabolic process	0.445597	0.970447	3	2124	22	19202	Zm00001d027524;Zm00001d036366;Zm00001d036370
biological_process	GO:0009395	phospholipid catabolic process	0.445597	0.970447	3	2124	22	19202	Zm00001d005484;Zm00001d029397;Zm00001d040205
biological_process	GO:0010154	fruit development	0.451077	0.981174	9	2124	75	19202	Zm00001d000113;Zm00001d006090;Zm00001d018452;Zm00001d024272;Zm00001d032399;Zm00001d034882;Zm00001d045098;Zm00001d053172;Zm00001d053256
biological_process	GO:0009751	response to salicylic acid	0.453444	0.985111	4	2124	31	19202	Zm00001d006591;Zm00001d028814;Zm00001d028815;Zm00001d040464
biological_process	GO:0009991	response to extracellular stimulus	0.458277	0.990712	5	2124	40	19202	NewGene_13557;NewGene_14539;Zm00001d007068;Zm00001d033167;Zm00001d038642
biological_process	GO:0010038	response to metal ion	0.458277	0.990712	5	2124	40	19202	NewGene_3611;Zm00001d016911;Zm00001d044874;Zm00001d051746;Zm00001d053941
biological_process	GO:0046677	response to antibiotic	0.458277	0.990712	5	2124	40	19202	NewGene_13557;Zm00001d006591;Zm00001d016735;Zm00001d022569;Zm00001d028808
biological_process	GO:0044257	cellular protein catabolic process	0.467346	0.990712	9	2124	76	19202	NewGene_14539;Zm00001d002284;Zm00001d007915;Zm00001d010092;Zm00001d015066;Zm00001d019862;Zm00001d043723;Zm00001d052019;Zm00001d052253
biological_process	GO:0007004	telomere maintenance via telomerase	0.46892	0.990712	2	2124	14	19202	Zm00001d005502;Zm00001d047451
biological_process	GO:0007094	mitotic spindle assembly checkpoint	0.46892	0.990712	2	2124	14	19202	Zm00001d015863;Zm00001d025721
biological_process	GO:0007568	aging	0.46892	0.990712	2	2124	14	19202	Zm00001d022569;Zm00001d028808
biological_process	GO:0009965	leaf morphogenesis	0.46892	0.990712	2	2124	14	19202	Zm00001d010304;Zm00001d038153
biological_process	GO:0010114	response to red light	0.46892	0.990712	2	2124	14	19202	Zm00001d015743;Zm00001d028901
biological_process	GO:0019375	galactolipid biosynthetic process	0.46892	0.990712	2	2124	14	19202	Zm00001d038389;Zm00001d043881
biological_process	GO:0030026	cellular manganese ion homeostasis	0.46892	0.990712	2	2124	14	19202	Zm00001d005715;Zm00001d017402
biological_process	GO:0035999	tetrahydrofolate interconversion	0.46892	0.990712	2	2124	14	19202	Zm00001d012247;Zm00001d042661
biological_process	GO:0043069	negative regulation of programmed cell death	0.46892	0.990712	2	2124	14	19202	Zm00001d020487;Zm00001d033262
biological_process	GO:0062012	regulation of small molecule metabolic process	0.46892	0.990712	2	2124	14	19202	Zm00001d007522;Zm00001d038642
biological_process	GO:0070192	chromosome organization involved in meiotic cell cycle	0.46892	0.990712	2	2124	14	19202	Zm00001d010092;Zm00001d015066
biological_process	GO:1901565	organonitrogen compound catabolic process	0.469518	0.990712	11	2124	94	19202	NewGene_14539;Zm00001d002284;Zm00001d007915;Zm00001d010092;Zm00001d015066;Zm00001d019862;Zm00001d021288;Zm00001d043723;Zm00001d049948;Zm00001d052019;Zm00001d052253
biological_process	GO:0008654	phospholipid biosynthetic process	0.475597	0.990712	3	2124	23	19202	NewGene_10018;Zm00001d000113;Zm00001d038389
biological_process	GO:0051240	positive regulation of multicellular organismal process	0.475597	0.990712	3	2124	23	19202	Zm00001d006774;Zm00001d037439;Zm00001d045098
biological_process	GO:2000242	negative regulation of reproductive process	0.475597	0.990712	3	2124	23	19202	Zm00001d010092;Zm00001d013964;Zm00001d015066
biological_process	GO:0006950	response to stress	0.47563	0.990712	37	2124	328	19202	NewGene_13557;NewGene_14539;NewGene_4735;NewGene_6881;NewGene_782;Zm00001d003470;Zm00001d006591;Zm00001d007068;Zm00001d009017;Zm00001d010092;Zm00001d010304;Zm00001d010652;Zm00001d015066;Zm00001d016735;Zm00001d018088;Zm00001d020487;Zm00001d022569;Zm00001d025281;Zm00001d026560;Zm00001d028056;Zm00001d028808;Zm00001d029503;Zm00001d029539;Zm00001d029587;Zm00001d030368;Zm00001d038153;Zm00001d038642;Zm0…
biological_process	GO:0007623	circadian rhythm	0.482521	0.990712	7	2124	59	19202	Zm00001d007445;Zm00001d008222;Zm00001d024365;Zm00001d027511;Zm00001d034902;Zm00001d044142;Zm00001d050227
biological_process	GO:0051603	proteolysis involved in cellular protein catabolic process	0.484461	0.990712	23	2124	203	19202	Zm00001d001900;Zm00001d002065;Zm00001d002284;Zm00001d007073;Zm00001d007372;Zm00001d007915;Zm00001d009759;Zm00001d010092;Zm00001d011425;Zm00001d014983;Zm00001d015066;Zm00001d019862;Zm00001d021846;Zm00001d026458;Zm00001d029410;Zm00001d031971;Zm00001d043048;Zm00001d043723;Zm00001d044495;Zm00001d047235;Zm00001d051206;Zm00001d052019;Zm00001d052253
biological_process	GO:0009793	embryo development ending in seed dormancy	0.484464	0.990712	14	2124	122	19202	Zm00001d000113;Zm00001d003430;Zm00001d006090;Zm00001d011579;Zm00001d018452;Zm00001d023664;Zm00001d024272;Zm00001d032399;Zm00001d034882;Zm00001d043941;Zm00001d044419;Zm00001d045098;Zm00001d053172;Zm00001d053256
biological_process	GO:0018105	peptidyl-serine phosphorylation	0.484596	0.990712	18	2124	158	19202	NewGene_782;Zm00001d002540;Zm00001d003639;Zm00001d007029;Zm00001d009708;Zm00001d014038;Zm00001d014773;Zm00001d015100;Zm00001d021139;Zm00001d024053;Zm00001d026018;Zm00001d026139;Zm00001d027480;Zm00001d032715;Zm00001d037744;Zm00001d041269;Zm00001d051502;Zm00001d053313
biological_process	GO:0009416	response to light stimulus	0.49616	0.990712	17	2124	150	19202	Zm00001d001857;Zm00001d003470;Zm00001d010507;Zm00001d010596;Zm00001d012212;Zm00001d012712;Zm00001d016735;Zm00001d024175;Zm00001d027511;Zm00001d034898;Zm00001d037724;Zm00001d038442;Zm00001d039634;Zm00001d043411;Zm00001d044142;Zm00001d047470;Zm00001d051746
biological_process	GO:2000022	regulation of jasmonic acid mediated signaling pathway	0.501605	0.990712	6	2124	51	19202	Zm00001d005726;Zm00001d005813;Zm00001d012660;Zm00001d020614;Zm00001d027900;Zm00001d032009
biological_process	GO:0006813	potassium ion transport	0.502492	0.990712	5	2124	42	19202	Zm00001d017925;Zm00001d021592;Zm00001d033071;Zm00001d042244;Zm00001d053873
biological_process	GO:0000280	nuclear division	0.504821	0.990712	3	2124	24	19202	Zm00001d010092;Zm00001d015066;Zm00001d016122
biological_process	GO:0007163	establishment or maintenance of cell polarity	0.504821	0.990712	3	2124	24	19202	Zm00001d010039;Zm00001d044877;Zm00001d053256
biological_process	GO:0010119	regulation of stomatal movement	0.504821	0.990712	3	2124	24	19202	Zm00001d022259;Zm00001d043729;Zm00001d051746
biological_process	GO:0001889	liver development	0.505119	0.990712	1	2124	6	19202	Zm00001d054069
biological_process	GO:0001947	heart looping	0.505119	0.990712	1	2124	6	19202	Zm00001d054069
biological_process	GO:0003007	heart morphogenesis	0.505119	0.990712	1	2124	6	19202	Zm00001d054069
biological_process	GO:0003143	embryonic heart tube morphogenesis	0.505119	0.990712	1	2124	6	19202	Zm00001d054069
biological_process	GO:0006072	glycerol-3-phosphate metabolic process	0.505119	0.990712	1	2124	6	19202	Zm00001d010670
biological_process	GO:0006225	UDP biosynthetic process	0.505119	0.990712	1	2124	6	19202	Zm00001d011803
biological_process	GO:0006353	DNA-templated transcription, termination	0.505119	0.990712	1	2124	6	19202	Zm00001d033473
biological_process	GO:0006542	glutamine biosynthetic process	0.505119	0.990712	1	2124	6	19202	Zm00001d033747
biological_process	GO:0006808	regulation of nitrogen utilization	0.505119	0.990712	1	2124	6	19202	Zm00001d033167
biological_process	GO:0007091	metaphase/anaphase transition of mitotic cell cycle	0.505119	0.990712	1	2124	6	19202	Zm00001d047979
biological_process	GO:0007093	mitotic cell cycle checkpoint	0.505119	0.990712	1	2124	6	19202	Zm00001d015433
biological_process	GO:0007368	determination of left/right symmetry	0.505119	0.990712	1	2124	6	19202	Zm00001d054069
biological_process	GO:0007369	gastrulation	0.505119	0.990712	1	2124	6	19202	Zm00001d054069
biological_process	GO:0009084	glutamine family amino acid biosynthetic process	0.505119	0.990712	1	2124	6	19202	NewGene_3611
biological_process	GO:0009228	thiamine biosynthetic process	0.505119	0.990712	1	2124	6	19202	Zm00001d011183
biological_process	GO:0009294	DNA mediated transformation	0.505119	0.990712	1	2124	6	19202	Zm00001d016131
biological_process	GO:0009581	detection of external stimulus	0.505119	0.990712	1	2124	6	19202	NewGene_13557
biological_process	GO:0009582	detection of abiotic stimulus	0.505119	0.990712	1	2124	6	19202	NewGene_13557
biological_process	GO:0009799	specification of symmetry	0.505119	0.990712	1	2124	6	19202	Zm00001d054069
biological_process	GO:0010101	post-embryonic root morphogenesis	0.505119	0.990712	1	2124	6	19202	Zm00001d018031
biological_process	GO:0010214	seed coat development	0.505119	0.990712	1	2124	6	19202	Zm00001d026649
biological_process	GO:0010239	chloroplast mRNA processing	0.505119	0.990712	1	2124	6	19202	Zm00001d011579
biological_process	GO:0010264	myo-inositol hexakisphosphate biosynthetic process	0.505119	0.990712	1	2124	6	19202	Zm00001d051901
biological_process	GO:0010431	seed maturation	0.505119	0.990712	1	2124	6	19202	Zm00001d007783
biological_process	GO:0010508	positive regulation of autophagy	0.505119	0.990712	1	2124	6	19202	Zm00001d000113
biological_process	GO:0015976	carbon utilization	0.505119	0.990712	1	2124	6	19202	Zm00001d011454
biological_process	GO:0018175	protein nucleotidylation	0.505119	0.990712	1	2124	6	19202	Zm00001d033167
biological_process	GO:0018177	protein uridylylation	0.505119	0.990712	1	2124	6	19202	Zm00001d033167
biological_process	GO:0030866	cortical actin cytoskeleton organization	0.505119	0.990712	1	2124	6	19202	NewGene_13557
biological_process	GO:0034472	snRNA 3'-end processing	0.505119	0.990712	1	2124	6	19202	Zm00001d040193
biological_process	GO:0042753	positive regulation of circadian rhythm	0.505119	0.990712	1	2124	6	19202	Zm00001d047269
biological_process	GO:0043455	regulation of secondary metabolic process	0.505119	0.990712	1	2124	6	19202	Zm00001d038642
biological_process	GO:0046839	phospholipid dephosphorylation	0.505119	0.990712	1	2124	6	19202	Zm00001d051380
biological_process	GO:0048825	cotyledon development	0.505119	0.990712	1	2124	6	19202	Zm00001d045098
biological_process	GO:0050982	detection of mechanical stimulus	0.505119	0.990712	1	2124	6	19202	NewGene_13557
biological_process	GO:0051083	'de novo' cotranslational protein folding	0.505119	0.990712	1	2124	6	19202	Zm00001d023292
biological_process	GO:0061008	hepaticobiliary system development	0.505119	0.990712	1	2124	6	19202	Zm00001d054069
biological_process	GO:0061371	determination of heart left/right asymmetry	0.505119	0.990712	1	2124	6	19202	Zm00001d054069
biological_process	GO:0070920	regulation of production of small RNA involved in gene silencing by RNA	0.505119	0.990712	1	2124	6	19202	Zm00001d013511
biological_process	GO:0071333	cellular response to glucose stimulus	0.505119	0.990712	1	2124	6	19202	Zm00001d034448
biological_process	GO:0090293	nitrogen catabolite regulation of transcription	0.505119	0.990712	1	2124	6	19202	Zm00001d033167
biological_process	GO:1901658	glycosyl compound catabolic process	0.505119	0.990712	1	2124	6	19202	Zm00001d049948
biological_process	GO:0000266	mitochondrial fission	0.506254	0.990712	2	2124	15	19202	Zm00001d030005;Zm00001d047461
biological_process	GO:0001934	positive regulation of protein phosphorylation	0.506254	0.990712	2	2124	15	19202	Zm00001d015493;Zm00001d053741
biological_process	GO:0009231	riboflavin biosynthetic process	0.506254	0.990712	2	2124	15	19202	Zm00001d016902;Zm00001d016963
biological_process	GO:0009926	auxin polar transport	0.506254	0.990712	2	2124	15	19202	Zm00001d045098;Zm00001d046893
biological_process	GO:0016054	organic acid catabolic process	0.506254	0.990712	2	2124	15	19202	Zm00001d006270;Zm00001d020860
biological_process	GO:0032886	regulation of microtubule-based process	0.506254	0.990712	2	2124	15	19202	Zm00001d010092;Zm00001d015066
biological_process	GO:0034497	protein localization to phagophore assembly site	0.506254	0.990712	2	2124	15	19202	Zm00001d004856;Zm00001d028417
biological_process	GO:0045332	phospholipid translocation	0.506254	0.990712	2	2124	15	19202	Zm00001d028988;Zm00001d035775
biological_process	GO:0046395	carboxylic acid catabolic process	0.506254	0.990712	2	2124	15	19202	Zm00001d006270;Zm00001d020860
biological_process	GO:0051445	regulation of meiotic cell cycle	0.506254	0.990712	2	2124	15	19202	Zm00001d010092;Zm00001d015066
biological_process	GO:0060548	negative regulation of cell death	0.506254	0.990712	2	2124	15	19202	Zm00001d020487;Zm00001d033262
biological_process	GO:0098771	inorganic ion homeostasis	0.506254	0.990712	2	2124	15	19202	NewGene_14539;Zm00001d019936
biological_process	GO:1901615	organic hydroxy compound metabolic process	0.506254	0.990712	2	2124	15	19202	Zm00001d000113;Zm00001d051901
biological_process	GO:0032879	regulation of localization	0.518945	0.990712	7	2124	61	19202	NewGene_14539;Zm00001d002796;Zm00001d006454;Zm00001d023544;Zm00001d024941;Zm00001d041877;Zm00001d043406
biological_process	GO:2000241	regulation of reproductive process	0.518945	0.990712	7	2124	61	19202	Zm00001d006774;Zm00001d010092;Zm00001d013964;Zm00001d015066;Zm00001d020487;Zm00001d045098;Zm00001d048802
biological_process	GO:0016049	cell growth	0.521216	0.990712	6	2124	52	19202	Zm00001d000113;Zm00001d001982;Zm00001d015213;Zm00001d030368;Zm00001d038262;Zm00001d042664
biological_process	GO:0006790	sulfur compound metabolic process	0.524065	0.990712	5	2124	43	19202	NewGene_8249;Zm00001d024034;Zm00001d033363;Zm00001d047968;Zm00001d053941
biological_process	GO:0060560	developmental growth involved in morphogenesis	0.524065	0.990712	5	2124	43	19202	Zm00001d001982;Zm00001d015213;Zm00001d030368;Zm00001d038262;Zm00001d042664
biological_process	GO:2000026	regulation of multicellular organismal development	0.527124	0.990712	11	2124	98	19202	Zm00001d006774;Zm00001d010304;Zm00001d010652;Zm00001d013964;Zm00001d020487;Zm00001d037439;Zm00001d038153;Zm00001d045098;Zm00001d048802;Zm00001d051893;Zm00001d054069
biological_process	GO:0006898	receptor-mediated endocytosis	0.527825	0.990712	4	2124	34	19202	Zm00001d002287;Zm00001d014368;Zm00001d023838;Zm00001d036588
biological_process	GO:0009642	response to light intensity	0.533175	0.990712	3	2124	25	19202	Zm00001d003470;Zm00001d016735;Zm00001d047470
biological_process	GO:0009741	response to brassinosteroid	0.533175	0.990712	3	2124	25	19202	Zm00001d001982;Zm00001d002121;Zm00001d018088
biological_process	GO:0016121	carotene catabolic process	0.533175	0.990712	3	2124	25	19202	Zm00001d020069;Zm00001d031086;Zm00001d033222
biological_process	GO:1901575	organic substance catabolic process	0.533435	0.990712	15	2124	135	19202	NewGene_14539;NewGene_782;Zm00001d002284;Zm00001d006270;Zm00001d007915;Zm00001d010092;Zm00001d013014;Zm00001d015066;Zm00001d019862;Zm00001d020860;Zm00001d021288;Zm00001d043723;Zm00001d049948;Zm00001d052019;Zm00001d052253
biological_process	GO:0006101	citrate metabolic process	0.541831	0.990712	2	2124	16	19202	Zm00001d006476;Zm00001d048358
biological_process	GO:0009627	systemic acquired resistance	0.541831	0.990712	2	2124	16	19202	Zm00001d003760;Zm00001d027965
biological_process	GO:0009959	negative gravitropism	0.541831	0.990712	2	2124	16	19202	Zm00001d034700;Zm00001d043044
biological_process	GO:0046467	membrane lipid biosynthetic process	0.541831	0.990712	2	2124	16	19202	Zm00001d000113;Zm00001d016926
biological_process	GO:0070940	dephosphorylation of RNA polymerase II C-terminal domain	0.541831	0.990712	2	2124	16	19202	Zm00001d017373;Zm00001d029743
biological_process	GO:1905393	plant organ formation	0.541831	0.990712	2	2124	16	19202	Zm00001d018031;Zm00001d048590
biological_process	GO:0072583	clathrin-dependent endocytosis	0.545221	0.990712	5	2124	44	19202	Zm00001d014368;Zm00001d020787;Zm00001d023838;Zm00001d035652;Zm00001d036588
biological_process	GO:0051726	regulation of cell cycle	0.550246	0.990712	8	2124	72	19202	Zm00001d007915;Zm00001d010092;Zm00001d011597;Zm00001d015064;Zm00001d015066;Zm00001d016131;Zm00001d017986;Zm00001d052288
biological_process	GO:0018193	peptidyl-amino acid modification	0.551508	0.990712	4	2124	35	19202	NewGene_782;Zm00001d003272;Zm00001d012995;Zm00001d051890
biological_process	GO:0031667	response to nutrient levels	0.551508	0.990712	4	2124	35	19202	NewGene_13557;NewGene_14539;Zm00001d033167;Zm00001d038642
biological_process	GO:0007389	pattern specification process	0.554388	0.990712	7	2124	63	19202	Zm00001d010304;Zm00001d018088;Zm00001d038153;Zm00001d048590;Zm00001d052019;Zm00001d053256;Zm00001d054069
biological_process	GO:0006007	glucose catabolic process	0.559876	0.990712	1	2124	7	19202	Zm00001d029025
biological_process	GO:0006264	mitochondrial DNA replication	0.559876	0.990712	1	2124	7	19202	Zm00001d021365
biological_process	GO:0006283	transcription-coupled nucleotide-excision repair	0.559876	0.990712	1	2124	7	19202	Zm00001d045490
biological_process	GO:0006419	alanyl-tRNA aminoacylation	0.559876	0.990712	1	2124	7	19202	Zm00001d031241
biological_process	GO:0006650	glycerophospholipid metabolic process	0.559876	0.990712	1	2124	7	19202	NewGene_782
biological_process	GO:0006734	NADH metabolic process	0.559876	0.990712	1	2124	7	19202	Zm00001d045394
biological_process	GO:0006878	cellular copper ion homeostasis	0.559876	0.990712	1	2124	7	19202	Zm00001d016691
biological_process	GO:0007142	male meiosis II	0.559876	0.990712	1	2124	7	19202	Zm00001d003038
biological_process	GO:0007507	heart development	0.559876	0.990712	1	2124	7	19202	Zm00001d054069
biological_process	GO:0009064	glutamine family amino acid metabolic process	0.559876	0.990712	1	2124	7	19202	NewGene_3611
biological_process	GO:0009396	folic acid-containing compound biosynthetic process	0.559876	0.990712	1	2124	7	19202	Zm00001d032529
biological_process	GO:0009440	cyanate catabolic process	0.559876	0.990712	1	2124	7	19202	Zm00001d011454
biological_process	GO:0009612	response to mechanical stimulus	0.559876	0.990712	1	2124	7	19202	NewGene_13557
biological_process	GO:0009641	shade avoidance	0.559876	0.990712	1	2124	7	19202	Zm00001d044142
biological_process	GO:0009855	determination of bilateral symmetry	0.559876	0.990712	1	2124	7	19202	Zm00001d054069
biological_process	GO:0010025	wax biosynthetic process	0.559876	0.990712	1	2124	7	19202	Zm00001d024723
biological_process	GO:0010048	vernalization response	0.559876	0.990712	1	2124	7	19202	Zm00001d041715
biological_process	GO:0010053	root epidermal cell differentiation	0.559876	0.990712	1	2124	7	19202	Zm00001d015213
biological_process	GO:0010054	trichoblast differentiation	0.559876	0.990712	1	2124	7	19202	Zm00001d015213
biological_process	GO:0010075	regulation of meristem growth	0.559876	0.990712	1	2124	7	19202	Zm00001d039218
biological_process	GO:0010102	lateral root morphogenesis	0.559876	0.990712	1	2124	7	19202	Zm00001d018031
biological_process	GO:0010124	phenylacetate catabolic process	0.559876	0.990712	1	2124	7	19202	Zm00001d018487
biological_process	GO:0010190	cytochrome b6f complex assembly	0.559876	0.990712	1	2124	7	19202	Zm00001d029674
biological_process	GO:0010206	photosystem II repair	0.559876	0.990712	1	2124	7	19202	Zm00001d046971
biological_process	GO:0010364	regulation of ethylene biosynthetic process	0.559876	0.990712	1	2124	7	19202	Zm00001d007522
biological_process	GO:0010675	regulation of cellular carbohydrate metabolic process	0.559876	0.990712	1	2124	7	19202	Zm00001d038642
biological_process	GO:0031058	positive regulation of histone modification	0.559876	0.990712	1	2124	7	19202	Zm00001d041715
biological_process	GO:0031062	positive regulation of histone methylation	0.559876	0.990712	1	2124	7	19202	Zm00001d041715
biological_process	GO:0031330	negative regulation of cellular catabolic process	0.559876	0.990712	1	2124	7	19202	Zm00001d021288
biological_process	GO:0031335	regulation of sulfur amino acid metabolic process	0.559876	0.990712	1	2124	7	19202	Zm00001d007522
biological_process	GO:0031425	chloroplast RNA processing	0.559876	0.990712	1	2124	7	19202	Zm00001d042978
biological_process	GO:0032984	protein-containing complex disassembly	0.559876	0.990712	1	2124	7	19202	Zm00001d003272
biological_process	GO:0033238	regulation of cellular amine metabolic process	0.559876	0.990712	1	2124	7	19202	Zm00001d007522
biological_process	GO:0035050	embryonic heart tube development	0.559876	0.990712	1	2124	7	19202	Zm00001d054069
biological_process	GO:0042631	cellular response to water deprivation	0.559876	0.990712	1	2124	7	19202	Zm00001d007068
biological_process	GO:0043648	dicarboxylic acid metabolic process	0.559876	0.990712	1	2124	7	19202	NewGene_3611
biological_process	GO:0048586	regulation of long-day photoperiodism, flowering	0.559876	0.990712	1	2124	7	19202	Zm00001d038863
biological_process	GO:0048732	gland development	0.559876	0.990712	1	2124	7	19202	Zm00001d054069
biological_process	GO:0048871	multicellular organismal homeostasis	0.559876	0.990712	1	2124	7	19202	Zm00001d054069
biological_process	GO:0051571	positive regulation of histone H3-K4 methylation	0.559876	0.990712	1	2124	7	19202	Zm00001d041715
biological_process	GO:0051604	protein maturation	0.559876	0.990712	1	2124	7	19202	Zm00001d051890
biological_process	GO:0051762	sesquiterpene biosynthetic process	0.559876	0.990712	1	2124	7	19202	Zm00001d043026
biological_process	GO:0051960	regulation of nervous system development	0.559876	0.990712	1	2124	7	19202	Zm00001d054069
biological_process	GO:0060249	anatomical structure homeostasis	0.559876	0.990712	1	2124	7	19202	Zm00001d054069
biological_process	GO:0060966	regulation of gene silencing by RNA	0.559876	0.990712	1	2124	7	19202	Zm00001d013511
biological_process	GO:0061085	regulation of histone H3-K27 methylation	0.559876	0.990712	1	2124	7	19202	Zm00001d041715
biological_process	GO:0071163	DNA replication preinitiation complex assembly	0.559876	0.990712	1	2124	7	19202	Zm00001d045354
biological_process	GO:0071216	cellular response to biotic stimulus	0.559876	0.990712	1	2124	7	19202	Zm00001d003889
biological_process	GO:0071248	cellular response to metal ion	0.559876	0.990712	1	2124	7	19202	Zm00001d051746
biological_process	GO:0071763	nuclear membrane organization	0.559876	0.990712	1	2124	7	19202	Zm00001d002012
biological_process	GO:0080147	root hair cell development	0.559876	0.990712	1	2124	7	19202	Zm00001d004413
biological_process	GO:1900908	regulation of olefin metabolic process	0.559876	0.990712	1	2124	7	19202	Zm00001d007522
biological_process	GO:1900911	regulation of olefin biosynthetic process	0.559876	0.990712	1	2124	7	19202	Zm00001d007522
biological_process	GO:1901136	carbohydrate derivative catabolic process	0.559876	0.990712	1	2124	7	19202	Zm00001d049948
biological_process	GO:2000070	regulation of response to water deprivation	0.559876	0.990712	1	2124	7	19202	Zm00001d010855
biological_process	GO:0005985	sucrose metabolic process	0.560587	0.990712	3	2124	26	19202	Zm00001d029087;Zm00001d029091;Zm00001d042353
biological_process	GO:0015672	monovalent inorganic cation transport	0.560587	0.990712	3	2124	26	19202	Zm00001d009889;Zm00001d044623;Zm00001d049663
biological_process	GO:0046854	phosphatidylinositol phosphorylation	0.560587	0.990712	3	2124	26	19202	NewGene_782;Zm00001d012243;Zm00001d032238
biological_process	GO:1900150	regulation of defense response to fungus	0.560587	0.990712	3	2124	26	19202	Zm00001d012512;Zm00001d038483;Zm00001d042609
biological_process	GO:0044248	cellular catabolic process	0.566581	0.990712	16	2124	147	19202	NewGene_14539;NewGene_782;Zm00001d002284;Zm00001d006270;Zm00001d007915;Zm00001d010092;Zm00001d013014;Zm00001d015066;Zm00001d019862;Zm00001d020860;Zm00001d021288;Zm00001d041395;Zm00001d043723;Zm00001d049948;Zm00001d052019;Zm00001d052253
biological_process	GO:0009451	RNA modification	0.567948	0.990712	51	2124	468	19202	Zm00001d000093;Zm00001d002539;Zm00001d002881;Zm00001d003397;Zm00001d003543;Zm00001d003765;Zm00001d003786;Zm00001d003791;Zm00001d003794;Zm00001d005349;Zm00001d006154;Zm00001d009387;Zm00001d010207;Zm00001d011788;Zm00001d013941;Zm00001d016828;Zm00001d017878;Zm00001d017931;Zm00001d019185;Zm00001d019452;Zm00001d020436;Zm00001d023447;Zm00001d024272;Zm00001d026310;Zm00001d026568;Zm00001d027610;Zm00001d0…
biological_process	GO:0009787	regulation of abscisic acid-activated signaling pathway	0.574546	0.990712	4	2124	36	19202	Zm00001d028298;Zm00001d033363;Zm00001d047968;Zm00001d048802
biological_process	GO:0018230	peptidyl-L-cysteine S-palmitoylation	0.574546	0.990712	4	2124	36	19202	Zm00001d006102;Zm00001d017871;Zm00001d026600;Zm00001d031977
biological_process	GO:0007018	microtubule-based movement	0.575156	0.990712	13	2124	120	19202	Zm00001d003368;Zm00001d018009;Zm00001d028830;Zm00001d031074;Zm00001d036987;Zm00001d039617;Zm00001d041323;Zm00001d042065;Zm00001d045554;Zm00001d045759;Zm00001d047677;Zm00001d048731;Zm00001d054069
biological_process	GO:0001558	regulation of cell growth	0.575583	0.990712	2	2124	17	19202	Zm00001d010304;Zm00001d038153
biological_process	GO:0007052	mitotic spindle organization	0.575583	0.990712	2	2124	17	19202	Zm00001d018009;Zm00001d039498
biological_process	GO:0007129	synapsis	0.575583	0.990712	2	2124	17	19202	Zm00001d010092;Zm00001d015066
biological_process	GO:0009690	cytokinin metabolic process	0.575583	0.990712	2	2124	17	19202	Zm00001d002989;Zm00001d032046
biological_process	GO:0030100	regulation of endocytosis	0.575583	0.990712	2	2124	17	19202	Zm00001d002796;Zm00001d024941
biological_process	GO:0045036	protein targeting to chloroplast	0.575583	0.990712	2	2124	17	19202	Zm00001d012893;Zm00001d034755
biological_process	GO:0070417	cellular response to cold	0.575583	0.990712	2	2124	17	19202	Zm00001d041715;Zm00001d044541
biological_process	GO:0097306	cellular response to alcohol	0.575583	0.990712	2	2124	17	19202	Zm00001d010652;Zm00001d034448
biological_process	GO:1903046	meiotic cell cycle process	0.575583	0.990712	2	2124	17	19202	Zm00001d010092;Zm00001d015066
biological_process	GO:1901698	response to nitrogen compound	0.578041	0.990712	6	2124	55	19202	NewGene_13557;NewGene_3611;Zm00001d006591;Zm00001d009017;Zm00001d029946;Zm00001d033167
biological_process	GO:0051239	regulation of multicellular organismal process	0.582574	0.990712	11	2124	102	19202	Zm00001d006774;Zm00001d010304;Zm00001d010652;Zm00001d013964;Zm00001d020487;Zm00001d037439;Zm00001d038153;Zm00001d045098;Zm00001d048802;Zm00001d051893;Zm00001d054069
biological_process	GO:0065008	regulation of biological quality	0.58407	0.990712	14	2124	130	19202	NewGene_13557;NewGene_14539;NewGene_782;Zm00001d002796;Zm00001d007522;Zm00001d010855;Zm00001d019936;Zm00001d024941;Zm00001d034448;Zm00001d038870;Zm00001d043406;Zm00001d045098;Zm00001d048590;Zm00001d054069
biological_process	GO:0006986	response to unfolded protein	0.586998	0.990712	3	2124	27	19202	Zm00001d012420;Zm00001d028630;Zm00001d042922
biological_process	GO:0032436	positive regulation of proteasomal ubiquitin-dependent protein catabolic process	0.586998	0.990712	3	2124	27	19202	Zm00001d002478;Zm00001d020501;Zm00001d048683
biological_process	GO:0032956	regulation of actin cytoskeleton organization	0.586998	0.990712	3	2124	27	19202	NewGene_13557;Zm00001d002796;Zm00001d024941
biological_process	GO:0034620	cellular response to unfolded protein	0.586998	0.990712	3	2124	27	19202	Zm00001d012420;Zm00001d028630;Zm00001d042922
biological_process	GO:0043254	regulation of protein-containing complex assembly	0.586998	0.990712	3	2124	27	19202	NewGene_13557;Zm00001d002796;Zm00001d024941
biological_process	GO:0000045	autophagosome assembly	0.596898	0.990712	4	2124	37	19202	Zm00001d015493;Zm00001d028417;Zm00001d045692;Zm00001d053741
biological_process	GO:0007165	signal transduction	0.601393	0.990712	35	2124	326	19202	Zm00001d000396;Zm00001d002597;Zm00001d003120;Zm00001d005748;Zm00001d006254;Zm00001d010304;Zm00001d010459;Zm00001d010652;Zm00001d010743;Zm00001d012995;Zm00001d016748;Zm00001d017604;Zm00001d018088;Zm00001d018799;Zm00001d019462;Zm00001d020497;Zm00001d022069;Zm00001d022547;Zm00001d023434;Zm00001d024338;Zm00001d029075;Zm00001d029529;Zm00001d032310;Zm00001d033316;Zm00001d038048;Zm00001d038153;Zm00001d0…
biological_process	GO:0032502	developmental process	0.602638	0.990712	54	2124	501	19202	NewGene_13557;NewGene_3611;NewGene_7637;NewGene_7816;Zm00001d000113;Zm00001d000238;Zm00001d001982;Zm00001d002796;Zm00001d006090;Zm00001d006177;Zm00001d006774;Zm00001d007915;Zm00001d010092;Zm00001d010304;Zm00001d010652;Zm00001d010855;Zm00001d012995;Zm00001d013346;Zm00001d013964;Zm00001d015066;Zm00001d015213;Zm00001d015585;Zm00001d016131;Zm00001d018031;Zm00001d018065;Zm00001d018088;Zm00001d018235;Z…
biological_process	GO:0048316	seed development	0.60679	0.990712	9	2124	85	19202	Zm00001d000113;Zm00001d006090;Zm00001d018452;Zm00001d024272;Zm00001d032399;Zm00001d034882;Zm00001d045098;Zm00001d053172;Zm00001d053256
biological_process	GO:0007062	sister chromatid cohesion	0.607477	0.990712	2	2124	18	19202	Zm00001d010092;Zm00001d015066
biological_process	GO:0009630	gravitropism	0.607477	0.990712	2	2124	18	19202	Zm00001d003978;Zm00001d016564
biological_process	GO:0009637	response to blue light	0.607477	0.990712	2	2124	18	19202	Zm00001d007445;Zm00001d024365
biological_process	GO:0009691	cytokinin biosynthetic process	0.607477	0.990712	2	2124	18	19202	Zm00001d038862;Zm00001d039174
biological_process	GO:0030050	vesicle transport along actin filament	0.607477	0.990712	2	2124	18	19202	Zm00001d013276;Zm00001d013967
biological_process	GO:0035304	regulation of protein dephosphorylation	0.607477	0.990712	2	2124	18	19202	Zm00001d006142;Zm00001d006147
biological_process	GO:0050801	ion homeostasis	0.607477	0.990712	2	2124	18	19202	NewGene_14539;Zm00001d019936
biological_process	GO:0000423	mitophagy	0.608578	0.990712	1	2124	8	19202	Zm00001d004856
biological_process	GO:0002184	cytoplasmic translational termination	0.608578	0.990712	1	2124	8	19202	Zm00001d037868
biological_process	GO:0006538	glutamate catabolic process	0.608578	0.990712	1	2124	8	19202	Zm00001d047981
biological_process	GO:0006545	glycine biosynthetic process	0.608578	0.990712	1	2124	8	19202	Zm00001d029237
biological_process	GO:0006782	protoporphyrinogen IX biosynthetic process	0.608578	0.990712	1	2124	8	19202	Zm00001d032532
biological_process	GO:0006999	nuclear pore organization	0.608578	0.990712	1	2124	8	19202	Zm00001d051474
biological_process	GO:0009808	lignin metabolic process	0.608578	0.990712	1	2124	8	19202	Zm00001d012510
biological_process	GO:0009817	defense response to fungus, incompatible interaction	0.608578	0.990712	1	2124	8	19202	Zm00001d042620
biological_process	GO:0009895	negative regulation of catabolic process	0.608578	0.990712	1	2124	8	19202	Zm00001d021288
biological_process	GO:0010021	amylopectin biosynthetic process	0.608578	0.990712	1	2124	8	19202	Zm00001d014150
biological_process	GO:0010093	specification of floral organ identity	0.608578	0.990712	1	2124	8	19202	Zm00001d048590
biological_process	GO:0010183	pollen tube guidance	0.608578	0.990712	1	2124	8	19202	Zm00001d044419
biological_process	GO:0010315	auxin efflux	0.608578	0.990712	1	2124	8	19202	Zm00001d046893
biological_process	GO:0015994	chlorophyll metabolic process	0.608578	0.990712	1	2124	8	19202	Zm00001d021288
biological_process	GO:0030174	regulation of DNA-dependent DNA replication initiation	0.608578	0.990712	1	2124	8	19202	Zm00001d045354
biological_process	GO:0031060	regulation of histone methylation	0.608578	0.990712	1	2124	8	19202	Zm00001d041715
biological_process	GO:0031118	rRNA pseudouridine synthesis	0.608578	0.990712	1	2124	8	19202	Zm00001d022265
biological_process	GO:0031120	snRNA pseudouridine synthesis	0.608578	0.990712	1	2124	8	19202	Zm00001d022265
biological_process	GO:0032544	plastid translation	0.608578	0.990712	1	2124	8	19202	Zm00001d014488
biological_process	GO:0036257	multivesicular body organization	0.608578	0.990712	1	2124	8	19202	Zm00001d013964
biological_process	GO:0045053	protein retention in Golgi apparatus	0.608578	0.990712	1	2124	8	19202	Zm00001d053260
biological_process	GO:0045727	positive regulation of translation	0.608578	0.990712	1	2124	8	19202	Zm00001d016735
biological_process	GO:0045995	regulation of embryonic development	0.608578	0.990712	1	2124	8	19202	Zm00001d054069
biological_process	GO:0046417	chorismate metabolic process	0.608578	0.990712	1	2124	8	19202	Zm00001d015509
biological_process	GO:0046622	positive regulation of organ growth	0.608578	0.990712	1	2124	8	19202	Zm00001d025490
biological_process	GO:0048564	photosystem I assembly	0.608578	0.990712	1	2124	8	19202	Zm00001d012580
biological_process	GO:0051205	protein insertion into membrane	0.608578	0.990712	1	2124	8	19202	Zm00001d006177
biological_process	GO:0051235	maintenance of location	0.608578	0.990712	1	2124	8	19202	Zm00001d010855
biological_process	GO:0051606	detection of stimulus	0.608578	0.990712	1	2124	8	19202	NewGene_13557
biological_process	GO:0061087	positive regulation of histone H3-K27 methylation	0.608578	0.990712	1	2124	8	19202	Zm00001d041715
biological_process	GO:0070131	positive regulation of mitochondrial translation	0.608578	0.990712	1	2124	8	19202	Zm00001d039882
biological_process	GO:0071417	cellular response to organonitrogen compound	0.608578	0.990712	1	2124	8	19202	Zm00001d033167
biological_process	GO:0072359	circulatory system development	0.608578	0.990712	1	2124	8	19202	Zm00001d054069
biological_process	GO:0090691	formation of plant organ boundary	0.608578	0.990712	1	2124	8	19202	Zm00001d048590
biological_process	GO:0090701	specification of plant organ identity	0.608578	0.990712	1	2124	8	19202	Zm00001d048590
biological_process	GO:1901031	regulation of response to reactive oxygen species	0.608578	0.990712	1	2124	8	19202	Zm00001d016926
biological_process	GO:1905269	positive regulation of chromatin organization	0.608578	0.990712	1	2124	8	19202	Zm00001d041715
biological_process	GO:1990542	mitochondrial transmembrane transport	0.608578	0.990712	1	2124	8	19202	Zm00001d017750
biological_process	GO:2000243	positive regulation of reproductive process	0.608578	0.990712	1	2124	8	19202	Zm00001d045098
biological_process	GO:0009932	cell tip growth	0.612367	0.990712	3	2124	28	19202	Zm00001d030368;Zm00001d038262;Zm00001d042664
biological_process	GO:0048878	chemical homeostasis	0.612367	0.990712	3	2124	28	19202	NewGene_14539;Zm00001d019936;Zm00001d034448
biological_process	GO:0048827	phyllome development	0.61396	0.990712	6	2124	57	19202	Zm00001d010304;Zm00001d022569;Zm00001d028808;Zm00001d029503;Zm00001d038153;Zm00001d045098
biological_process	GO:0007131	reciprocal meiotic recombination	0.618532	0.990712	4	2124	38	19202	Zm00001d000443;Zm00001d014728;Zm00001d025687;Zm00001d030095
biological_process	GO:0009639	response to red or far red light	0.618532	0.990712	4	2124	38	19202	Zm00001d034700;Zm00001d043044;Zm00001d044142;Zm00001d051746
biological_process	GO:0043207	response to external biotic stimulus	0.622218	0.990712	11	2124	105	19202	Zm00001d002896;Zm00001d003889;Zm00001d006591;Zm00001d010304;Zm00001d020487;Zm00001d022569;Zm00001d025281;Zm00001d028056;Zm00001d028808;Zm00001d038153;Zm00001d047470
biological_process	GO:0051707	response to other organism	0.622218	0.990712	11	2124	105	19202	Zm00001d002896;Zm00001d003889;Zm00001d006591;Zm00001d010304;Zm00001d020487;Zm00001d022569;Zm00001d025281;Zm00001d028056;Zm00001d028808;Zm00001d038153;Zm00001d047470
biological_process	GO:0009738	abscisic acid-activated signaling pathway	0.624934	0.990712	5	2124	48	19202	Zm00001d010652;Zm00001d028574;Zm00001d028814;Zm00001d028815;Zm00001d047705
biological_process	GO:0044265	cellular macromolecule catabolic process	0.628295	0.990712	10	2124	96	19202	NewGene_14539;NewGene_782;Zm00001d002284;Zm00001d007915;Zm00001d010092;Zm00001d015066;Zm00001d019862;Zm00001d043723;Zm00001d052019;Zm00001d052253
biological_process	GO:0090305	nucleic acid phosphodiester bond hydrolysis	0.63655	0.990712	26	2124	247	19202	Zm00001d000093;Zm00001d003397;Zm00001d003543;Zm00001d009387;Zm00001d010092;Zm00001d010207;Zm00001d011788;Zm00001d015066;Zm00001d017878;Zm00001d019185;Zm00001d020436;Zm00001d024272;Zm00001d026310;Zm00001d027767;Zm00001d027835;Zm00001d032399;Zm00001d033175;Zm00001d034882;Zm00001d038022;Zm00001d038257;Zm00001d041380;Zm00001d042978;Zm00001d043320;Zm00001d044707;Zm00001d044944;Zm00001d049796
biological_process	GO:0006270	DNA replication initiation	0.636665	0.990712	3	2124	29	19202	NewGene_8530;Zm00001d012320;Zm00001d027789
biological_process	GO:0009740	gibberellic acid mediated signaling pathway	0.637513	0.990712	2	2124	19	19202	Zm00001d008562;Zm00001d039977
biological_process	GO:0010015	root morphogenesis	0.637513	0.990712	2	2124	19	19202	Zm00001d015213;Zm00001d018031
biological_process	GO:0010274	hydrotropism	0.637513	0.990712	2	2124	19	19202	Zm00001d002136;Zm00001d051598
biological_process	GO:0010564	regulation of cell cycle process	0.637513	0.990712	2	2124	19	19202	Zm00001d010092;Zm00001d015066
biological_process	GO:0015995	chlorophyll biosynthetic process	0.637513	0.990712	2	2124	19	19202	Zm00001d018034;Zm00001d026603
biological_process	GO:0031329	regulation of cellular catabolic process	0.637513	0.990712	2	2124	19	19202	Zm00001d000113;Zm00001d021288
biological_process	GO:0050776	regulation of immune response	0.637513	0.990712	2	2124	19	19202	Zm00001d003889;Zm00001d020487
biological_process	GO:0061817	endoplasmic reticulum-plasma membrane tethering	0.637513	0.990712	2	2124	19	19202	Zm00001d017448;Zm00001d051329
biological_process	GO:0090158	endoplasmic reticulum membrane organization	0.637513	0.990712	2	2124	19	19202	Zm00001d017448;Zm00001d051329
biological_process	GO:0090697	post-embryonic plant organ morphogenesis	0.637513	0.990712	2	2124	19	19202	Zm00001d018031;Zm00001d048590
biological_process	GO:0009735	response to cytokinin	0.639422	0.990712	4	2124	39	19202	NewGene_3611;Zm00001d012995;Zm00001d028814;Zm00001d028815
biological_process	GO:0019748	secondary metabolic process	0.639422	0.990712	4	2124	39	19202	Zm00001d030172;Zm00001d033363;Zm00001d047968;Zm00001d053941
biological_process	GO:0005986	sucrose biosynthetic process	0.651892	0.990712	1	2124	9	19202	Zm00001d024821
biological_process	GO:0006109	regulation of carbohydrate metabolic process	0.651892	0.990712	1	2124	9	19202	Zm00001d038642
biological_process	GO:0006376	mRNA splice site selection	0.651892	0.990712	1	2124	9	19202	NewGene_7480
biological_process	GO:0006497	protein lipidation	0.651892	0.990712	1	2124	9	19202	Zm00001d025765
biological_process	GO:0006521	regulation of cellular amino acid metabolic process	0.651892	0.990712	1	2124	9	19202	Zm00001d007522
biological_process	GO:0006625	protein targeting to peroxisome	0.651892	0.990712	1	2124	9	19202	Zm00001d002954
biological_process	GO:0006778	porphyrin-containing compound metabolic process	0.651892	0.990712	1	2124	9	19202	Zm00001d021288
biological_process	GO:0006935	chemotaxis	0.651892	0.990712	1	2124	9	19202	NewGene_13557
biological_process	GO:0006997	nucleus organization	0.651892	0.990712	1	2124	9	19202	Zm00001d025667
biological_process	GO:0007080	mitotic metaphase plate congression	0.651892	0.990712	1	2124	9	19202	Zm00001d016122
biological_process	GO:0008608	attachment of spindle microtubules to kinetochore	0.651892	0.990712	1	2124	9	19202	Zm00001d016122
biological_process	GO:0009052	pentose-phosphate shunt, non-oxidative branch	0.651892	0.990712	1	2124	9	19202	Zm00001d013135
biological_process	GO:0009561	megagametogenesis	0.651892	0.990712	1	2124	9	19202	Zm00001d007915
biological_process	GO:0009911	positive regulation of flower development	0.651892	0.990712	1	2124	9	19202	Zm00001d045098
biological_process	GO:0009938	negative regulation of gibberellic acid mediated signaling pathway	0.651892	0.990712	1	2124	9	19202	Zm00001d004086
biological_process	GO:0016104	triterpenoid biosynthetic process	0.651892	0.990712	1	2124	9	19202	Zm00001d015239
biological_process	GO:0019287	isopentenyl diphosphate biosynthetic process, mevalonate pathway	0.651892	0.990712	1	2124	9	19202	Zm00001d047906
biological_process	GO:0019985	translesion synthesis	0.651892	0.990712	1	2124	9	19202	Zm00001d021365
biological_process	GO:0032350	regulation of hormone metabolic process	0.651892	0.990712	1	2124	9	19202	Zm00001d007522
biological_process	GO:0033013	tetrapyrrole metabolic process	0.651892	0.990712	1	2124	9	19202	Zm00001d021288
biological_process	GO:0033500	carbohydrate homeostasis	0.651892	0.990712	1	2124	9	19202	Zm00001d034448
biological_process	GO:0042330	taxis	0.651892	0.990712	1	2124	9	19202	NewGene_13557
biological_process	GO:0042372	phylloquinone biosynthetic process	0.651892	0.990712	1	2124	9	19202	Zm00001d013522
biological_process	GO:0042548	regulation of photosynthesis, light reaction	0.651892	0.990712	1	2124	9	19202	Zm00001d003470
biological_process	GO:0043066	negative regulation of apoptotic process	0.651892	0.990712	1	2124	9	19202	Zm00001d020487
biological_process	GO:0043467	regulation of generation of precursor metabolites and energy	0.651892	0.990712	1	2124	9	19202	Zm00001d003470
biological_process	GO:0045903	positive regulation of translational fidelity	0.651892	0.990712	1	2124	9	19202	Zm00001d029340
biological_process	GO:0045931	positive regulation of mitotic cell cycle	0.651892	0.990712	1	2124	9	19202	Zm00001d016131
biological_process	GO:0046885	regulation of hormone biosynthetic process	0.651892	0.990712	1	2124	9	19202	Zm00001d007522
biological_process	GO:0048024	regulation of mRNA splicing, via spliceosome	0.651892	0.990712	1	2124	9	19202	Zm00001d051139
biological_process	GO:0048565	digestive tract development	0.651892	0.990712	1	2124	9	19202	Zm00001d054069
biological_process	GO:0052746	inositol phosphorylation	0.651892	0.990712	1	2124	9	19202	Zm00001d033853
biological_process	GO:0055123	digestive system development	0.651892	0.990712	1	2124	9	19202	Zm00001d054069
biological_process	GO:0060862	negative regulation of floral organ abscission	0.651892	0.990712	1	2124	9	19202	Zm00001d045785
biological_process	GO:0070125	mitochondrial translational elongation	0.651892	0.990712	1	2124	9	19202	Zm00001d040673
biological_process	GO:0071472	cellular response to salt stress	0.651892	0.990712	1	2124	9	19202	Zm00001d007068
biological_process	GO:0090627	plant epidermal cell differentiation	0.651892	0.990712	1	2124	9	19202	Zm00001d015213
biological_process	GO:1901607	alpha-amino acid biosynthetic process	0.651892	0.990712	1	2124	9	19202	NewGene_3611
biological_process	GO:1905037	autophagosome organization	0.651892	0.990712	1	2124	9	19202	Zm00001d041395
biological_process	GO:1990481	mRNA pseudouridine synthesis	0.651892	0.990712	1	2124	9	19202	Zm00001d022265
biological_process	GO:2000582	positive regulation of ATP-dependent microtubule motor activity, plus-end-directed	0.651892	0.990712	1	2124	9	19202	Zm00001d009402
biological_process	GO:2001022	positive regulation of response to DNA damage stimulus	0.651892	0.990712	1	2124	9	19202	Zm00001d053680
biological_process	GO:0009856	pollination	0.65955	0.990712	4	2124	40	19202	Zm00001d030368;Zm00001d038262;Zm00001d042664;Zm00001d053256
biological_process	GO:0032968	positive regulation of transcription elongation from RNA polymerase II promoter	0.65955	0.990712	4	2124	40	19202	Zm00001d000147;Zm00001d023945;Zm00001d042285;Zm00001d047909
biological_process	GO:0044706	multi-multicellular organism process	0.65955	0.990712	4	2124	40	19202	Zm00001d030368;Zm00001d038262;Zm00001d042664;Zm00001d053256
biological_process	GO:0061077	chaperone-mediated protein folding	0.65955	0.990712	4	2124	40	19202	NewGene_6881;Zm00001d013033;Zm00001d023292;Zm00001d028968
biological_process	GO:0006302	double-strand break repair	0.659876	0.990712	3	2124	30	19202	Zm00001d016694;Zm00001d032418;Zm00001d033025
biological_process	GO:0048588	developmental cell growth	0.659876	0.990712	3	2124	30	19202	Zm00001d030368;Zm00001d038262;Zm00001d042664
biological_process	GO:0051453	regulation of intracellular pH	0.659876	0.990712	3	2124	30	19202	Zm00001d002006;Zm00001d026490;Zm00001d052022
biological_process	GO:0009894	regulation of catabolic process	0.66571	0.990712	2	2124	20	19202	Zm00001d000113;Zm00001d021288
biological_process	GO:0045132	meiotic chromosome segregation	0.66571	0.990712	2	2124	20	19202	Zm00001d010092;Zm00001d015066
biological_process	GO:0045595	regulation of cell differentiation	0.66571	0.990712	2	2124	20	19202	Zm00001d013964;Zm00001d054069
biological_process	GO:0071215	cellular response to abscisic acid stimulus	0.66571	0.990712	2	2124	20	19202	Zm00001d010652;Zm00001d034448
biological_process	GO:0009658	chloroplast organization	0.667299	0.990712	10	2124	99	19202	Zm00001d002550;Zm00001d007328;Zm00001d007581;Zm00001d011579;Zm00001d015585;Zm00001d018065;Zm00001d038642;Zm00001d042978;Zm00001d043009;Zm00001d044291
biological_process	GO:0044703	multi-organism reproductive process	0.678902	0.990712	4	2124	41	19202	NewGene_101;Zm00001d006177;Zm00001d010092;Zm00001d015066
biological_process	GO:0048511	rhythmic process	0.681994	0.990712	3	2124	31	19202	Zm00001d034902;Zm00001d044142;Zm00001d050227
biological_process	GO:0071712	ER-associated misfolded protein catabolic process	0.681994	0.990712	3	2124	31	19202	Zm00001d024520;Zm00001d030152;Zm00001d038431
biological_process	GO:0006098	pentose-phosphate shunt	0.690416	0.990712	1	2124	10	19202	Zm00001d017119
biological_process	GO:0006567	threonine catabolic process	0.690416	0.990712	1	2124	10	19202	Zm00001d029237
biological_process	GO:0006777	Mo-molybdopterin cofactor biosynthetic process	0.690416	0.990712	1	2124	10	19202	Zm00001d016866
biological_process	GO:0006880	intracellular sequestering of iron ion	0.690416	0.990712	1	2124	10	19202	Zm00001d017402
biological_process	GO:0008361	regulation of cell size	0.690416	0.990712	1	2124	10	19202	Zm00001d048590
biological_process	GO:0009914	hormone transport	0.690416	0.990712	1	2124	10	19202	Zm00001d045098
biological_process	GO:0010565	regulation of cellular ketone metabolic process	0.690416	0.990712	1	2124	10	19202	Zm00001d007522
biological_process	GO:0016032	viral process	0.690416	0.990712	1	2124	10	19202	NewGene_6881
biological_process	GO:0019216	regulation of lipid metabolic process	0.690416	0.990712	1	2124	10	19202	Zm00001d012732
biological_process	GO:0019243	methylglyoxal catabolic process to D-lactate via S-lactoyl-glutathione	0.690416	0.990712	1	2124	10	19202	Zm00001d006880
biological_process	GO:0030071	regulation of mitotic metaphase/anaphase transition	0.690416	0.990712	1	2124	10	19202	Zm00001d008260
biological_process	GO:0030418	nicotianamine biosynthetic process	0.690416	0.990712	1	2124	10	19202	Zm00001d028887
biological_process	GO:0033314	mitotic DNA replication checkpoint	0.690416	0.990712	1	2124	10	19202	Zm00001d025907
biological_process	GO:0042183	formate catabolic process	0.690416	0.990712	1	2124	10	19202	Zm00001d017801
biological_process	GO:0042255	ribosome assembly	0.690416	0.990712	1	2124	10	19202	NewGene_1244
biological_process	GO:0042593	glucose homeostasis	0.690416	0.990712	1	2124	10	19202	Zm00001d034448
biological_process	GO:0042981	regulation of apoptotic process	0.690416	0.990712	1	2124	10	19202	Zm00001d020487
biological_process	GO:0048449	floral organ formation	0.690416	0.990712	1	2124	10	19202	Zm00001d048590
biological_process	GO:0048562	embryonic organ morphogenesis	0.690416	0.990712	1	2124	10	19202	Zm00001d054069
biological_process	GO:0048568	embryonic organ development	0.690416	0.990712	1	2124	10	19202	Zm00001d054069
biological_process	GO:0048859	formation of anatomical boundary	0.690416	0.990712	1	2124	10	19202	Zm00001d048590
biological_process	GO:0050000	chromosome localization	0.690416	0.990712	1	2124	10	19202	Zm00001d016122
biological_process	GO:0050657	nucleic acid transport	0.690416	0.990712	1	2124	10	19202	NewGene_782
biological_process	GO:0050658	RNA transport	0.690416	0.990712	1	2124	10	19202	NewGene_782
biological_process	GO:0051168	nuclear export	0.690416	0.990712	1	2124	10	19202	NewGene_782
biological_process	GO:0051236	establishment of RNA localization	0.690416	0.990712	1	2124	10	19202	NewGene_782
biological_process	GO:0051303	establishment of chromosome localization	0.690416	0.990712	1	2124	10	19202	Zm00001d016122
biological_process	GO:0051310	metaphase plate congression	0.690416	0.990712	1	2124	10	19202	Zm00001d016122
biological_process	GO:0051569	regulation of histone H3-K4 methylation	0.690416	0.990712	1	2124	10	19202	Zm00001d041715
biological_process	GO:0072659	protein localization to plasma membrane	0.690416	0.990712	1	2124	10	19202	Zm00001d012243
biological_process	GO:0002682	regulation of immune system process	0.692107	0.990712	2	2124	21	19202	Zm00001d003889;Zm00001d020487
biological_process	GO:0044804	autophagy of nucleus	0.692107	0.990712	2	2124	21	19202	Zm00001d004856;Zm00001d045692
biological_process	GO:0050821	protein stabilization	0.692107	0.990712	2	2124	21	19202	Zm00001d031332;Zm00001d038870
biological_process	GO:0048585	negative regulation of response to stimulus	0.696936	0.990712	7	2124	72	19202	Zm00001d003889;Zm00001d013964;Zm00001d020487;Zm00001d033363;Zm00001d047968;Zm00001d051893;Zm00001d054069
biological_process	GO:0009742	brassinosteroid mediated signaling pathway	0.697471	0.990712	4	2124	42	19202	Zm00001d012931;Zm00001d018088;Zm00001d029785;Zm00001d047053
biological_process	GO:0033554	cellular response to stress	0.698768	0.990712	12	2124	121	19202	NewGene_13557;NewGene_14539;NewGene_4735;NewGene_782;Zm00001d007068;Zm00001d010304;Zm00001d030368;Zm00001d038153;Zm00001d038642;Zm00001d041715;Zm00001d048802;Zm00001d052215
biological_process	GO:0000184	nuclear-transcribed mRNA catabolic process, nonsense-mediated decay	0.703021	0.990712	3	2124	32	19202	NewGene_782;Zm00001d045252;Zm00001d051866
biological_process	GO:0006874	cellular calcium ion homeostasis	0.703021	0.990712	3	2124	32	19202	NewGene_5322;Zm00001d011013;Zm00001d027304
biological_process	GO:0010256	endomembrane system organization	0.703021	0.990712	3	2124	32	19202	Zm00001d013964;Zm00001d046149;Zm00001d047420
biological_process	GO:0070588	calcium ion transmembrane transport	0.703021	0.990712	3	2124	32	19202	NewGene_5322;Zm00001d011013;Zm00001d027304
biological_process	GO:0042026	protein refolding	0.710591	0.990712	6	2124	63	19202	NewGene_6881;Zm00001d012420;Zm00001d028630;Zm00001d033741;Zm00001d042922;Zm00001d047302
biological_process	GO:0033043	regulation of organelle organization	0.711815	0.990712	8	2124	83	19202	NewGene_13557;NewGene_782;Zm00001d002796;Zm00001d010092;Zm00001d013511;Zm00001d015066;Zm00001d024941;Zm00001d041715
biological_process	GO:0023014	signal transduction by protein phosphorylation	0.715256	0.990712	4	2124	43	19202	Zm00001d016807;Zm00001d047728;Zm00001d050329;Zm00001d052147
biological_process	GO:0031098	stress-activated protein kinase signaling cascade	0.715256	0.990712	4	2124	43	19202	Zm00001d016807;Zm00001d047728;Zm00001d050329;Zm00001d052147
biological_process	GO:0010016	shoot system morphogenesis	0.716758	0.990712	2	2124	22	19202	Zm00001d010304;Zm00001d038153
biological_process	GO:0010020	chloroplast fission	0.716758	0.990712	2	2124	22	19202	Zm00001d008970;Zm00001d029608
biological_process	GO:0016050	vesicle organization	0.716758	0.990712	2	2124	22	19202	NewGene_13557;Zm00001d013964
biological_process	GO:0019252	starch biosynthetic process	0.716758	0.990712	2	2124	22	19202	Zm00001d014150;Zm00001d052263
biological_process	GO:0019725	cellular homeostasis	0.716758	0.990712	2	2124	22	19202	Zm00001d019936;Zm00001d034448
biological_process	GO:0030029	actin filament-based process	0.716758	0.990712	2	2124	22	19202	NewGene_13557;Zm00001d003272
biological_process	GO:0045489	pectin biosynthetic process	0.716758	0.990712	2	2124	22	19202	Zm00001d043587;Zm00001d047737
biological_process	GO:0071365	cellular response to auxin stimulus	0.716758	0.990712	2	2124	22	19202	Zm00001d018088;Zm00001d046995
biological_process	GO:1901699	cellular response to nitrogen compound	0.716758	0.990712	2	2124	22	19202	Zm00001d029946;Zm00001d033167
biological_process	GO:0050793	regulation of developmental process	0.720091	0.990712	12	2124	123	19202	NewGene_13557;Zm00001d006774;Zm00001d010304;Zm00001d010652;Zm00001d013964;Zm00001d020487;Zm00001d037439;Zm00001d038153;Zm00001d045098;Zm00001d048802;Zm00001d051893;Zm00001d054069
biological_process	GO:0006518	peptide metabolic process	0.722969	0.990712	3	2124	33	19202	NewGene_1244;Zm00001d034882;Zm00001d042475
biological_process	GO:0007059	chromosome segregation	0.722969	0.990712	3	2124	33	19202	Zm00001d010092;Zm00001d015066;Zm00001d016122
biological_process	GO:0008299	isoprenoid biosynthetic process	0.722969	0.990712	3	2124	33	19202	Zm00001d014369;Zm00001d021929;Zm00001d039142
biological_process	GO:0019439	aromatic compound catabolic process	0.722969	0.990712	3	2124	33	19202	NewGene_782;Zm00001d021288;Zm00001d049948
biological_process	GO:0048609	multicellular organismal reproductive process	0.722969	0.990712	3	2124	33	19202	Zm00001d006177;Zm00001d010092;Zm00001d015066
biological_process	GO:0090558	plant epidermis development	0.722969	0.990712	3	2124	33	19202	Zm00001d010304;Zm00001d015213;Zm00001d038153
biological_process	GO:0009555	pollen development	0.724179	0.990712	7	2124	74	19202	Zm00001d006177;Zm00001d007915;Zm00001d012510;Zm00001d027676;Zm00001d033948;Zm00001d034902;Zm00001d053256
biological_process	GO:0000076	DNA replication checkpoint	0.724678	0.990712	1	2124	11	19202	Zm00001d045354
biological_process	GO:0002237	response to molecule of bacterial origin	0.724678	0.990712	1	2124	11	19202	Zm00001d003889
biological_process	GO:0006403	RNA localization	0.724678	0.990712	1	2124	11	19202	NewGene_782
biological_process	GO:0006529	asparagine biosynthetic process	0.724678	0.990712	1	2124	11	19202	Zm00001d044608
biological_process	GO:0006875	cellular metal ion homeostasis	0.724678	0.990712	1	2124	11	19202	Zm00001d019936
biological_process	GO:0007032	endosome organization	0.724678	0.990712	1	2124	11	19202	Zm00001d013964
biological_process	GO:0009094	L-phenylalanine biosynthetic process	0.724678	0.990712	1	2124	11	19202	Zm00001d005351
biological_process	GO:0009251	glucan catabolic process	0.724678	0.990712	1	2124	11	19202	Zm00001d053982
biological_process	GO:0009773	photosynthetic electron transport in photosystem I	0.724678	0.990712	1	2124	11	19202	Zm00001d031850
biological_process	GO:0009816	defense response to bacterium, incompatible interaction	0.724678	0.990712	1	2124	11	19202	Zm00001d040852
biological_process	GO:0009853	photorespiration	0.724678	0.990712	1	2124	11	19202	Zm00001d004894
biological_process	GO:0010109	regulation of photosynthesis	0.724678	0.990712	1	2124	11	19202	Zm00001d003470
biological_process	GO:0015743	malate transport	0.724678	0.990712	1	2124	11	19202	Zm00001d046029
biological_process	GO:0015996	chlorophyll catabolic process	0.724678	0.990712	1	2124	11	19202	Zm00001d021288
biological_process	GO:0016560	protein import into peroxisome matrix, docking	0.724678	0.990712	1	2124	11	19202	Zm00001d011119
biological_process	GO:0022904	respiratory electron transport chain	0.724678	0.990712	1	2124	11	19202	Zm00001d032455
biological_process	GO:0045088	regulation of innate immune response	0.724678	0.990712	1	2124	11	19202	Zm00001d030737
biological_process	GO:0046294	formaldehyde catabolic process	0.724678	0.990712	1	2124	11	19202	Zm00001d033931
biological_process	GO:0048235	pollen sperm cell differentiation	0.724678	0.990712	1	2124	11	19202	Zm00001d006177
biological_process	GO:0048510	regulation of timing of transition from vegetative to reproductive phase	0.724678	0.990712	1	2124	11	19202	Zm00001d050649
biological_process	GO:0060918	auxin transport	0.724678	0.990712	1	2124	11	19202	Zm00001d045098
biological_process	GO:0090150	establishment of protein localization to membrane	0.724678	0.990712	1	2124	11	19202	Zm00001d006177
biological_process	GO:0120009	intermembrane lipid transfer	0.724678	0.990712	1	2124	11	19202	Zm00001d033718
biological_process	GO:0009057	macromolecule catabolic process	0.72671	0.990712	10	2124	104	19202	NewGene_14539;NewGene_782;Zm00001d002284;Zm00001d007915;Zm00001d010092;Zm00001d015066;Zm00001d019862;Zm00001d043723;Zm00001d052019;Zm00001d052253
biological_process	GO:0009968	negative regulation of signal transduction	0.73226	0.990712	4	2124	44	19202	Zm00001d033363;Zm00001d047968;Zm00001d051893;Zm00001d054069
biological_process	GO:0009553	embryo sac development	0.739726	0.990712	2	2124	23	19202	Zm00001d007915;Zm00001d012995
biological_process	GO:0032509	endosome transport via multivesicular body sorting pathway	0.739726	0.990712	2	2124	23	19202	Zm00001d032710;Zm00001d048616
biological_process	GO:0033044	regulation of chromosome organization	0.741853	0.990712	3	2124	34	19202	NewGene_782;Zm00001d013511;Zm00001d041715
biological_process	GO:0044270	cellular nitrogen compound catabolic process	0.741853	0.990712	3	2124	34	19202	NewGene_782;Zm00001d021288;Zm00001d049948
biological_process	GO:0070816	phosphorylation of RNA polymerase II C-terminal domain	0.741853	0.990712	3	2124	34	19202	Zm00001d000147;Zm00001d023945;Zm00001d042285
biological_process	GO:0070925	organelle assembly	0.741853	0.990712	3	2124	34	19202	NewGene_1244;Zm00001d051893;Zm00001d054069
biological_process	GO:0071669	plant-type cell wall organization or biogenesis	0.741853	0.990712	3	2124	34	19202	Zm00001d010304;Zm00001d018031;Zm00001d038153
biological_process	GO:1901419	regulation of response to alcohol	0.741853	0.990712	3	2124	34	19202	Zm00001d033363;Zm00001d047968;Zm00001d048802
biological_process	GO:1905957	regulation of cellular response to alcohol	0.741853	0.990712	3	2124	34	19202	Zm00001d033363;Zm00001d047968;Zm00001d048802
biological_process	GO:0035556	intracellular signal transduction	0.744352	0.990712	21	2124	213	19202	Zm00001d002540;Zm00001d003639;Zm00001d007029;Zm00001d009708;Zm00001d011604;Zm00001d014658;Zm00001d014773;Zm00001d015100;Zm00001d016783;Zm00001d018983;Zm00001d021139;Zm00001d026018;Zm00001d026139;Zm00001d027480;Zm00001d039037;Zm00001d041269;Zm00001d047758;Zm00001d048214;Zm00001d050723;Zm00001d051502;Zm00001d052343
biological_process	GO:0009845	seed germination	0.748488	0.990712	4	2124	45	19202	Zm00001d019672;Zm00001d023664;Zm00001d028574;Zm00001d050227
biological_process	GO:0007346	regulation of mitotic cell cycle	0.752181	0.990712	6	2124	66	19202	Zm00001d016131;Zm00001d016807;Zm00001d041826;Zm00001d047728;Zm00001d050329;Zm00001d052147
biological_process	GO:0006304	DNA modification	0.75515	0.990712	1	2124	12	19202	Zm00001d013511
biological_process	GO:0006305	DNA alkylation	0.75515	0.990712	1	2124	12	19202	Zm00001d013511
biological_process	GO:0006611	protein export from nucleus	0.75515	0.990712	1	2124	12	19202	NewGene_782
biological_process	GO:0006694	steroid biosynthetic process	0.75515	0.990712	1	2124	12	19202	Zm00001d027548
biological_process	GO:0007143	female meiotic nuclear division	0.75515	0.990712	1	2124	12	19202	Zm00001d042558
biological_process	GO:0009448	gamma-aminobutyric acid metabolic process	0.75515	0.990712	1	2124	12	19202	Zm00001d049380
biological_process	GO:0010089	xylem development	0.75515	0.990712	1	2124	12	19202	Zm00001d002209
biological_process	GO:0010252	auxin homeostasis	0.75515	0.990712	1	2124	12	19202	Zm00001d046893
biological_process	GO:0015914	phospholipid transport	0.75515	0.990712	1	2124	12	19202	Zm00001d028987
biological_process	GO:0015931	nucleobase-containing compound transport	0.75515	0.990712	1	2124	12	19202	NewGene_782
biological_process	GO:0016114	terpenoid biosynthetic process	0.75515	0.990712	1	2124	12	19202	Zm00001d019060
biological_process	GO:0022604	regulation of cell morphogenesis	0.75515	0.990712	1	2124	12	19202	NewGene_13557
biological_process	GO:0031056	regulation of histone modification	0.75515	0.990712	1	2124	12	19202	Zm00001d041715
biological_process	GO:0031647	regulation of protein stability	0.75515	0.990712	1	2124	12	19202	Zm00001d038870
biological_process	GO:0032889	regulation of vacuole fusion, non-autophagic	0.75515	0.990712	1	2124	12	19202	Zm00001d036086
biological_process	GO:0036293	response to decreased oxygen levels	0.75515	0.990712	1	2124	12	19202	Zm00001d041715
biological_process	GO:0044728	DNA methylation or demethylation	0.75515	0.990712	1	2124	12	19202	Zm00001d013511
biological_process	GO:0046373	L-arabinose metabolic process	0.75515	0.990712	1	2124	12	19202	Zm00001d007195
biological_process	GO:0051260	protein homooligomerization	0.75515	0.990712	1	2124	12	19202	Zm00001d006177
biological_process	GO:0055088	lipid homeostasis	0.75515	0.990712	1	2124	12	19202	Zm00001d006153
biological_process	GO:0060562	epithelial tube morphogenesis	0.75515	0.990712	1	2124	12	19202	Zm00001d054069
biological_process	GO:0070482	response to oxygen levels	0.75515	0.990712	1	2124	12	19202	Zm00001d041715
biological_process	GO:1901000	regulation of response to salt stress	0.75515	0.990712	1	2124	12	19202	Zm00001d029503
biological_process	GO:2000012	regulation of auxin polar transport	0.75515	0.990712	1	2124	12	19202	Zm00001d043406
biological_process	GO:2001252	positive regulation of chromosome organization	0.75515	0.990712	1	2124	12	19202	Zm00001d041715
biological_process	GO:0014070	response to organic cyclic compound	0.756561	0.990712	5	2124	56	19202	NewGene_13557;Zm00001d001982;Zm00001d006591;Zm00001d018088;Zm00001d050227
biological_process	GO:0007033	vacuole organization	0.759698	0.990712	3	2124	35	19202	NewGene_13557;Zm00001d013964;Zm00001d041395
biological_process	GO:0008380	RNA splicing	0.759698	0.990712	3	2124	35	19202	Zm00001d011788;Zm00001d017603;Zm00001d031816
biological_process	GO:0009788	negative regulation of abscisic acid-activated signaling pathway	0.759698	0.990712	3	2124	35	19202	Zm00001d005795;Zm00001d033363;Zm00001d047968
biological_process	GO:0009860	pollen tube growth	0.759698	0.990712	3	2124	35	19202	Zm00001d030368;Zm00001d038262;Zm00001d042664
biological_process	GO:0010243	response to organonitrogen compound	0.759698	0.990712	3	2124	35	19202	NewGene_13557;Zm00001d006591;Zm00001d033167
biological_process	GO:0019637	organophosphate metabolic process	0.759698	0.990712	3	2124	35	19202	NewGene_782;Zm00001d000113;Zm00001d051901
biological_process	GO:0046700	heterocycle catabolic process	0.759698	0.990712	3	2124	35	19202	NewGene_782;Zm00001d021288;Zm00001d049948
biological_process	GO:1901361	organic cyclic compound catabolic process	0.759698	0.990712	3	2124	35	19202	NewGene_782;Zm00001d021288;Zm00001d049948
biological_process	GO:0009749	response to glucose	0.761081	0.990712	2	2124	24	19202	Zm00001d034448;Zm00001d035883
biological_process	GO:0048268	clathrin coat assembly	0.761081	0.990712	2	2124	24	19202	Zm00001d035652;Zm00001d052008
biological_process	GO:0071214	cellular response to abiotic stimulus	0.761081	0.990712	2	2124	24	19202	Zm00001d007068;Zm00001d048802
biological_process	GO:0104004	cellular response to environmental stimulus	0.761081	0.990712	2	2124	24	19202	Zm00001d007068;Zm00001d048802
biological_process	GO:0033993	response to lipid	0.76959	0.990712	9	2124	98	19202	Zm00001d001982;Zm00001d003470;Zm00001d006591;Zm00001d010652;Zm00001d018088;Zm00001d034448;Zm00001d037439;Zm00001d047917;Zm00001d050227
biological_process	GO:0042493	response to drug	0.770273	0.990712	5	2124	57	19202	NewGene_13557;Zm00001d006591;Zm00001d016735;Zm00001d022569;Zm00001d028808
biological_process	GO:0048856	anatomical structure development	0.774772	0.990712	44	2124	438	19202	NewGene_13557;NewGene_7637;NewGene_7816;Zm00001d000113;Zm00001d001982;Zm00001d002796;Zm00001d006090;Zm00001d006177;Zm00001d006774;Zm00001d007915;Zm00001d010092;Zm00001d010304;Zm00001d010652;Zm00001d012995;Zm00001d013964;Zm00001d015066;Zm00001d015213;Zm00001d016131;Zm00001d018031;Zm00001d018088;Zm00001d018452;Zm00001d022569;Zm00001d024272;Zm00001d024941;Zm00001d026560;Zm00001d028808;Zm00001d029503…
biological_process	GO:0032504	multicellular organism reproduction	0.77653	0.990712	3	2124	36	19202	Zm00001d006177;Zm00001d010092;Zm00001d015066
biological_process	GO:0048580	regulation of post-embryonic development	0.777384	0.990712	6	2124	68	19202	Zm00001d006774;Zm00001d010652;Zm00001d020487;Zm00001d037439;Zm00001d045098;Zm00001d048802
biological_process	GO:0009607	response to biotic stimulus	0.778167	0.990712	11	2124	119	19202	Zm00001d002896;Zm00001d003889;Zm00001d006591;Zm00001d010304;Zm00001d020487;Zm00001d022569;Zm00001d025281;Zm00001d028056;Zm00001d028808;Zm00001d038153;Zm00001d047470
biological_process	GO:0010228	vegetative to reproductive phase transition of meristem	0.778663	0.990712	4	2124	47	19202	Zm00001d010652;Zm00001d016132;Zm00001d017825;Zm00001d046696
biological_process	GO:0006744	ubiquinone biosynthetic process	0.780899	0.990712	2	2124	25	19202	Zm00001d012510;Zm00001d014369
biological_process	GO:0009411	response to UV	0.780899	0.990712	2	2124	25	19202	Zm00001d021365;Zm00001d045490
biological_process	GO:0043043	peptide biosynthetic process	0.780899	0.990712	2	2124	25	19202	NewGene_1244;Zm00001d034882
biological_process	GO:0070936	protein K48-linked ubiquitination	0.780899	0.990712	2	2124	25	19202	Zm00001d000390;Zm00001d043050
biological_process	GO:0071586	CAAX-box protein processing	0.780899	0.990712	2	2124	25	19202	Zm00001d032183;Zm00001d040221
biological_process	GO:0090407	organophosphate biosynthetic process	0.780899	0.990712	2	2124	25	19202	Zm00001d000113;Zm00001d051901
biological_process	GO:0090626	plant epidermis morphogenesis	0.780899	0.990712	2	2124	25	19202	Zm00001d010304;Zm00001d038153
biological_process	GO:1901420	negative regulation of response to alcohol	0.780899	0.990712	2	2124	25	19202	Zm00001d033363;Zm00001d047968
biological_process	GO:1902275	regulation of chromatin organization	0.780899	0.990712	2	2124	25	19202	Zm00001d013511;Zm00001d041715
biological_process	GO:1905958	negative regulation of cellular response to alcohol	0.780899	0.990712	2	2124	25	19202	Zm00001d033363;Zm00001d047968
biological_process	GO:0009888	tissue development	0.781741	0.990712	8	2124	89	19202	Zm00001d006090;Zm00001d010304;Zm00001d012995;Zm00001d015213;Zm00001d026560;Zm00001d038153;Zm00001d051313;Zm00001d054069
biological_process	GO:0001666	response to hypoxia	0.78225	0.990712	1	2124	13	19202	Zm00001d041715
biological_process	GO:0001678	cellular glucose homeostasis	0.78225	0.990712	1	2124	13	19202	Zm00001d034448
biological_process	GO:0006488	dolichol-linked oligosaccharide biosynthetic process	0.78225	0.990712	1	2124	13	19202	Zm00001d002600
biological_process	GO:0006643	membrane lipid metabolic process	0.78225	0.990712	1	2124	13	19202	Zm00001d000113
biological_process	GO:0006672	ceramide metabolic process	0.78225	0.990712	1	2124	13	19202	Zm00001d000113
biological_process	GO:0009435	NAD biosynthetic process	0.78225	0.990712	1	2124	13	19202	Zm00001d015183
biological_process	GO:0009615	response to virus	0.78225	0.990712	1	2124	13	19202	Zm00001d030737
biological_process	GO:0009887	animal organ morphogenesis	0.78225	0.990712	1	2124	13	19202	Zm00001d054069
biological_process	GO:0010091	trichome branching	0.78225	0.990712	1	2124	13	19202	Zm00001d029947
biological_process	GO:0010876	lipid localization	0.78225	0.990712	1	2124	13	19202	Zm00001d010855
biological_process	GO:0016554	cytidine to uridine editing	0.78225	0.990712	1	2124	13	19202	Zm00001d038206
biological_process	GO:0031670	cellular response to nutrient	0.78225	0.990712	1	2124	13	19202	Zm00001d033167
biological_process	GO:0043401	steroid hormone mediated signaling pathway	0.78225	0.990712	1	2124	13	19202	Zm00001d018088
biological_process	GO:0044550	secondary metabolite biosynthetic process	0.78225	0.990712	1	2124	13	19202	Zm00001d053941
biological_process	GO:0045787	positive regulation of cell cycle	0.78225	0.990712	1	2124	13	19202	Zm00001d016131
biological_process	GO:0047484	regulation of response to osmotic stress	0.78225	0.990712	1	2124	13	19202	Zm00001d029503
biological_process	GO:0055065	metal ion homeostasis	0.78225	0.990712	1	2124	13	19202	Zm00001d019936
biological_process	GO:0055080	cation homeostasis	0.78225	0.990712	1	2124	13	19202	Zm00001d019936
biological_process	GO:0071383	cellular response to steroid hormone stimulus	0.78225	0.990712	1	2124	13	19202	Zm00001d018088
biological_process	GO:0006869	lipid transport	0.783387	0.990712	5	2124	58	19202	Zm00001d022195;Zm00001d032279;Zm00001d033595;Zm00001d036927;Zm00001d050260
biological_process	GO:0010817	regulation of hormone levels	0.79238	0.990712	3	2124	37	19202	Zm00001d007522;Zm00001d043406;Zm00001d045098
biological_process	GO:1903047	mitotic cell cycle process	0.79238	0.990712	3	2124	37	19202	NewGene_13557;Zm00001d003272;Zm00001d016122
biological_process	GO:0003006	developmental process involved in reproduction	0.792788	0.990712	20	2124	210	19202	Zm00001d000113;Zm00001d006090;Zm00001d006177;Zm00001d010092;Zm00001d010304;Zm00001d010652;Zm00001d015066;Zm00001d018452;Zm00001d024272;Zm00001d029503;Zm00001d030368;Zm00001d032399;Zm00001d034882;Zm00001d038153;Zm00001d038262;Zm00001d042664;Zm00001d045098;Zm00001d048590;Zm00001d053172;Zm00001d053256
biological_process	GO:0009605	response to external stimulus	0.795948	0.990712	16	2124	171	19202	NewGene_13557;NewGene_14539;Zm00001d002896;Zm00001d003889;Zm00001d006591;Zm00001d007068;Zm00001d010304;Zm00001d020487;Zm00001d022569;Zm00001d025281;Zm00001d028056;Zm00001d028808;Zm00001d033167;Zm00001d038153;Zm00001d038642;Zm00001d047470
biological_process	GO:1901700	response to oxygen-containing compound	0.798426	0.990712	19	2124	201	19202	NewGene_13557;Zm00001d001982;Zm00001d003470;Zm00001d006591;Zm00001d007068;Zm00001d009017;Zm00001d010652;Zm00001d016735;Zm00001d018088;Zm00001d022569;Zm00001d028808;Zm00001d029587;Zm00001d029946;Zm00001d034448;Zm00001d037439;Zm00001d038870;Zm00001d047470;Zm00001d047917;Zm00001d050227
biological_process	GO:0000727	double-strand break repair via break-induced replication	0.799258	0.990712	2	2124	26	19202	Zm00001d027789;Zm00001d042130
biological_process	GO:0006730	one-carbon metabolic process	0.799258	0.990712	2	2124	26	19202	Zm00001d012247;Zm00001d042661
biological_process	GO:0046512	sphingosine biosynthetic process	0.799258	0.990712	2	2124	26	19202	Zm00001d000113;Zm00001d019642
biological_process	GO:0043632	modification-dependent macromolecule catabolic process	0.800606	0.990712	6	2124	70	19202	Zm00001d002284;Zm00001d007915;Zm00001d019862;Zm00001d043723;Zm00001d052019;Zm00001d052253
biological_process	GO:0042592	homeostatic process	0.805895	0.990712	4	2124	49	19202	NewGene_14539;Zm00001d019936;Zm00001d034448;Zm00001d054069
biological_process	GO:0048285	organelle fission	0.805895	0.990712	4	2124	49	19202	Zm00001d010092;Zm00001d015066;Zm00001d016122;Zm00001d030005
biological_process	GO:0098542	defense response to other organism	0.80598	0.990712	7	2124	81	19202	Zm00001d010304;Zm00001d012322;Zm00001d013231;Zm00001d020487;Zm00001d025281;Zm00001d028056;Zm00001d038153
biological_process	GO:0051128	regulation of cellular component organization	0.806278	0.990712	10	2124	112	19202	NewGene_13557;NewGene_782;Zm00001d002796;Zm00001d010092;Zm00001d010304;Zm00001d013511;Zm00001d015066;Zm00001d024941;Zm00001d038153;Zm00001d041715
biological_process	GO:0007584	response to nutrient	0.806353	0.990712	1	2124	14	19202	Zm00001d033167
biological_process	GO:0008219	cell death	0.806353	0.990712	1	2124	14	19202	Zm00001d053663
biological_process	GO:0009584	detection of visible light	0.806353	0.990712	1	2124	14	19202	Zm00001d018728
biological_process	GO:0010506	regulation of autophagy	0.806353	0.990712	1	2124	14	19202	Zm00001d000113
biological_process	GO:0031349	positive regulation of defense response	0.806353	0.990712	1	2124	14	19202	Zm00001d045785
biological_process	GO:0031952	regulation of protein autophosphorylation	0.806353	0.990712	1	2124	14	19202	Zm00001d006254
biological_process	GO:0042440	pigment metabolic process	0.806353	0.990712	1	2124	14	19202	Zm00001d021288
biological_process	GO:0043966	histone H3 acetylation	0.806353	0.990712	1	2124	14	19202	Zm00001d053142
biological_process	GO:0048444	floral organ morphogenesis	0.806353	0.990712	1	2124	14	19202	Zm00001d048590
biological_process	GO:0048545	response to steroid hormone	0.806353	0.990712	1	2124	14	19202	Zm00001d018088
biological_process	GO:0048598	embryonic morphogenesis	0.806353	0.990712	1	2124	14	19202	Zm00001d054069
biological_process	GO:0051014	actin filament severing	0.806353	0.990712	1	2124	14	19202	Zm00001d014376
biological_process	GO:0051315	attachment of mitotic spindle microtubules to kinetochore	0.806353	0.990712	1	2124	14	19202	Zm00001d016122
biological_process	GO:0070973	protein localization to endoplasmic reticulum exit site	0.806353	0.990712	1	2124	14	19202	Zm00001d037452
biological_process	GO:0071367	cellular response to brassinosteroid stimulus	0.806353	0.990712	1	2124	14	19202	Zm00001d018088
biological_process	GO:0080188	gene silencing by RNA-directed DNA methylation	0.806353	0.990712	1	2124	14	19202	Zm00001d013511
biological_process	GO:0097428	protein maturation by iron-sulfur cluster transfer	0.806353	0.990712	1	2124	14	19202	Zm00001d053066
biological_process	GO:0016236	macroautophagy	0.807282	0.990712	3	2124	38	19202	Zm00001d004856;Zm00001d025765;Zm00001d041395
biological_process	GO:0045492	xylan biosynthetic process	0.807282	0.990712	3	2124	38	19202	Zm00001d016806;Zm00001d041782;Zm00001d047737
biological_process	GO:0051321	meiotic cell cycle	0.807282	0.990712	3	2124	38	19202	Zm00001d010092;Zm00001d015066;Zm00001d031119
biological_process	GO:0022414	reproductive process	0.808064	0.990712	22	2124	232	19202	NewGene_101;Zm00001d000113;Zm00001d006090;Zm00001d006177;Zm00001d010092;Zm00001d010304;Zm00001d010652;Zm00001d015066;Zm00001d018452;Zm00001d024272;Zm00001d029503;Zm00001d030368;Zm00001d031119;Zm00001d032399;Zm00001d034882;Zm00001d038153;Zm00001d038262;Zm00001d042664;Zm00001d045098;Zm00001d048590;Zm00001d053172;Zm00001d053256
biological_process	GO:0009733	response to auxin	0.810458	0.990712	14	2124	153	19202	Zm00001d001963;Zm00001d001964;Zm00001d005802;Zm00001d006274;Zm00001d018088;Zm00001d026262;Zm00001d028814;Zm00001d028815;Zm00001d032088;Zm00001d032091;Zm00001d032094;Zm00001d033300;Zm00001d041462;Zm00001d053884
biological_process	GO:0006357	regulation of transcription by RNA polymerase II	0.81065	0.990712	17	2124	183	19202	Zm00001d007842;Zm00001d010060;Zm00001d011847;Zm00001d013547;Zm00001d016298;Zm00001d018742;Zm00001d019681;Zm00001d027435;Zm00001d029736;Zm00001d033378;Zm00001d035436;Zm00001d038355;Zm00001d038681;Zm00001d040611;Zm00001d042864;Zm00001d046568;Zm00001d053151
biological_process	GO:0019438	aromatic compound biosynthetic process	0.811658	0.990712	8	2124	92	19202	Zm00001d004687;Zm00001d004689;Zm00001d029356;Zm00001d048625;Zm00001d049020;Zm00001d049179;Zm00001d049265;Zm00001d053156
biological_process	GO:0006397	mRNA processing	0.814881	0.990712	10	2124	113	19202	Zm00001d012238;Zm00001d013627;Zm00001d017829;Zm00001d019809;Zm00001d028901;Zm00001d037810;Zm00001d042042;Zm00001d042641;Zm00001d049796;Zm00001d052212
biological_process	GO:0000003	reproduction	0.81513	0.990712	23	2124	243	19202	NewGene_101;Zm00001d000113;Zm00001d006090;Zm00001d006177;Zm00001d010092;Zm00001d010304;Zm00001d010652;Zm00001d015066;Zm00001d018452;Zm00001d024272;Zm00001d029503;Zm00001d030368;Zm00001d031119;Zm00001d032399;Zm00001d034882;Zm00001d034902;Zm00001d038153;Zm00001d038262;Zm00001d042664;Zm00001d045098;Zm00001d048590;Zm00001d053172;Zm00001d053256
biological_process	GO:0048364	root development	0.815979	0.990712	7	2124	82	19202	Zm00001d015213;Zm00001d016131;Zm00001d018031;Zm00001d029503;Zm00001d040205;Zm00001d042179;Zm00001d042609
biological_process	GO:0000281	mitotic cytokinesis	0.816239	0.990712	2	2124	27	19202	NewGene_13557;Zm00001d003272
biological_process	GO:0000910	cytokinesis	0.816239	0.990712	2	2124	27	19202	NewGene_13557;Zm00001d003272
biological_process	GO:0006073	cellular glucan metabolic process	0.816239	0.990712	2	2124	27	19202	Zm00001d020392;Zm00001d024386
biological_process	GO:0018107	peptidyl-threonine phosphorylation	0.816239	0.990712	2	2124	27	19202	Zm00001d003272;Zm00001d024053
biological_process	GO:0061640	cytoskeleton-dependent cytokinesis	0.816239	0.990712	2	2124	27	19202	NewGene_13557;Zm00001d003272
biological_process	GO:0140053	mitochondrial gene expression	0.816239	0.990712	2	2124	27	19202	Zm00001d034882;Zm00001d049796
biological_process	GO:0048608	reproductive structure development	0.817793	0.990712	14	2124	154	19202	Zm00001d000113;Zm00001d006090;Zm00001d010304;Zm00001d010652;Zm00001d018452;Zm00001d024272;Zm00001d029503;Zm00001d032399;Zm00001d034882;Zm00001d038153;Zm00001d045098;Zm00001d048590;Zm00001d053172;Zm00001d053256
biological_process	GO:0010648	negative regulation of cell communication	0.818454	0.990712	4	2124	50	19202	Zm00001d033363;Zm00001d047968;Zm00001d051893;Zm00001d054069
biological_process	GO:0023057	negative regulation of signaling	0.818454	0.990712	4	2124	50	19202	Zm00001d033363;Zm00001d047968;Zm00001d051893;Zm00001d054069
biological_process	GO:0034599	cellular response to oxidative stress	0.818454	0.990712	4	2124	50	19202	Zm00001d017240;Zm00001d025047;Zm00001d041939;Zm00001d048693
biological_process	GO:0051049	regulation of transport	0.818454	0.990712	4	2124	50	19202	NewGene_14539;Zm00001d002796;Zm00001d024941;Zm00001d043406
biological_process	GO:0006811	ion transport	0.82127	0.990712	3	2124	39	19202	NewGene_14539;Zm00001d019936;Zm00001d029946
biological_process	GO:0048868	pollen tube development	0.82127	0.990712	3	2124	39	19202	Zm00001d030368;Zm00001d038262;Zm00001d042664
biological_process	GO:0061458	reproductive system development	0.824917	0.990712	14	2124	155	19202	Zm00001d000113;Zm00001d006090;Zm00001d010304;Zm00001d010652;Zm00001d018452;Zm00001d024272;Zm00001d029503;Zm00001d032399;Zm00001d034882;Zm00001d038153;Zm00001d045098;Zm00001d048590;Zm00001d053172;Zm00001d053256
biological_process	GO:0002009	morphogenesis of an epithelium	0.827788	0.990712	1	2124	15	19202	Zm00001d054069
biological_process	GO:0006152	purine nucleoside catabolic process	0.827788	0.990712	1	2124	15	19202	Zm00001d049948
biological_process	GO:0006526	arginine biosynthetic process	0.827788	0.990712	1	2124	15	19202	Zm00001d021956
biological_process	GO:0006574	valine catabolic process	0.827788	0.990712	1	2124	15	19202	Zm00001d014383
biological_process	GO:0007140	male meiotic nuclear division	0.827788	0.990712	1	2124	15	19202	Zm00001d042558
biological_process	GO:0009247	glycolipid biosynthetic process	0.827788	0.990712	1	2124	15	19202	NewGene_14608
biological_process	GO:0009825	multidimensional cell growth	0.827788	0.990712	1	2124	15	19202	Zm00001d000113
biological_process	GO:0009896	positive regulation of catabolic process	0.827788	0.990712	1	2124	15	19202	Zm00001d000113
biological_process	GO:0010118	stomatal movement	0.827788	0.990712	1	2124	15	19202	Zm00001d009017
biological_process	GO:0016926	protein desumoylation	0.827788	0.990712	1	2124	15	19202	Zm00001d007151
biological_process	GO:0022411	cellular component disassembly	0.827788	0.990712	1	2124	15	19202	Zm00001d003272
biological_process	GO:0031167	rRNA methylation	0.827788	0.990712	1	2124	15	19202	Zm00001d006464
biological_process	GO:0031331	positive regulation of cellular catabolic process	0.827788	0.990712	1	2124	15	19202	Zm00001d000113
biological_process	GO:0043171	peptide catabolic process	0.827788	0.990712	1	2124	15	19202	Zm00001d021846
biological_process	GO:0048729	tissue morphogenesis	0.827788	0.990712	1	2124	15	19202	Zm00001d054069
biological_process	GO:0071368	cellular response to cytokinin stimulus	0.827788	0.990712	1	2124	15	19202	Zm00001d012995
biological_process	GO:1901605	alpha-amino acid metabolic process	0.827788	0.990712	1	2124	15	19202	NewGene_3611
biological_process	GO:2000762	regulation of phenylpropanoid metabolic process	0.827788	0.990712	1	2124	15	19202	Zm00001d037852
biological_process	GO:0006612	protein targeting to membrane	0.830335	0.990712	4	2124	51	19202	Zm00001d006102;Zm00001d017871;Zm00001d026600;Zm00001d031977
biological_process	GO:0043086	negative regulation of catalytic activity	0.830335	0.990712	4	2124	51	19202	Zm00001d024913;Zm00001d032495;Zm00001d049722;Zm00001d052935
biological_process	GO:0001101	response to acid chemical	0.831832	0.990712	14	2124	156	19202	Zm00001d003470;Zm00001d006591;Zm00001d007068;Zm00001d009017;Zm00001d010652;Zm00001d022569;Zm00001d028808;Zm00001d029587;Zm00001d029946;Zm00001d034448;Zm00001d037439;Zm00001d038870;Zm00001d047470;Zm00001d047917
biological_process	GO:0010305	leaf vascular tissue pattern formation	0.831921	0.990712	2	2124	28	19202	Zm00001d003160;Zm00001d018088
biological_process	GO:0030490	maturation of SSU-rRNA	0.831921	0.990712	2	2124	28	19202	Zm00001d027706;Zm00001d042113
biological_process	GO:0032270	positive regulation of cellular protein metabolic process	0.831921	0.990712	2	2124	28	19202	Zm00001d016735;Zm00001d041715
biological_process	GO:0034655	nucleobase-containing compound catabolic process	0.831921	0.990712	2	2124	28	19202	NewGene_782;Zm00001d049948
biological_process	GO:0051247	positive regulation of protein metabolic process	0.831921	0.990712	2	2124	28	19202	Zm00001d016735;Zm00001d041715
biological_process	GO:0061157	mRNA destabilization	0.831921	0.990712	2	2124	28	19202	Zm00001d002372;Zm00001d048424
biological_process	GO:0006635	fatty acid beta-oxidation	0.834382	0.990712	3	2124	40	19202	Zm00001d006270;Zm00001d018487;Zm00001d020860
biological_process	GO:0043604	amide biosynthetic process	0.834382	0.990712	3	2124	40	19202	NewGene_1244;Zm00001d000113;Zm00001d034882
biological_process	GO:0071396	cellular response to lipid	0.834382	0.990712	3	2124	40	19202	Zm00001d010652;Zm00001d018088;Zm00001d034448
biological_process	GO:0006082	organic acid metabolic process	0.834769	0.990712	7	2124	84	19202	NewGene_3611;Zm00001d006270;Zm00001d009017;Zm00001d020860;Zm00001d033363;Zm00001d047968;Zm00001d053941
biological_process	GO:0043436	oxoacid metabolic process	0.834769	0.990712	7	2124	84	19202	NewGene_3611;Zm00001d006270;Zm00001d009017;Zm00001d020860;Zm00001d033363;Zm00001d047968;Zm00001d053941
biological_process	GO:0022402	cell cycle process	0.840388	0.990712	5	2124	63	19202	NewGene_13557;Zm00001d003272;Zm00001d010092;Zm00001d015066;Zm00001d016122
biological_process	GO:0003002	regionalization	0.841562	0.990712	4	2124	52	19202	Zm00001d010304;Zm00001d018088;Zm00001d038153;Zm00001d048590
biological_process	GO:0006820	anion transport	0.846385	0.990712	2	2124	29	19202	NewGene_14539;Zm00001d029946
biological_process	GO:0009753	response to jasmonic acid	0.846385	0.990712	2	2124	29	19202	Zm00001d006591;Zm00001d033300
biological_process	GO:0016126	sterol biosynthetic process	0.846657	0.990712	3	2124	41	19202	Zm00001d028299;Zm00001d040196;Zm00001d044120
biological_process	GO:0006458	'de novo' protein folding	0.846852	0.990712	1	2124	16	19202	NewGene_6881
biological_process	GO:0009846	pollen germination	0.846852	0.990712	1	2124	16	19202	Zm00001d053256
biological_process	GO:0009901	anther dehiscence	0.846852	0.990712	1	2124	16	19202	Zm00001d015064
biological_process	GO:0010099	regulation of photomorphogenesis	0.846852	0.990712	1	2124	16	19202	Zm00001d015743
biological_process	GO:0035239	tube morphogenesis	0.846852	0.990712	1	2124	16	19202	Zm00001d054069
biological_process	GO:0044272	sulfur compound biosynthetic process	0.846852	0.990712	1	2124	16	19202	Zm00001d053941
biological_process	GO:0045814	negative regulation of gene expression, epigenetic	0.846852	0.990712	1	2124	16	19202	Zm00001d041715
biological_process	GO:0045842	positive regulation of mitotic metaphase/anaphase transition	0.846852	0.990712	1	2124	16	19202	Zm00001d047979
biological_process	GO:0051084	'de novo' posttranslational protein folding	0.846852	0.990712	1	2124	16	19202	NewGene_6881
biological_process	GO:0051169	nuclear transport	0.846852	0.990712	1	2124	16	19202	NewGene_782
biological_process	GO:0061919	process utilizing autophagic mechanism	0.846852	0.990712	1	2124	16	19202	Zm00001d041395
biological_process	GO:2001020	regulation of response to DNA damage stimulus	0.846852	0.990712	1	2124	16	19202	NewGene_782
biological_process	GO:0097305	response to alcohol	0.850421	0.990712	6	2124	75	19202	Zm00001d003470;Zm00001d006591;Zm00001d010652;Zm00001d034448;Zm00001d037439;Zm00001d047917
biological_process	GO:0006633	fatty acid biosynthetic process	0.852003	0.990712	7	2124	86	19202	Zm00001d010510;Zm00001d018455;Zm00001d028241;Zm00001d028406;Zm00001d030277;Zm00001d030343;Zm00001d048953
biological_process	GO:0071229	cellular response to acid chemical	0.852156	0.990712	4	2124	53	19202	Zm00001d007068;Zm00001d010652;Zm00001d029946;Zm00001d034448
biological_process	GO:0044087	regulation of cellular component biogenesis	0.858133	0.990712	3	2124	42	19202	NewGene_13557;Zm00001d002796;Zm00001d024941
biological_process	GO:0051246	regulation of protein metabolic process	0.859449	0.990712	5	2124	65	19202	Zm00001d002284;Zm00001d016735;Zm00001d019862;Zm00001d041715;Zm00001d052253
biological_process	GO:0000956	nuclear-transcribed mRNA catabolic process	0.859707	0.990712	2	2124	30	19202	NewGene_782;Zm00001d005089
biological_process	GO:0006812	cation transport	0.859707	0.990712	2	2124	30	19202	Zm00001d019936;Zm00001d032899
biological_process	GO:0006900	vesicle budding from membrane	0.859707	0.990712	2	2124	30	19202	Zm00001d020787;Zm00001d035652
biological_process	GO:0030150	protein import into mitochondrial matrix	0.859707	0.990712	2	2124	30	19202	Zm00001d032434;Zm00001d034270
biological_process	GO:0045324	late endosome to vacuole transport	0.859707	0.990712	2	2124	30	19202	Zm00001d032710;Zm00001d048616
biological_process	GO:0044281	small molecule metabolic process	0.860539	0.990712	10	2124	119	19202	NewGene_3611;Zm00001d000113;Zm00001d006270;Zm00001d009017;Zm00001d020860;Zm00001d033363;Zm00001d047968;Zm00001d049948;Zm00001d051901;Zm00001d053941
biological_process	GO:0006259	DNA metabolic process	0.862144	0.990712	4	2124	54	19202	NewGene_4735;NewGene_6881;NewGene_782;Zm00001d013511
biological_process	GO:0032501	multicellular organismal process	0.86328	0.990712	39	2124	410	19202	NewGene_7637;NewGene_7816;Zm00001d000113;Zm00001d006090;Zm00001d006177;Zm00001d006774;Zm00001d007915;Zm00001d010092;Zm00001d010304;Zm00001d010652;Zm00001d012995;Zm00001d013964;Zm00001d015066;Zm00001d015213;Zm00001d016131;Zm00001d018031;Zm00001d018088;Zm00001d018452;Zm00001d022569;Zm00001d024272;Zm00001d028808;Zm00001d029503;Zm00001d030368;Zm00001d032399;Zm00001d033948;Zm00001d034882;Zm00001d03490…
biological_process	GO:0001731	formation of translation preinitiation complex	0.863806	0.990712	1	2124	17	19202	Zm00001d000300
biological_process	GO:0008033	tRNA processing	0.863806	0.990712	1	2124	17	19202	Zm00001d052945
biological_process	GO:0008284	positive regulation of cell population proliferation	0.863806	0.990712	1	2124	17	19202	Zm00001d053650
biological_process	GO:0009082	branched-chain amino acid biosynthetic process	0.863806	0.990712	1	2124	17	19202	Zm00001d028303
biological_process	GO:0009743	response to carbohydrate	0.863806	0.990712	1	2124	17	19202	Zm00001d034448
biological_process	GO:0010073	meristem maintenance	0.863806	0.990712	1	2124	17	19202	Zm00001d051313
biological_process	GO:0031408	oxylipin biosynthetic process	0.863806	0.990712	1	2124	17	19202	Zm00001d013493
biological_process	GO:0045491	xylan metabolic process	0.863806	0.990712	1	2124	17	19202	Zm00001d041782
biological_process	GO:0140014	mitotic nuclear division	0.863806	0.990712	1	2124	17	19202	Zm00001d016122
biological_process	GO:0009611	response to wounding	0.867198	0.990712	10	2124	120	19202	Zm00001d005726;Zm00001d005813;Zm00001d006591;Zm00001d009694;Zm00001d020614;Zm00001d026560;Zm00001d027900;Zm00001d028814;Zm00001d028815;Zm00001d032009
biological_process	GO:0000209	protein polyubiquitination	0.871181	0.990712	9	2124	110	19202	Zm00001d002478;Zm00001d007915;Zm00001d008260;Zm00001d009034;Zm00001d010618;Zm00001d020501;Zm00001d037052;Zm00001d039280;Zm00001d048683
biological_process	GO:0010026	trichome differentiation	0.871963	0.990712	2	2124	31	19202	Zm00001d008562;Zm00001d039977
biological_process	GO:0006351	transcription, DNA-templated	0.872877	0.990712	15	2124	173	19202	Zm00001d000238;Zm00001d003790;Zm00001d005212;Zm00001d009087;Zm00001d012294;Zm00001d012553;Zm00001d013346;Zm00001d018235;Zm00001d026398;Zm00001d030737;Zm00001d033396;Zm00001d038296;Zm00001d042777;Zm00001d043390;Zm00001d052125
biological_process	GO:0048367	shoot system development	0.877693	0.990712	9	2124	111	19202	Zm00001d010304;Zm00001d010894;Zm00001d022569;Zm00001d028808;Zm00001d029503;Zm00001d038153;Zm00001d042179;Zm00001d045098;Zm00001d048590
biological_process	GO:0016226	iron-sulfur cluster assembly	0.878843	0.990712	3	2124	44	19202	NewGene_8249;Zm00001d017120;Zm00001d053066
biological_process	GO:0043928	exonucleolytic catabolism of deadenylated mRNA	0.878843	0.990712	3	2124	44	19202	Zm00001d001774;Zm00001d018378;Zm00001d052031
biological_process	GO:0006267	pre-replicative complex assembly involved in nuclear cell cycle DNA replication	0.878885	0.990712	1	2124	18	19202	Zm00001d027789
biological_process	GO:0006306	DNA methylation	0.878885	0.990712	1	2124	18	19202	Zm00001d013511
biological_process	GO:0006665	sphingolipid metabolic process	0.878885	0.990712	1	2124	18	19202	Zm00001d000113
biological_process	GO:0008154	actin polymerization or depolymerization	0.878885	0.990712	1	2124	18	19202	Zm00001d014376
biological_process	GO:0008360	regulation of cell shape	0.878885	0.990712	1	2124	18	19202	NewGene_13557
biological_process	GO:0010218	response to far red light	0.878885	0.990712	1	2124	18	19202	Zm00001d015743
biological_process	GO:0016117	carotenoid biosynthetic process	0.878885	0.990712	1	2124	18	19202	Zm00001d015651
biological_process	GO:0031935	regulation of chromatin silencing	0.878885	0.990712	1	2124	18	19202	Zm00001d013511
biological_process	GO:0035295	tube development	0.878885	0.990712	1	2124	18	19202	Zm00001d054069
biological_process	GO:0045168	cell-cell signaling involved in cell fate commitment	0.878885	0.990712	1	2124	18	19202	Zm00001d013054
biological_process	GO:0048280	vesicle fusion with Golgi apparatus	0.878885	0.990712	1	2124	18	19202	Zm00001d029400
biological_process	GO:0048507	meristem development	0.878885	0.990712	1	2124	18	19202	Zm00001d051313
biological_process	GO:0060429	epithelium development	0.878885	0.990712	1	2124	18	19202	Zm00001d054069
biological_process	GO:0071395	cellular response to jasmonic acid stimulus	0.878885	0.990712	1	2124	18	19202	Zm00001d009694
biological_process	GO:0071826	ribonucleoprotein complex subunit organization	0.878885	0.990712	1	2124	18	19202	NewGene_1244
biological_process	GO:0000904	cell morphogenesis involved in differentiation	0.880393	0.990712	4	2124	56	19202	Zm00001d015213;Zm00001d030368;Zm00001d038262;Zm00001d042664
biological_process	GO:0048468	cell development	0.882514	0.990712	6	2124	79	19202	Zm00001d010092;Zm00001d015066;Zm00001d015213;Zm00001d030368;Zm00001d038262;Zm00001d042664
biological_process	GO:0000470	maturation of LSU-rRNA	0.883225	0.990712	2	2124	32	19202	Zm00001d042113;Zm00001d049945
biological_process	GO:0006006	glucose metabolic process	0.883225	0.990712	2	2124	32	19202	Zm00001d017119;Zm00001d035337
biological_process	GO:0006414	translational elongation	0.883225	0.990712	2	2124	32	19202	Zm00001d036467;Zm00001d040673
biological_process	GO:0006914	autophagy	0.883225	0.990712	2	2124	32	19202	Zm00001d025765;Zm00001d041395
biological_process	GO:0042127	regulation of cell population proliferation	0.883225	0.990712	2	2124	32	19202	Zm00001d048590;Zm00001d053650
biological_process	GO:0090567	reproductive shoot system development	0.884436	0.990712	5	2124	68	19202	Zm00001d010304;Zm00001d029503;Zm00001d038153;Zm00001d045098;Zm00001d048590
biological_process	GO:0044267	cellular protein metabolic process	0.88581	0.990712	21	2124	237	19202	NewGene_1244;NewGene_14539;NewGene_782;Zm00001d002284;Zm00001d003272;Zm00001d007915;Zm00001d010092;Zm00001d010304;Zm00001d012995;Zm00001d015066;Zm00001d019862;Zm00001d020487;Zm00001d029503;Zm00001d033167;Zm00001d034882;Zm00001d038153;Zm00001d043723;Zm00001d045499;Zm00001d051890;Zm00001d052019;Zm00001d052253
biological_process	GO:0040008	regulation of growth	0.888154	0.990712	3	2124	45	19202	Zm00001d010304;Zm00001d010855;Zm00001d038153
biological_process	GO:0007049	cell cycle	0.889564	0.990712	6	2124	80	19202	NewGene_13557;Zm00001d003272;Zm00001d010092;Zm00001d015066;Zm00001d016122;Zm00001d031119
biological_process	GO:0009909	regulation of flower development	0.889564	0.990712	6	2124	80	19202	Zm00001d017176;Zm00001d032768;Zm00001d039222;Zm00001d042958;Zm00001d045098;Zm00001d048369
biological_process	GO:0051085	chaperone cofactor-dependent protein refolding	0.889564	0.990712	6	2124	80	19202	NewGene_6881;Zm00001d012420;Zm00001d024527;Zm00001d028630;Zm00001d033741;Zm00001d042922
biological_process	GO:0043412	macromolecule modification	0.890362	0.990712	38	2124	408	19202	NewGene_14539;NewGene_782;Zm00001d000093;Zm00001d003272;Zm00001d003397;Zm00001d003543;Zm00001d007915;Zm00001d009387;Zm00001d010207;Zm00001d010304;Zm00001d011788;Zm00001d012995;Zm00001d013511;Zm00001d017878;Zm00001d019185;Zm00001d020436;Zm00001d020487;Zm00001d024272;Zm00001d026310;Zm00001d027767;Zm00001d027835;Zm00001d029503;Zm00001d032399;Zm00001d033167;Zm00001d033175;Zm00001d034882;Zm00001d03802…
biological_process	GO:0006189	'de novo' IMP biosynthetic process	0.892294	0.990712	1	2124	19	19202	Zm00001d048550
biological_process	GO:0018205	peptidyl-lysine modification	0.892294	0.990712	1	2124	19	19202	Zm00001d051890
biological_process	GO:0031401	positive regulation of protein modification process	0.892294	0.990712	1	2124	19	19202	Zm00001d041715
biological_process	GO:0034314	Arp2/3 complex-mediated actin nucleation	0.892294	0.990712	1	2124	19	19202	Zm00001d051913
biological_process	GO:0051656	establishment of organelle localization	0.892294	0.990712	1	2124	19	19202	Zm00001d016122
biological_process	GO:0061025	membrane fusion	0.892294	0.990712	1	2124	19	19202	Zm00001d006177
biological_process	GO:0071805	potassium ion transmembrane transport	0.892294	0.990712	1	2124	19	19202	Zm00001d005554
biological_process	GO:0016043	cellular component organization	0.895062	0.990712	31	2124	340	19202	NewGene_1244;NewGene_13557;NewGene_6881;NewGene_8249;Zm00001d001982;Zm00001d002796;Zm00001d003272;Zm00001d006177;Zm00001d010092;Zm00001d010304;Zm00001d010855;Zm00001d013964;Zm00001d015066;Zm00001d015213;Zm00001d016122;Zm00001d018031;Zm00001d024941;Zm00001d025667;Zm00001d029539;Zm00001d030368;Zm00001d038153;Zm00001d038262;Zm00001d038642;Zm00001d041395;Zm00001d042664;Zm00001d042978;Zm00001d043361;Z…
biological_process	GO:0009791	post-embryonic development	0.897032	0.990712	18	2124	209	19202	Zm00001d000113;Zm00001d006090;Zm00001d006774;Zm00001d010304;Zm00001d010652;Zm00001d018031;Zm00001d018452;Zm00001d024272;Zm00001d029503;Zm00001d032399;Zm00001d034882;Zm00001d038153;Zm00001d045098;Zm00001d048590;Zm00001d050227;Zm00001d051746;Zm00001d053172;Zm00001d053256
biological_process	GO:0042221	response to chemical	0.901959	0.990712	28	2124	312	19202	NewGene_13557;NewGene_3611;Zm00001d001982;Zm00001d003470;Zm00001d003889;Zm00001d006591;Zm00001d007068;Zm00001d009017;Zm00001d010652;Zm00001d012995;Zm00001d016735;Zm00001d016911;Zm00001d018088;Zm00001d022569;Zm00001d028808;Zm00001d029587;Zm00001d029946;Zm00001d033167;Zm00001d034448;Zm00001d037439;Zm00001d038870;Zm00001d044874;Zm00001d047470;Zm00001d047917;Zm00001d048590;Zm00001d050227;Zm00001d0517…
biological_process	GO:0071495	cellular response to endogenous stimulus	0.902588	0.990712	6	2124	82	19202	Zm00001d010652;Zm00001d012995;Zm00001d018088;Zm00001d033167;Zm00001d034448;Zm00001d048590
biological_process	GO:0000028	ribosomal small subunit assembly	0.903047	0.990712	2	2124	34	19202	NewGene_1244;Zm00001d014462
biological_process	GO:0010027	thylakoid membrane organization	0.903047	0.990712	2	2124	34	19202	Zm00001d020694;Zm00001d046971
biological_process	GO:0030970	retrograde protein transport, ER to cytosol	0.903047	0.990712	2	2124	34	19202	Zm00001d000390;Zm00001d043050
biological_process	GO:0060627	regulation of vesicle-mediated transport	0.903047	0.990712	2	2124	34	19202	Zm00001d002796;Zm00001d024941
biological_process	GO:0090696	post-embryonic plant organ development	0.903047	0.990712	2	2124	34	19202	Zm00001d018031;Zm00001d048590
biological_process	GO:0006265	DNA topological change	0.90422	0.990712	1	2124	20	19202	Zm00001d051542
biological_process	GO:0006282	regulation of DNA repair	0.90422	0.990712	1	2124	20	19202	Zm00001d026555
biological_process	GO:0032446	protein modification by small protein conjugation	0.9069	0.990712	7	2124	94	19202	NewGene_14539;Zm00001d007915;Zm00001d020487;Zm00001d025765;Zm00001d028771;Zm00001d045499;Zm00001d052019
biological_process	GO:0048583	regulation of response to stimulus	0.910714	0.990712	13	2124	160	19202	NewGene_782;Zm00001d003889;Zm00001d006774;Zm00001d010855;Zm00001d013511;Zm00001d013964;Zm00001d020487;Zm00001d029503;Zm00001d033363;Zm00001d047968;Zm00001d048802;Zm00001d051893;Zm00001d054069
biological_process	GO:0033036	macromolecule localization	0.911313	0.990712	9	2124	117	19202	NewGene_13557;NewGene_782;Zm00001d006177;Zm00001d010855;Zm00001d011919;Zm00001d029539;Zm00001d043361;Zm00001d045098;Zm00001d047293
biological_process	GO:0009636	response to toxic substance	0.911734	0.990712	2	2124	35	19202	NewGene_13557;Zm00001d016735
biological_process	GO:0006793	phosphorus metabolic process	0.912354	0.990712	7	2124	95	19202	NewGene_782;Zm00001d000113;Zm00001d003272;Zm00001d010304;Zm00001d012995;Zm00001d038153;Zm00001d051901
biological_process	GO:0043603	cellular amide metabolic process	0.912358	0.990712	3	2124	48	19202	NewGene_1244;Zm00001d000113;Zm00001d034882
biological_process	GO:0009653	anatomical structure morphogenesis	0.912489	0.990712	11	2124	139	19202	Zm00001d001982;Zm00001d010304;Zm00001d013964;Zm00001d015213;Zm00001d018031;Zm00001d030368;Zm00001d038153;Zm00001d038262;Zm00001d042664;Zm00001d048590;Zm00001d054069
biological_process	GO:0070647	protein modification by small protein conjugation or removal	0.914268	0.990712	6	2124	84	19202	NewGene_14539;Zm00001d007915;Zm00001d020487;Zm00001d029503;Zm00001d045499;Zm00001d052019
biological_process	GO:0000373	Group II intron splicing	0.914825	0.990712	1	2124	21	19202	Zm00001d023211
biological_process	GO:0009150	purine ribonucleotide metabolic process	0.914825	0.990712	1	2124	21	19202	Zm00001d024034
biological_process	GO:0010051	xylem and phloem pattern formation	0.914825	0.990712	1	2124	21	19202	Zm00001d018088
biological_process	GO:0046620	regulation of organ growth	0.914825	0.990712	1	2124	21	19202	Zm00001d006274
biological_process	GO:0048527	lateral root development	0.914825	0.990712	1	2124	21	19202	Zm00001d018031
biological_process	GO:0007275	multicellular organism development	0.91621	0.990712	35	2124	387	19202	NewGene_7637;NewGene_7816;Zm00001d000113;Zm00001d006090;Zm00001d006177;Zm00001d006774;Zm00001d007915;Zm00001d010092;Zm00001d010304;Zm00001d010652;Zm00001d012995;Zm00001d013964;Zm00001d015066;Zm00001d015213;Zm00001d016131;Zm00001d018031;Zm00001d018088;Zm00001d018452;Zm00001d022569;Zm00001d024272;Zm00001d028808;Zm00001d029503;Zm00001d032399;Zm00001d033948;Zm00001d034882;Zm00001d034902;Zm00001d03815…
biological_process	GO:0032989	cellular component morphogenesis	0.917629	0.990712	5	2124	73	19202	Zm00001d001982;Zm00001d015213;Zm00001d030368;Zm00001d038262;Zm00001d042664
biological_process	GO:0050896	response to stimulus	0.918356	0.990712	54	2124	576	19202	NewGene_13557;NewGene_14539;NewGene_3611;NewGene_4735;NewGene_6881;NewGene_782;Zm00001d001982;Zm00001d002896;Zm00001d003470;Zm00001d003889;Zm00001d006591;Zm00001d007068;Zm00001d009017;Zm00001d010092;Zm00001d010304;Zm00001d010652;Zm00001d012995;Zm00001d014755;Zm00001d015066;Zm00001d016735;Zm00001d016911;Zm00001d018088;Zm00001d020487;Zm00001d022569;Zm00001d025281;Zm00001d026560;Zm00001d028056;Zm000…
biological_process	GO:0006401	RNA catabolic process	0.919301	0.990712	3	2124	49	19202	NewGene_782;Zm00001d032186;Zm00001d051111
biological_process	GO:0019538	protein metabolic process	0.92244	0.990712	21	2124	247	19202	NewGene_1244;NewGene_14539;NewGene_782;Zm00001d002284;Zm00001d003272;Zm00001d007915;Zm00001d010092;Zm00001d010304;Zm00001d012995;Zm00001d015066;Zm00001d019862;Zm00001d020487;Zm00001d029503;Zm00001d033167;Zm00001d034882;Zm00001d038153;Zm00001d043723;Zm00001d045499;Zm00001d051890;Zm00001d052019;Zm00001d052253
biological_process	GO:0022622	root system development	0.923091	0.990712	4	2124	62	19202	Zm00001d015213;Zm00001d016131;Zm00001d018031;Zm00001d029503
biological_process	GO:1901135	carbohydrate derivative metabolic process	0.923091	0.990712	4	2124	62	19202	Zm00001d033363;Zm00001d047968;Zm00001d049948;Zm00001d053941
biological_process	GO:0016310	phosphorylation	0.923156	0.990712	5	2124	74	19202	NewGene_782;Zm00001d003272;Zm00001d010304;Zm00001d012995;Zm00001d038153
biological_process	GO:0017148	negative regulation of translation	0.923156	0.990712	5	2124	74	19202	Zm00001d001774;Zm00001d018378;Zm00001d022032;Zm00001d046017;Zm00001d052031
biological_process	GO:0000288	nuclear-transcribed mRNA catabolic process, deadenylation-dependent decay	0.924257	0.990712	1	2124	22	19202	Zm00001d046017
biological_process	GO:0000911	cytokinesis by cell plate formation	0.924257	0.990712	1	2124	22	19202	Zm00001d024833
biological_process	GO:0006090	pyruvate metabolic process	0.924257	0.990712	1	2124	22	19202	Zm00001d037693
biological_process	GO:0006406	mRNA export from nucleus	0.924257	0.990712	1	2124	22	19202	NewGene_782
biological_process	GO:0048528	post-embryonic root development	0.924257	0.990712	1	2124	22	19202	Zm00001d018031
biological_process	GO:0022607	cellular component assembly	0.924952	0.990712	9	2124	120	19202	NewGene_1244;NewGene_13557;NewGene_6881;NewGene_8249;Zm00001d006177;Zm00001d010092;Zm00001d015066;Zm00001d051893;Zm00001d054069
biological_process	GO:0010417	glucuronoxylan biosynthetic process	0.926962	0.990712	2	2124	37	19202	Zm00001d002164;Zm00001d007231
biological_process	GO:0045087	innate immune response	0.926962	0.990712	2	2124	37	19202	Zm00001d029785;Zm00001d041395
biological_process	GO:0072657	protein localization to membrane	0.926962	0.990712	2	2124	37	19202	Zm00001d006177;Zm00001d027428
biological_process	GO:0032870	cellular response to hormone stimulus	0.928351	0.990712	5	2124	75	19202	Zm00001d010652;Zm00001d012995;Zm00001d018088;Zm00001d034448;Zm00001d048590
biological_process	GO:1901701	cellular response to oxygen-containing compound	0.928351	0.990712	5	2124	75	19202	Zm00001d007068;Zm00001d010652;Zm00001d018088;Zm00001d029946;Zm00001d034448
biological_process	GO:0051171	regulation of nitrogen compound metabolic process	0.92975	0.990712	31	2124	352	19202	NewGene_6881;NewGene_782;Zm00001d001982;Zm00001d002284;Zm00001d002896;Zm00001d003889;Zm00001d006768;Zm00001d007522;Zm00001d009017;Zm00001d013511;Zm00001d016735;Zm00001d016911;Zm00001d019862;Zm00001d021288;Zm00001d024866;Zm00001d025281;Zm00001d033167;Zm00001d033363;Zm00001d033948;Zm00001d034448;Zm00001d037786;Zm00001d038642;Zm00001d041715;Zm00001d042903;Zm00001d044142;Zm00001d047102;Zm00001d047968…
biological_process	GO:1901564	organonitrogen compound metabolic process	0.93105	0.990712	28	2124	322	19202	NewGene_1244;NewGene_14539;NewGene_3611;NewGene_782;Zm00001d000113;Zm00001d002284;Zm00001d003272;Zm00001d007915;Zm00001d010092;Zm00001d010304;Zm00001d012995;Zm00001d015066;Zm00001d019862;Zm00001d020487;Zm00001d021288;Zm00001d029503;Zm00001d033167;Zm00001d033363;Zm00001d034882;Zm00001d038153;Zm00001d043723;Zm00001d045499;Zm00001d047968;Zm00001d049948;Zm00001d051890;Zm00001d052019;Zm00001d052253;Zm…
biological_process	GO:0032482	Rab protein signal transduction	0.931701	0.990712	3	2124	51	19202	Zm00001d021649;Zm00001d034803;Zm00001d035741
biological_process	GO:0000959	mitochondrial RNA metabolic process	0.932645	0.990712	1	2124	23	19202	Zm00001d049796
biological_process	GO:0006303	double-strand break repair via nonhomologous end joining	0.932645	0.990712	1	2124	23	19202	Zm00001d049471
biological_process	GO:0006405	RNA export from nucleus	0.932645	0.990712	1	2124	23	19202	NewGene_782
biological_process	GO:0009768	photosynthesis, light harvesting in photosystem I	0.932645	0.990712	1	2124	23	19202	Zm00001d001857
biological_process	GO:0009903	chloroplast avoidance movement	0.932645	0.990712	1	2124	23	19202	Zm00001d029420
biological_process	GO:0010638	positive regulation of organelle organization	0.932645	0.990712	1	2124	23	19202	Zm00001d041715
biological_process	GO:0032543	mitochondrial translation	0.932645	0.990712	1	2124	23	19202	Zm00001d034882
biological_process	GO:0043248	proteasome assembly	0.932645	0.990712	1	2124	23	19202	Zm00001d002455
biological_process	GO:0043414	macromolecule methylation	0.932645	0.990712	1	2124	23	19202	Zm00001d013511
biological_process	GO:0060968	regulation of gene silencing	0.932645	0.990712	1	2124	23	19202	Zm00001d013511
biological_process	GO:0072521	purine-containing compound metabolic process	0.932645	0.990712	1	2124	23	19202	Zm00001d049948
biological_process	GO:0048523	negative regulation of cellular process	0.932879	0.990712	16	2124	198	19202	NewGene_13557;Zm00001d002796;Zm00001d003470;Zm00001d003889;Zm00001d010092;Zm00001d013964;Zm00001d015066;Zm00001d020487;Zm00001d021288;Zm00001d024941;Zm00001d033262;Zm00001d033363;Zm00001d044142;Zm00001d047968;Zm00001d051893;Zm00001d054069
biological_process	GO:0000902	cell morphogenesis	0.933231	0.990712	5	2124	76	19202	Zm00001d001982;Zm00001d015213;Zm00001d030368;Zm00001d038262;Zm00001d042664
biological_process	GO:0007010	cytoskeleton organization	0.933231	0.990712	5	2124	76	19202	NewGene_13557;Zm00001d003272;Zm00001d010092;Zm00001d015066;Zm00001d016122
biological_process	GO:1901566	organonitrogen compound biosynthetic process	0.933231	0.990712	5	2124	76	19202	NewGene_1244;NewGene_3611;Zm00001d000113;Zm00001d034882;Zm00001d053941
biological_process	GO:0006366	transcription by RNA polymerase II	0.933611	0.990712	2	2124	38	19202	Zm00001d024583;Zm00001d053142
biological_process	GO:0006470	protein dephosphorylation	0.933611	0.990712	2	2124	38	19202	Zm00001d006254;Zm00001d015665
biological_process	GO:0007015	actin filament organization	0.93722	0.990712	3	2124	52	19202	NewGene_13557;Zm00001d013276;Zm00001d013967
biological_process	GO:0045454	cell redox homeostasis	0.938275	0.990712	6	2124	89	19202	Zm00001d017240;Zm00001d019034;Zm00001d022278;Zm00001d022518;Zm00001d027511;Zm00001d052215
biological_process	GO:0051225	spindle assembly	0.939684	0.990712	2	2124	39	19202	Zm00001d032565;Zm00001d042498
biological_process	GO:0000070	mitotic sister chromatid segregation	0.940104	0.990712	1	2124	24	19202	Zm00001d016122
biological_process	GO:0006367	transcription initiation from RNA polymerase II promoter	0.940104	0.990712	1	2124	24	19202	Zm00001d047909
biological_process	GO:0006402	mRNA catabolic process	0.940104	0.990712	1	2124	24	19202	NewGene_782
biological_process	GO:0009910	negative regulation of flower development	0.940104	0.990712	1	2124	24	19202	Zm00001d010894
biological_process	GO:0016573	histone acetylation	0.940104	0.990712	1	2124	24	19202	Zm00001d038681
biological_process	GO:0022618	ribonucleoprotein complex assembly	0.940104	0.990712	1	2124	24	19202	NewGene_1244
biological_process	GO:0034248	regulation of cellular amide metabolic process	0.940104	0.990712	1	2124	24	19202	Zm00001d016735
biological_process	GO:0044403	symbiotic process	0.940104	0.990712	1	2124	24	19202	NewGene_6881
biological_process	GO:0048513	animal organ development	0.940104	0.990712	1	2124	24	19202	Zm00001d054069
biological_process	GO:0080135	regulation of cellular response to stress	0.940104	0.990712	1	2124	24	19202	NewGene_782
biological_process	GO:1900864	mitochondrial RNA modification	0.940104	0.990712	1	2124	24	19202	Zm00001d053207
biological_process	GO:0009725	response to hormone	0.940163	0.990712	14	2124	179	19202	NewGene_3611;Zm00001d001982;Zm00001d003470;Zm00001d006591;Zm00001d010652;Zm00001d012995;Zm00001d018088;Zm00001d034448;Zm00001d035300;Zm00001d037439;Zm00001d046852;Zm00001d047917;Zm00001d048590;Zm00001d050227
biological_process	GO:0000122	negative regulation of transcription by RNA polymerase II	0.942324	0.990712	3	2124	53	19202	Zm00001d017986;Zm00001d049125;Zm00001d052288
biological_process	GO:0006796	phosphate-containing compound metabolic process	0.943351	0.990712	7	2124	102	19202	NewGene_782;Zm00001d000113;Zm00001d003272;Zm00001d010304;Zm00001d012995;Zm00001d038153;Zm00001d051901
biological_process	GO:0051301	cell division	0.944957	0.990712	8	2124	114	19202	NewGene_13557;Zm00001d003272;Zm00001d012320;Zm00001d013495;Zm00001d016034;Zm00001d031222;Zm00001d031485;Zm00001d047979
biological_process	GO:0099402	plant organ development	0.946034	0.990712	10	2124	137	19202	Zm00001d010304;Zm00001d015213;Zm00001d016131;Zm00001d018031;Zm00001d022569;Zm00001d028808;Zm00001d029503;Zm00001d038153;Zm00001d045098;Zm00001d048590
biological_process	GO:0006268	DNA unwinding involved in DNA replication	0.946738	0.990712	1	2124	25	19202	Zm00001d027789
biological_process	GO:0017144	drug metabolic process	0.946738	0.990712	1	2124	25	19202	Zm00001d051901
biological_process	GO:0043044	ATP-dependent chromatin remodeling	0.946738	0.990712	1	2124	25	19202	Zm00001d013012
biological_process	GO:0051640	organelle localization	0.946738	0.990712	1	2124	25	19202	Zm00001d016122
biological_process	GO:0071407	cellular response to organic cyclic compound	0.946738	0.990712	1	2124	25	19202	Zm00001d018088
biological_process	GO:0070727	cellular macromolecule localization	0.94962	0.990712	6	2124	92	19202	NewGene_782;Zm00001d006177;Zm00001d011919;Zm00001d029539;Zm00001d043361;Zm00001d047293
biological_process	GO:0006313	transposition, DNA-mediated	0.950281	0.990712	2	2124	41	19202	NewGene_2036;NewGene_7166
biological_process	GO:0030036	actin cytoskeleton organization	0.950281	0.990712	2	2124	41	19202	NewGene_13557;Zm00001d003272
biological_process	GO:0006368	transcription elongation from RNA polymerase II promoter	0.952637	0.990712	1	2124	26	19202	Zm00001d047909
biological_process	GO:0006913	nucleocytoplasmic transport	0.952637	0.990712	1	2124	26	19202	NewGene_782
biological_process	GO:0009102	biotin biosynthetic process	0.952637	0.990712	1	2124	26	19202	Zm00001d049380
biological_process	GO:0009904	chloroplast accumulation movement	0.952637	0.990712	1	2124	26	19202	Zm00001d029420
biological_process	GO:0010268	brassinosteroid homeostasis	0.952637	0.990712	1	2124	26	19202	Zm00001d015721
biological_process	GO:0030865	cortical cytoskeleton organization	0.952637	0.990712	1	2124	26	19202	NewGene_13557
biological_process	GO:0031399	regulation of protein modification process	0.952637	0.990712	1	2124	26	19202	Zm00001d041715
biological_process	GO:0032101	regulation of response to external stimulus	0.952637	0.990712	1	2124	26	19202	Zm00001d013964
biological_process	GO:0090615	mitochondrial mRNA processing	0.952637	0.990712	1	2124	26	19202	Zm00001d049796
biological_process	GO:0006464	cellular protein modification process	0.953382	0.990712	14	2124	184	19202	NewGene_1146;NewGene_14539;NewGene_782;Zm00001d003272;Zm00001d007915;Zm00001d010304;Zm00001d012995;Zm00001d020487;Zm00001d029503;Zm00001d033167;Zm00001d038153;Zm00001d045499;Zm00001d051890;Zm00001d052019
biological_process	GO:0031347	regulation of defense response	0.956737	0.990712	5	2124	82	19202	Zm00001d005726;Zm00001d005813;Zm00001d020614;Zm00001d027900;Zm00001d032009
biological_process	GO:0043933	protein-containing complex subunit organization	0.956737	0.990712	5	2124	82	19202	NewGene_1244;NewGene_13557;NewGene_6881;Zm00001d003272;Zm00001d006177
biological_process	GO:0000963	mitochondrial RNA processing	0.957883	0.990712	1	2124	27	19202	Zm00001d049796
biological_process	GO:0009867	jasmonic acid mediated signaling pathway	0.957883	0.990712	1	2124	27	19202	Zm00001d006638
biological_process	GO:0030488	tRNA methylation	0.957883	0.990712	1	2124	27	19202	Zm00001d002356
biological_process	GO:0042274	ribosomal small subunit biogenesis	0.957883	0.990712	1	2124	27	19202	NewGene_1244
biological_process	GO:0072665	protein localization to vacuole	0.957883	0.990712	1	2124	27	19202	Zm00001d011919
biological_process	GO:0072666	establishment of protein localization to vacuole	0.957883	0.990712	1	2124	27	19202	Zm00001d011919
biological_process	GO:0090351	seedling development	0.957883	0.990712	1	2124	27	19202	Zm00001d050227
biological_process	GO:0032787	monocarboxylic acid metabolic process	0.959085	0.990712	2	2124	43	19202	Zm00001d006270;Zm00001d020860
biological_process	GO:0051093	negative regulation of developmental process	0.959085	0.990712	2	2124	43	19202	Zm00001d013964;Zm00001d054069
biological_process	GO:0071840	cellular component organization or biogenesis	0.959246	0.990712	31	2124	367	19202	NewGene_1244;NewGene_13557;NewGene_6881;NewGene_8249;Zm00001d001982;Zm00001d002796;Zm00001d003272;Zm00001d006177;Zm00001d010092;Zm00001d010304;Zm00001d010855;Zm00001d013964;Zm00001d015066;Zm00001d015213;Zm00001d016122;Zm00001d018031;Zm00001d024941;Zm00001d025667;Zm00001d029539;Zm00001d030368;Zm00001d038153;Zm00001d038262;Zm00001d038642;Zm00001d041395;Zm00001d042664;Zm00001d042978;Zm00001d043361;Z…
biological_process	GO:0016070	RNA metabolic process	0.959251	0.990712	26	2124	315	19202	NewGene_782;Zm00001d000093;Zm00001d003397;Zm00001d003543;Zm00001d009387;Zm00001d010207;Zm00001d011788;Zm00001d013511;Zm00001d017878;Zm00001d019185;Zm00001d020436;Zm00001d024272;Zm00001d026310;Zm00001d027767;Zm00001d027835;Zm00001d032399;Zm00001d033175;Zm00001d034882;Zm00001d038022;Zm00001d038257;Zm00001d041380;Zm00001d042978;Zm00001d043320;Zm00001d044707;Zm00001d044944;Zm00001d049796
biological_process	GO:0090304	nucleic acid metabolic process	0.959792	0.990712	30	2124	357	19202	NewGene_4735;NewGene_6881;NewGene_782;Zm00001d000093;Zm00001d003397;Zm00001d003543;Zm00001d009387;Zm00001d010092;Zm00001d010207;Zm00001d011788;Zm00001d013511;Zm00001d015066;Zm00001d017878;Zm00001d019185;Zm00001d020436;Zm00001d024272;Zm00001d026310;Zm00001d027767;Zm00001d027835;Zm00001d032399;Zm00001d033175;Zm00001d034882;Zm00001d038022;Zm00001d038257;Zm00001d041380;Zm00001d042978;Zm00001d043320;Z…
biological_process	GO:0009719	response to endogenous stimulus	0.960154	0.990712	13	2124	176	19202	NewGene_3611;Zm00001d001982;Zm00001d003470;Zm00001d006591;Zm00001d010652;Zm00001d012995;Zm00001d018088;Zm00001d033167;Zm00001d034448;Zm00001d037439;Zm00001d047917;Zm00001d048590;Zm00001d050227
biological_process	GO:0051179	localization	0.96047	0.990712	17	2124	220	19202	NewGene_13557;NewGene_14539;NewGene_782;Zm00001d002796;Zm00001d006177;Zm00001d010304;Zm00001d010855;Zm00001d011919;Zm00001d016122;Zm00001d019936;Zm00001d024941;Zm00001d029539;Zm00001d029946;Zm00001d038153;Zm00001d043361;Zm00001d045098;Zm00001d047293
biological_process	GO:0048869	cellular developmental process	0.962165	0.990712	8	2124	120	19202	Zm00001d001982;Zm00001d006177;Zm00001d010092;Zm00001d015066;Zm00001d015213;Zm00001d030368;Zm00001d038262;Zm00001d042664
biological_process	GO:0036211	protein modification process	0.962224	0.990712	13	2124	177	19202	NewGene_14539;NewGene_782;Zm00001d003272;Zm00001d007915;Zm00001d010304;Zm00001d012995;Zm00001d020487;Zm00001d029503;Zm00001d033167;Zm00001d038153;Zm00001d045499;Zm00001d051890;Zm00001d052019
biological_process	GO:0006974	cellular response to DNA damage stimulus	0.962536	0.990712	3	2124	58	19202	NewGene_4735;NewGene_782;Zm00001d028771
biological_process	GO:0043900	regulation of multi-organism process	0.962548	0.990712	1	2124	28	19202	Zm00001d013964
biological_process	GO:0044419	interspecies interaction between organisms	0.962548	0.990712	1	2124	28	19202	NewGene_6881
biological_process	GO:0051052	regulation of DNA metabolic process	0.962548	0.990712	1	2124	28	19202	NewGene_782
biological_process	GO:0023051	regulation of signaling	0.962707	0.990712	5	2124	84	19202	Zm00001d033363;Zm00001d047968;Zm00001d048802;Zm00001d051893;Zm00001d054069
biological_process	GO:0080090	regulation of primary metabolic process	0.96278	0.990712	30	2124	359	19202	NewGene_6881;NewGene_782;Zm00001d001982;Zm00001d002284;Zm00001d002896;Zm00001d003889;Zm00001d006768;Zm00001d007522;Zm00001d009017;Zm00001d013511;Zm00001d016735;Zm00001d016911;Zm00001d019862;Zm00001d024866;Zm00001d025281;Zm00001d033167;Zm00001d033363;Zm00001d033948;Zm00001d034448;Zm00001d037786;Zm00001d038642;Zm00001d041715;Zm00001d042903;Zm00001d044142;Zm00001d047102;Zm00001d047968;Zm00001d048590…
biological_process	GO:0006163	purine nucleotide metabolic process	0.962906	0.990712	2	2124	44	19202	Zm00001d026584;Zm00001d035124
biological_process	GO:0006352	DNA-templated transcription, initiation	0.962906	0.990712	2	2124	44	19202	Zm00001d013631;Zm00001d033472
biological_process	GO:0048646	anatomical structure formation involved in morphogenesis	0.962906	0.990712	2	2124	44	19202	Zm00001d018031;Zm00001d048590
biological_process	GO:0051252	regulation of RNA metabolic process	0.963372	0.990712	29	2124	349	19202	NewGene_6881;Zm00001d001982;Zm00001d002896;Zm00001d003889;Zm00001d006768;Zm00001d007799;Zm00001d009017;Zm00001d012238;Zm00001d013511;Zm00001d016911;Zm00001d017829;Zm00001d024866;Zm00001d025281;Zm00001d033167;Zm00001d033363;Zm00001d033948;Zm00001d034448;Zm00001d037786;Zm00001d039841;Zm00001d042042;Zm00001d042641;Zm00001d042903;Zm00001d044142;Zm00001d047102;Zm00001d047968;Zm00001d048590;Zm00001d052…
biological_process	GO:0048731	system development	0.963437	0.990712	20	2124	254	19202	Zm00001d000113;Zm00001d006090;Zm00001d010304;Zm00001d010652;Zm00001d015213;Zm00001d016131;Zm00001d018031;Zm00001d018452;Zm00001d022569;Zm00001d024272;Zm00001d028808;Zm00001d029503;Zm00001d032399;Zm00001d034882;Zm00001d038153;Zm00001d045098;Zm00001d048590;Zm00001d053172;Zm00001d053256;Zm00001d054069
biological_process	GO:1903506	regulation of nucleic acid-templated transcription	0.964448	0.990712	22	2124	276	19202	NewGene_6881;Zm00001d001982;Zm00001d002896;Zm00001d003889;Zm00001d006768;Zm00001d009017;Zm00001d013511;Zm00001d016911;Zm00001d024866;Zm00001d025281;Zm00001d033167;Zm00001d033363;Zm00001d033948;Zm00001d034448;Zm00001d037786;Zm00001d042903;Zm00001d044142;Zm00001d047102;Zm00001d047968;Zm00001d048590;Zm00001d053256;Zm00001d054080
biological_process	GO:2001141	regulation of RNA biosynthetic process	0.964448	0.990712	22	2124	276	19202	NewGene_6881;Zm00001d001982;Zm00001d002896;Zm00001d003889;Zm00001d006768;Zm00001d009017;Zm00001d013511;Zm00001d016911;Zm00001d024866;Zm00001d025281;Zm00001d033167;Zm00001d033363;Zm00001d033948;Zm00001d034448;Zm00001d037786;Zm00001d042903;Zm00001d044142;Zm00001d047102;Zm00001d047968;Zm00001d048590;Zm00001d053256;Zm00001d054080
biological_process	GO:0065003	protein-containing complex assembly	0.964765	0.990712	4	2124	72	19202	NewGene_1244;NewGene_13557;NewGene_6881;Zm00001d006177
biological_process	GO:0006284	base-excision repair	0.966697	0.990712	1	2124	29	19202	Zm00001d031275
biological_process	GO:0006487	protein N-linked glycosylation	0.966697	0.990712	1	2124	29	19202	Zm00001d017085
biological_process	GO:0006893	Golgi to plasma membrane transport	0.966697	0.990712	1	2124	29	19202	Zm00001d007760
biological_process	GO:0009723	response to ethylene	0.966697	0.990712	1	2124	29	19202	Zm00001d045477
biological_process	GO:0097435	supramolecular fiber organization	0.966697	0.990712	1	2124	29	19202	NewGene_13557
biological_process	GO:0010498	proteasomal protein catabolic process	0.966851	0.990712	6	2124	98	19202	Zm00001d002284;Zm00001d007915;Zm00001d019862;Zm00001d022131;Zm00001d043723;Zm00001d052253
biological_process	GO:0010646	regulation of cell communication	0.967911	0.990712	5	2124	86	19202	Zm00001d033363;Zm00001d047968;Zm00001d048802;Zm00001d051893;Zm00001d054069
biological_process	GO:0015979	photosynthesis	0.970253	0.990712	5	2124	87	19202	Zm00001d002996;Zm00001d004894;Zm00001d018034;Zm00001d035883;Zm00001d044217
biological_process	GO:0006108	malate metabolic process	0.970386	0.990712	1	2124	30	19202	Zm00001d037693
biological_process	GO:0006417	regulation of translation	0.972419	0.990712	2	2124	47	19202	Zm00001d016735;Zm00001d028901
biological_process	GO:0018298	protein-chromophore linkage	0.972419	0.990712	2	2124	47	19202	Zm00001d001857;Zm00001d018728
biological_process	GO:0009966	regulation of signal transduction	0.972436	0.990712	5	2124	88	19202	Zm00001d033363;Zm00001d047968;Zm00001d048802;Zm00001d051893;Zm00001d054069
biological_process	GO:0019219	regulation of nucleobase-containing compound metabolic process	0.973156	0.990712	23	2124	293	19202	NewGene_6881;NewGene_782;Zm00001d001982;Zm00001d002896;Zm00001d003889;Zm00001d006768;Zm00001d009017;Zm00001d013511;Zm00001d016911;Zm00001d024866;Zm00001d025281;Zm00001d033167;Zm00001d033363;Zm00001d033948;Zm00001d034448;Zm00001d037786;Zm00001d042903;Zm00001d044142;Zm00001d047102;Zm00001d047968;Zm00001d048590;Zm00001d053256;Zm00001d054080
biological_process	GO:0010033	response to organic substance	0.973342	0.990712	17	2124	228	19202	NewGene_13557;NewGene_3611;Zm00001d001982;Zm00001d003470;Zm00001d003889;Zm00001d006591;Zm00001d010652;Zm00001d012995;Zm00001d018088;Zm00001d022569;Zm00001d028808;Zm00001d033167;Zm00001d034448;Zm00001d037439;Zm00001d047917;Zm00001d048590;Zm00001d050227
biological_process	GO:0009073	aromatic amino acid family biosynthetic process	0.973667	0.990712	1	2124	31	19202	Zm00001d015509
biological_process	GO:0009832	plant-type cell wall biogenesis	0.973667	0.990712	1	2124	31	19202	Zm00001d022085
biological_process	GO:0051130	positive regulation of cellular component organization	0.973667	0.990712	1	2124	31	19202	Zm00001d041715
biological_process	GO:0044283	small molecule biosynthetic process	0.973688	0.990712	3	2124	62	19202	NewGene_3611;Zm00001d000113;Zm00001d051901
biological_process	GO:0051641	cellular localization	0.974526	0.990712	7	2124	114	19202	NewGene_782;Zm00001d006177;Zm00001d011919;Zm00001d016122;Zm00001d029539;Zm00001d043361;Zm00001d047293
biological_process	GO:0030968	endoplasmic reticulum unfolded protein response	0.97503	0.990712	2	2124	48	19202	Zm00001d000390;Zm00001d043050
biological_process	GO:0048437	floral organ development	0.97503	0.990712	2	2124	48	19202	Zm00001d039218;Zm00001d048590
biological_process	GO:0051276	chromosome organization	0.975938	0.990712	3	2124	63	19202	Zm00001d010092;Zm00001d015066;Zm00001d016122
biological_process	GO:0031326	regulation of cellular biosynthetic process	0.976071	0.990712	25	2124	317	19202	NewGene_6881;Zm00001d001982;Zm00001d002896;Zm00001d003889;Zm00001d006768;Zm00001d007522;Zm00001d009017;Zm00001d013511;Zm00001d016735;Zm00001d016911;Zm00001d024866;Zm00001d025281;Zm00001d033167;Zm00001d033363;Zm00001d033948;Zm00001d034448;Zm00001d037786;Zm00001d038642;Zm00001d042903;Zm00001d044142;Zm00001d047102;Zm00001d047968;Zm00001d048590;Zm00001d053256;Zm00001d054080
biological_process	GO:0016458	gene silencing	0.976585	0.990712	1	2124	32	19202	Zm00001d013511
biological_process	GO:0050789	regulation of biological process	0.976623	0.990712	63	2124	709	19202	NewGene_13557;NewGene_14539;NewGene_6881;NewGene_782;Zm00001d000113;Zm00001d001982;Zm00001d002284;Zm00001d002796;Zm00001d002896;Zm00001d003470;Zm00001d003889;Zm00001d006454;Zm00001d006768;Zm00001d006774;Zm00001d007522;Zm00001d007915;Zm00001d009017;Zm00001d010092;Zm00001d010304;Zm00001d010652;Zm00001d010855;Zm00001d012995;Zm00001d013511;Zm00001d013964;Zm00001d015066;Zm00001d016131;Zm00001d016735;Z…
biological_process	GO:0071310	cellular response to organic substance	0.976884	0.990712	6	2124	103	19202	Zm00001d010652;Zm00001d012995;Zm00001d018088;Zm00001d033167;Zm00001d034448;Zm00001d048590
biological_process	GO:0009889	regulation of biosynthetic process	0.978098	0.990712	25	2124	319	19202	NewGene_6881;Zm00001d001982;Zm00001d002896;Zm00001d003889;Zm00001d006768;Zm00001d007522;Zm00001d009017;Zm00001d013511;Zm00001d016735;Zm00001d016911;Zm00001d024866;Zm00001d025281;Zm00001d033167;Zm00001d033363;Zm00001d033948;Zm00001d034448;Zm00001d037786;Zm00001d038642;Zm00001d042903;Zm00001d044142;Zm00001d047102;Zm00001d047968;Zm00001d048590;Zm00001d053256;Zm00001d054080
biological_process	GO:0044262	cellular carbohydrate metabolic process	0.979179	0.990712	1	2124	33	19202	Zm00001d029025
biological_process	GO:0055086	nucleobase-containing small molecule metabolic process	0.979179	0.990712	1	2124	33	19202	Zm00001d049948
biological_process	GO:0051716	cellular response to stimulus	0.979312	0.990712	21	2124	277	19202	NewGene_13557;NewGene_14539;NewGene_4735;NewGene_782;Zm00001d003889;Zm00001d007068;Zm00001d010304;Zm00001d010652;Zm00001d012995;Zm00001d018088;Zm00001d029946;Zm00001d030368;Zm00001d033167;Zm00001d034448;Zm00001d038153;Zm00001d038642;Zm00001d041715;Zm00001d048590;Zm00001d048802;Zm00001d051746;Zm00001d052215
biological_process	GO:0032268	regulation of cellular protein metabolic process	0.979554	0.990712	2	2124	50	19202	Zm00001d016735;Zm00001d041715
biological_process	GO:0009908	flower development	0.979762	0.990712	5	2124	92	19202	Zm00001d012212;Zm00001d029503;Zm00001d034898;Zm00001d045098;Zm00001d048590
biological_process	GO:0031047	gene silencing by RNA	0.979899	0.990712	3	2124	65	19202	Zm00001d002316;Zm00001d013511;Zm00001d021345
biological_process	GO:0006099	tricarboxylic acid cycle	0.980153	0.990712	4	2124	79	19202	Zm00001d003247;Zm00001d006476;Zm00001d020057;Zm00001d048358
biological_process	GO:2000112	regulation of cellular macromolecule biosynthetic process	0.98128	0.990712	22	2124	290	19202	Zm00001d001982;Zm00001d002896;Zm00001d003889;Zm00001d006768;Zm00001d009017;Zm00001d013511;Zm00001d016735;Zm00001d016911;Zm00001d024866;Zm00001d025281;Zm00001d033167;Zm00001d033363;Zm00001d033948;Zm00001d034448;Zm00001d037786;Zm00001d042903;Zm00001d044142;Zm00001d047102;Zm00001d047968;Zm00001d048590;Zm00001d053256;Zm00001d054080
biological_process	GO:0015031	protein transport	0.981383	0.990712	17	2124	235	19202	NewGene_2998;NewGene_782;Zm00001d004162;Zm00001d005816;Zm00001d007053;Zm00001d011684;Zm00001d011919;Zm00001d014642;Zm00001d023292;Zm00001d028417;Zm00001d028690;Zm00001d032710;Zm00001d033090;Zm00001d040755;Zm00001d042461;Zm00001d043365;Zm00001d048616
biological_process	GO:0001732	formation of cytoplasmic translation initiation complex	0.981486	0.990712	1	2124	34	19202	Zm00001d000300
biological_process	GO:0006094	gluconeogenesis	0.981486	0.990712	1	2124	34	19202	Zm00001d026192
biological_process	GO:0006289	nucleotide-excision repair	0.981486	0.990712	1	2124	34	19202	Zm00001d025907
biological_process	GO:0006465	signal peptide processing	0.981486	0.990712	1	2124	34	19202	Zm00001d020694
biological_process	GO:1901137	carbohydrate derivative biosynthetic process	0.981486	0.990712	1	2124	34	19202	Zm00001d053941
biological_process	GO:0010467	gene expression	0.982047	0.990712	7	2124	119	19202	NewGene_1244;NewGene_782;Zm00001d011788;Zm00001d034882;Zm00001d042978;Zm00001d049796;Zm00001d051890
biological_process	GO:0031323	regulation of cellular metabolic process	0.982082	0.990712	30	2124	377	19202	NewGene_6881;NewGene_782;Zm00001d000113;Zm00001d001982;Zm00001d002896;Zm00001d003470;Zm00001d003889;Zm00001d006768;Zm00001d007522;Zm00001d009017;Zm00001d013511;Zm00001d016735;Zm00001d016911;Zm00001d021288;Zm00001d024866;Zm00001d025281;Zm00001d033167;Zm00001d033363;Zm00001d033948;Zm00001d034448;Zm00001d037786;Zm00001d038642;Zm00001d041715;Zm00001d042903;Zm00001d044142;Zm00001d047102;Zm00001d047968…
biological_process	GO:0007154	cell communication	0.982949	0.990712	11	2124	168	19202	NewGene_13557;NewGene_14539;Zm00001d007068;Zm00001d010304;Zm00001d010652;Zm00001d012995;Zm00001d018088;Zm00001d033167;Zm00001d038153;Zm00001d038642;Zm00001d048590
biological_process	GO:0051186	obsolete cofactor metabolic process	0.983279	0.990712	2	2124	52	19202	NewGene_8249;Zm00001d021288
biological_process	GO:0006378	mRNA polyadenylation	0.983538	0.990712	1	2124	35	19202	Zm00001d053559
biological_process	GO:0040029	regulation of gene expression, epigenetic	0.983538	0.990712	1	2124	35	19202	Zm00001d041715
biological_process	GO:0061024	membrane organization	0.983538	0.990712	1	2124	35	19202	Zm00001d006177
biological_process	GO:0006623	protein targeting to vacuole	0.984573	0.990712	4	2124	82	19202	NewGene_4031;Zm00001d011919;Zm00001d029400;Zm00001d053260
biological_process	GO:0006260	DNA replication	0.984696	0.990712	3	2124	68	19202	NewGene_6881;Zm00001d045354;Zm00001d051995
biological_process	GO:0080134	regulation of response to stress	0.984696	0.990712	3	2124	68	19202	NewGene_782;Zm00001d010855;Zm00001d029503
biological_process	GO:0070887	cellular response to chemical stimulus	0.98484	0.990712	9	2124	146	19202	Zm00001d007068;Zm00001d010652;Zm00001d012995;Zm00001d018088;Zm00001d029946;Zm00001d033167;Zm00001d034448;Zm00001d048590;Zm00001d051746
biological_process	GO:0010556	regulation of macromolecule biosynthetic process	0.985305	0.990712	23	2124	306	19202	NewGene_6881;Zm00001d001982;Zm00001d002896;Zm00001d003889;Zm00001d006768;Zm00001d009017;Zm00001d013511;Zm00001d016735;Zm00001d016911;Zm00001d024866;Zm00001d025281;Zm00001d033167;Zm00001d033363;Zm00001d033948;Zm00001d034448;Zm00001d037786;Zm00001d042903;Zm00001d044142;Zm00001d047102;Zm00001d047968;Zm00001d048590;Zm00001d053256;Zm00001d054080
biological_process	GO:0006506	GPI anchor biosynthetic process	0.985362	0.990712	1	2124	36	19202	Zm00001d040268
biological_process	GO:0010499	proteasomal ubiquitin-independent protein catabolic process	0.985362	0.990712	1	2124	36	19202	Zm00001d022131
biological_process	GO:0065007	biological regulation	0.985752	0.990712	65	2124	745	19202	NewGene_13557;NewGene_14539;NewGene_6881;NewGene_782;Zm00001d000113;Zm00001d001982;Zm00001d002284;Zm00001d002796;Zm00001d002896;Zm00001d003470;Zm00001d003889;Zm00001d006454;Zm00001d006768;Zm00001d006774;Zm00001d007522;Zm00001d007915;Zm00001d009017;Zm00001d010092;Zm00001d010304;Zm00001d010652;Zm00001d010855;Zm00001d012995;Zm00001d013511;Zm00001d013964;Zm00001d015066;Zm00001d016131;Zm00001d016735;Z…
biological_process	GO:0006139	nucleobase-containing compound metabolic process	0.986333	0.990712	31	2124	394	19202	NewGene_4735;NewGene_6881;NewGene_782;Zm00001d000093;Zm00001d003397;Zm00001d003543;Zm00001d009387;Zm00001d010092;Zm00001d010207;Zm00001d011788;Zm00001d013511;Zm00001d015066;Zm00001d017878;Zm00001d019185;Zm00001d020436;Zm00001d024272;Zm00001d026310;Zm00001d027767;Zm00001d027835;Zm00001d032399;Zm00001d033175;Zm00001d034882;Zm00001d038022;Zm00001d038257;Zm00001d041380;Zm00001d042978;Zm00001d043320;Z…
biological_process	GO:0009314	response to radiation	0.986364	0.990712	5	2124	97	19202	Zm00001d003470;Zm00001d016735;Zm00001d044142;Zm00001d047470;Zm00001d051746
biological_process	GO:0006725	cellular aromatic compound metabolic process	0.986725	0.990712	33	2124	416	19202	NewGene_4735;NewGene_6881;NewGene_782;Zm00001d000093;Zm00001d003397;Zm00001d003543;Zm00001d009387;Zm00001d010092;Zm00001d010207;Zm00001d011788;Zm00001d013511;Zm00001d015066;Zm00001d017878;Zm00001d019185;Zm00001d020436;Zm00001d021288;Zm00001d024272;Zm00001d026310;Zm00001d027767;Zm00001d027835;Zm00001d032399;Zm00001d033175;Zm00001d034882;Zm00001d038022;Zm00001d038257;Zm00001d041380;Zm00001d042634;Z…
biological_process	GO:0006896	Golgi to vacuole transport	0.986984	0.990712	1	2124	37	19202	Zm00001d029400
biological_process	GO:0007034	vacuolar transport	0.986984	0.990712	1	2124	37	19202	Zm00001d011919
biological_process	GO:0034976	response to endoplasmic reticulum stress	0.986984	0.990712	1	2124	37	19202	Zm00001d052215
biological_process	GO:0050794	regulation of cellular process	0.987275	0.990712	50	2124	595	19202	NewGene_13557;NewGene_6881;NewGene_782;Zm00001d000113;Zm00001d001982;Zm00001d002796;Zm00001d002896;Zm00001d003470;Zm00001d003889;Zm00001d006768;Zm00001d007522;Zm00001d007915;Zm00001d009017;Zm00001d010092;Zm00001d010304;Zm00001d010652;Zm00001d012995;Zm00001d013511;Zm00001d013964;Zm00001d015066;Zm00001d016131;Zm00001d016735;Zm00001d016911;Zm00001d018088;Zm00001d020487;Zm00001d021288;Zm00001d024866;…
biological_process	GO:0034641	cellular nitrogen compound metabolic process	0.987466	0.990712	34	2124	428	19202	NewGene_1244;NewGene_4735;NewGene_6881;NewGene_782;Zm00001d000093;Zm00001d000113;Zm00001d003397;Zm00001d003543;Zm00001d009387;Zm00001d010092;Zm00001d010207;Zm00001d011788;Zm00001d013511;Zm00001d015066;Zm00001d017878;Zm00001d019185;Zm00001d020436;Zm00001d021288;Zm00001d024272;Zm00001d026310;Zm00001d027767;Zm00001d027835;Zm00001d032399;Zm00001d033175;Zm00001d034882;Zm00001d038022;Zm00001d038257;Zm0…
biological_process	GO:1902679	negative regulation of RNA biosynthetic process	0.98766	0.990712	2	2124	55	19202	Zm00001d003889;Zm00001d044142
biological_process	GO:1903507	negative regulation of nucleic acid-templated transcription	0.98766	0.990712	2	2124	55	19202	Zm00001d003889;Zm00001d044142
biological_process	GO:0008104	protein localization	0.98834	0.990712	7	2124	125	19202	NewGene_13557;NewGene_782;Zm00001d006177;Zm00001d007760;Zm00001d011684;Zm00001d011919;Zm00001d045098
biological_process	GO:0010628	positive regulation of gene expression	0.988384	0.990712	3	2124	71	19202	Zm00001d016735;Zm00001d033167;Zm00001d043036
biological_process	GO:0051241	negative regulation of multicellular organismal process	0.988427	0.990712	1	2124	38	19202	Zm00001d013964
biological_process	GO:0010608	posttranscriptional regulation of gene expression	0.988854	0.990712	2	2124	56	19202	Zm00001d004339;Zm00001d016735
biological_process	GO:0031324	negative regulation of cellular metabolic process	0.989031	0.990712	4	2124	86	19202	Zm00001d003470;Zm00001d003889;Zm00001d021288;Zm00001d044142
biological_process	GO:0006996	organelle organization	0.989399	0.990712	14	2124	211	19202	NewGene_1244;NewGene_13557;Zm00001d003272;Zm00001d010092;Zm00001d010855;Zm00001d013964;Zm00001d015066;Zm00001d016122;Zm00001d025667;Zm00001d038642;Zm00001d041395;Zm00001d042978;Zm00001d051893;Zm00001d054069
biological_process	GO:0019752	carboxylic acid metabolic process	0.989411	0.990712	3	2124	72	19202	NewGene_3611;Zm00001d006270;Zm00001d020860
biological_process	GO:0006413	translational initiation	0.989709	0.990712	1	2124	39	19202	Zm00001d051103
biological_process	GO:0000724	double-strand break repair via homologous recombination	0.989935	0.990712	2	2124	57	19202	Zm00001d025907;Zm00001d049471
biological_process	GO:0030433	ubiquitin-dependent ERAD pathway	0.99035	0.990712	3	2124	73	19202	Zm00001d000390;Zm00001d036765;Zm00001d043050
biological_process	GO:0045184	establishment of protein localization	0.99035	0.990712	3	2124	73	19202	NewGene_782;Zm00001d006177;Zm00001d011919
biological_process	GO:0044085	cellular component biogenesis	0.990535	0.990712	9	2124	153	19202	NewGene_1244;NewGene_13557;NewGene_6881;NewGene_8249;Zm00001d006177;Zm00001d010092;Zm00001d015066;Zm00001d051893;Zm00001d054069
biological_process	GO:0016579	protein deubiquitination	0.990769	0.990712	4	2124	88	19202	Zm00001d029503;Zm00001d031832;Zm00001d045118;Zm00001d048173
biological_process	GO:0006807	nitrogen compound metabolic process	0.990804	0.990712	56	2124	666	19202	NewGene_1244;NewGene_14539;NewGene_3611;NewGene_4735;NewGene_6881;NewGene_782;Zm00001d000093;Zm00001d000113;Zm00001d002284;Zm00001d003272;Zm00001d003397;Zm00001d003543;Zm00001d007915;Zm00001d009017;Zm00001d009387;Zm00001d010092;Zm00001d010207;Zm00001d010304;Zm00001d011788;Zm00001d012995;Zm00001d013511;Zm00001d015066;Zm00001d015355;Zm00001d017878;Zm00001d019185;Zm00001d019862;Zm00001d020436;Zm0000…
biological_process	GO:0042147	retrograde transport, endosome to Golgi	0.99085	0.990712	1	2124	40	19202	Zm00001d029400
biological_process	GO:0044260	cellular macromolecule metabolic process	0.990952	0.990712	24	2124	327	19202	NewGene_1244;NewGene_14539;NewGene_4735;NewGene_6881;NewGene_782;Zm00001d002284;Zm00001d003272;Zm00001d007915;Zm00001d010092;Zm00001d010304;Zm00001d012995;Zm00001d013511;Zm00001d015066;Zm00001d019862;Zm00001d020487;Zm00001d029503;Zm00001d033167;Zm00001d034882;Zm00001d038153;Zm00001d043723;Zm00001d045499;Zm00001d051890;Zm00001d052019;Zm00001d052253
biological_process	GO:0046483	heterocycle metabolic process	0.991272	0.990712	32	2124	415	19202	NewGene_4735;NewGene_6881;NewGene_782;Zm00001d000093;Zm00001d003397;Zm00001d003543;Zm00001d009387;Zm00001d010092;Zm00001d010207;Zm00001d011788;Zm00001d013511;Zm00001d015066;Zm00001d017878;Zm00001d019185;Zm00001d020436;Zm00001d021288;Zm00001d024272;Zm00001d026310;Zm00001d027767;Zm00001d027835;Zm00001d032399;Zm00001d033175;Zm00001d034882;Zm00001d038022;Zm00001d038257;Zm00001d041380;Zm00001d042978;Z…
biological_process	GO:0051253	negative regulation of RNA metabolic process	0.991799	0.990712	2	2124	59	19202	Zm00001d003889;Zm00001d044142
biological_process	GO:0048519	negative regulation of biological process	0.992241	0.990712	19	2124	274	19202	NewGene_13557;NewGene_782;Zm00001d002796;Zm00001d003470;Zm00001d003889;Zm00001d010092;Zm00001d013511;Zm00001d013964;Zm00001d015066;Zm00001d020487;Zm00001d021288;Zm00001d024941;Zm00001d033262;Zm00001d033363;Zm00001d041715;Zm00001d044142;Zm00001d047968;Zm00001d051893;Zm00001d054069
biological_process	GO:0016071	mRNA metabolic process	0.9926	0.990712	2	2124	60	19202	NewGene_782;Zm00001d049796
biological_process	GO:0022613	ribonucleoprotein complex biogenesis	0.992766	0.990712	1	2124	42	19202	NewGene_1244
biological_process	GO:1901360	organic cyclic compound metabolic process	0.99333	0.990712	32	2124	421	19202	NewGene_4735;NewGene_6881;NewGene_782;Zm00001d000093;Zm00001d003397;Zm00001d003543;Zm00001d009387;Zm00001d010092;Zm00001d010207;Zm00001d011788;Zm00001d013511;Zm00001d015066;Zm00001d017878;Zm00001d019185;Zm00001d020436;Zm00001d021288;Zm00001d024272;Zm00001d026310;Zm00001d027767;Zm00001d027835;Zm00001d032399;Zm00001d033175;Zm00001d034882;Zm00001d038022;Zm00001d038257;Zm00001d041380;Zm00001d042978;Z…
biological_process	GO:0071705	nitrogen compound transport	0.993364	0.990712	3	2124	77	19202	NewGene_782;Zm00001d011919;Zm00001d029946
biological_process	GO:0000226	microtubule cytoskeleton organization	0.993445	0.990712	5	2124	106	19202	Zm00001d010092;Zm00001d011928;Zm00001d015066;Zm00001d041430;Zm00001d049853
biological_process	GO:0006364	rRNA processing	0.993445	0.990712	5	2124	106	19202	Zm00001d005089;Zm00001d026495;Zm00001d045421;Zm00001d049508;Zm00001d052945
biological_process	GO:0048584	positive regulation of response to stimulus	0.993568	0.990712	1	2124	43	19202	Zm00001d010855
biological_process	GO:0090630	activation of GTPase activity	0.993568	0.990712	1	2124	43	19202	Zm00001d021659
biological_process	GO:0034645	cellular macromolecule biosynthetic process	0.993961	0.990712	3	2124	78	19202	NewGene_1244;NewGene_6881;Zm00001d034882
biological_process	GO:0034622	cellular protein-containing complex assembly	0.993978	0.990712	2	2124	62	19202	NewGene_1244;NewGene_13557
biological_process	GO:0000413	protein peptidyl-prolyl isomerization	0.994281	0.990712	1	2124	44	19202	Zm00001d030339
biological_process	GO:0008150	biological_process	0.994439	0.990712	142	2124	1545	19202	NewGene_101;NewGene_1244;NewGene_13557;NewGene_14539;NewGene_3611;NewGene_4735;NewGene_6881;NewGene_7637;NewGene_7816;NewGene_782;NewGene_8249;Zm00001d000093;Zm00001d000113;Zm00001d001982;Zm00001d002284;Zm00001d002796;Zm00001d002896;Zm00001d003272;Zm00001d003397;Zm00001d003470;Zm00001d003543;Zm00001d003889;Zm00001d006090;Zm00001d006177;Zm00001d006270;Zm00001d006454;Zm00001d006591;Zm00001d006768;Z…
biological_process	GO:0007017	microtubule-based process	0.994449	0.990712	5	2124	108	19202	Zm00001d009402;Zm00001d010092;Zm00001d015066;Zm00001d038282;Zm00001d054069
biological_process	GO:0009892	negative regulation of metabolic process	0.994465	0.990712	7	2124	135	19202	NewGene_782;Zm00001d003470;Zm00001d003889;Zm00001d013511;Zm00001d021288;Zm00001d041715;Zm00001d044142
biological_process	GO:0015074	DNA integration	0.994472	0.990712	8	2124	148	19202	NewGene_1011;NewGene_11216;NewGene_6249;NewGene_7776;NewGene_8563;NewGene_9401;NewGene_9630;NewGene_9940
biological_process	GO:0010557	positive regulation of macromolecule biosynthetic process	0.99457	0.990712	2	2124	63	19202	Zm00001d016735;Zm00001d033167
biological_process	GO:0031328	positive regulation of cellular biosynthetic process	0.99457	0.990712	2	2124	63	19202	Zm00001d016735;Zm00001d033167
biological_process	GO:2000113	negative regulation of cellular macromolecule biosynthetic process	0.99457	0.990712	2	2124	63	19202	Zm00001d003889;Zm00001d044142
biological_process	GO:0016053	organic acid biosynthetic process	0.994915	0.990712	1	2124	45	19202	NewGene_3611
biological_process	GO:0046394	carboxylic acid biosynthetic process	0.994915	0.990712	1	2124	45	19202	NewGene_3611
biological_process	GO:0009891	positive regulation of biosynthetic process	0.995104	0.990712	2	2124	64	19202	Zm00001d016735;Zm00001d033167
biological_process	GO:0045934	negative regulation of nucleobase-containing compound metabolic process	0.995104	0.990712	2	2124	64	19202	Zm00001d003889;Zm00001d044142
biological_process	GO:0051172	negative regulation of nitrogen compound metabolic process	0.995457	0.990712	3	2124	81	19202	Zm00001d003889;Zm00001d021288;Zm00001d044142
biological_process	GO:0006338	chromatin remodeling	0.995479	0.990712	1	2124	46	19202	Zm00001d017700
biological_process	GO:0006605	protein targeting	0.995479	0.990712	1	2124	46	19202	Zm00001d011919
biological_process	GO:0010629	negative regulation of gene expression	0.995683	0.990712	5	2124	111	19202	NewGene_782;Zm00001d003889;Zm00001d013511;Zm00001d041715;Zm00001d044142
biological_process	GO:0048518	positive regulation of biological process	0.995876	0.990712	11	2124	190	19202	Zm00001d000113;Zm00001d006774;Zm00001d010855;Zm00001d013964;Zm00001d016131;Zm00001d016735;Zm00001d033167;Zm00001d037439;Zm00001d041715;Zm00001d045098;Zm00001d053650
biological_process	GO:0019222	regulation of metabolic process	0.995997	0.990712	33	2124	443	19202	NewGene_6881;NewGene_782;Zm00001d000113;Zm00001d001982;Zm00001d002284;Zm00001d002896;Zm00001d003470;Zm00001d003889;Zm00001d006768;Zm00001d007522;Zm00001d009017;Zm00001d013511;Zm00001d016735;Zm00001d016911;Zm00001d019862;Zm00001d021288;Zm00001d024866;Zm00001d025281;Zm00001d033167;Zm00001d033363;Zm00001d033948;Zm00001d034448;Zm00001d037786;Zm00001d038642;Zm00001d041715;Zm00001d042903;Zm00001d044142…
biological_process	GO:0000462	maturation of SSU-rRNA from tricistronic rRNA transcript (SSU-rRNA, 5.8S rRNA, LSU-rRNA)	0.996416	0.990712	2	2124	67	19202	Zm00001d014462;Zm00001d023293
biological_process	GO:0010558	negative regulation of macromolecule biosynthetic process	0.996416	0.990712	2	2124	67	19202	Zm00001d003889;Zm00001d044142
biological_process	GO:0006261	DNA-dependent DNA replication	0.996426	0.990712	1	2124	48	19202	Zm00001d009034
biological_process	GO:0043170	macromolecule metabolic process	0.996507	0.990712	47	2124	597	19202	NewGene_1244;NewGene_14539;NewGene_4735;NewGene_6881;NewGene_782;Zm00001d000093;Zm00001d002284;Zm00001d003272;Zm00001d003397;Zm00001d003543;Zm00001d007915;Zm00001d009387;Zm00001d010092;Zm00001d010207;Zm00001d010304;Zm00001d011788;Zm00001d012995;Zm00001d013511;Zm00001d015066;Zm00001d017878;Zm00001d019185;Zm00001d019862;Zm00001d020436;Zm00001d020487;Zm00001d024272;Zm00001d026310;Zm00001d027767;Zm00…
biological_process	GO:0009059	macromolecule biosynthetic process	0.99659	0.990712	3	2124	84	19202	NewGene_1244;NewGene_6881;Zm00001d034882
biological_process	GO:0006897	endocytosis	0.996771	0.990712	2	2124	68	19202	Zm00001d020787;Zm00001d035652
biological_process	GO:0045944	positive regulation of transcription by RNA polymerase II	0.996858	0.990712	11	2124	194	19202	Zm00001d011158;Zm00001d014286;Zm00001d015064;Zm00001d017986;Zm00001d021145;Zm00001d045227;Zm00001d047209;Zm00001d047909;Zm00001d049125;Zm00001d052288;Zm00001d053142
biological_process	GO:0006457	protein folding	0.996907	0.990712	17	2124	267	19202	NewGene_6881;NewGene_8648;Zm00001d015948;Zm00001d016070;Zm00001d018298;Zm00001d021634;Zm00001d028555;Zm00001d030339;Zm00001d031332;Zm00001d031740;Zm00001d034368;Zm00001d039941;Zm00001d048538;Zm00001d049244;Zm00001d050119;Zm00001d052215;Zm00001d053965
biological_process	GO:0009890	negative regulation of biosynthetic process	0.997092	0.990712	2	2124	69	19202	Zm00001d003889;Zm00001d044142
biological_process	GO:0031327	negative regulation of cellular biosynthetic process	0.997092	0.990712	2	2124	69	19202	Zm00001d003889;Zm00001d044142
biological_process	GO:0023052	signaling	0.997162	0.990712	6	2124	130	19202	Zm00001d010304;Zm00001d010652;Zm00001d012995;Zm00001d018088;Zm00001d038153;Zm00001d048590
biological_process	GO:0072594	establishment of protein localization to organelle	0.997175	0.990712	1	2124	50	19202	Zm00001d011919
biological_process	GO:0034613	cellular protein localization	0.997187	0.990712	3	2124	86	19202	NewGene_782;Zm00001d006177;Zm00001d011919
biological_process	GO:0071704	organic substance metabolic process	0.997277	0.990712	59	2124	730	19202	NewGene_1244;NewGene_14539;NewGene_3611;NewGene_4735;NewGene_6881;NewGene_782;Zm00001d000093;Zm00001d000113;Zm00001d002284;Zm00001d003272;Zm00001d003397;Zm00001d003543;Zm00001d006270;Zm00001d007915;Zm00001d009017;Zm00001d009387;Zm00001d010092;Zm00001d010207;Zm00001d010304;Zm00001d011788;Zm00001d012995;Zm00001d013014;Zm00001d013511;Zm00001d015066;Zm00001d017878;Zm00001d019185;Zm00001d019862;Zm0000…
biological_process	GO:0000278	mitotic cell cycle	0.997332	0.990712	4	2124	102	19202	NewGene_13557;Zm00001d003272;Zm00001d016122;Zm00001d045354
biological_process	GO:0051234	establishment of localization	0.997385	0.990712	10	2124	184	19202	NewGene_14539;NewGene_782;Zm00001d006177;Zm00001d010304;Zm00001d011919;Zm00001d016122;Zm00001d019936;Zm00001d029946;Zm00001d038153;Zm00001d045098
biological_process	GO:0015833	peptide transport	0.997642	0.990712	2	2124	71	19202	NewGene_782;Zm00001d011919
biological_process	GO:0042886	amide transport	0.997642	0.990712	2	2124	71	19202	NewGene_782;Zm00001d011919
biological_process	GO:0044271	cellular nitrogen compound biosynthetic process	0.997896	0.990712	3	2124	89	19202	NewGene_1244;Zm00001d000113;Zm00001d034882
biological_process	GO:0051173	positive regulation of nitrogen compound metabolic process	0.997896	0.990712	3	2124	89	19202	Zm00001d016735;Zm00001d033167;Zm00001d041715
biological_process	GO:0044238	primary metabolic process	0.997917	0.990712	54	2124	684	19202	NewGene_1244;NewGene_14539;NewGene_3611;NewGene_4735;NewGene_6881;NewGene_782;Zm00001d000093;Zm00001d000113;Zm00001d002284;Zm00001d003272;Zm00001d003397;Zm00001d003543;Zm00001d006270;Zm00001d007915;Zm00001d009387;Zm00001d010092;Zm00001d010207;Zm00001d010304;Zm00001d011788;Zm00001d012995;Zm00001d013014;Zm00001d013511;Zm00001d015066;Zm00001d017878;Zm00001d019185;Zm00001d019862;Zm00001d020436;Zm0000…
biological_process	GO:0031325	positive regulation of cellular metabolic process	0.997969	0.990712	4	2124	105	19202	Zm00001d000113;Zm00001d016735;Zm00001d033167;Zm00001d041715
biological_process	GO:0048522	positive regulation of cellular process	0.998141	0.990712	7	2124	149	19202	Zm00001d000113;Zm00001d013964;Zm00001d016131;Zm00001d016735;Zm00001d033167;Zm00001d041715;Zm00001d053650
biological_process	GO:0042273	ribosomal large subunit biogenesis	0.998235	0.990712	1	2124	54	19202	Zm00001d005089
biological_process	GO:1902680	positive regulation of RNA biosynthetic process	0.998235	0.990712	1	2124	54	19202	Zm00001d033167
biological_process	GO:1903508	positive regulation of nucleic acid-templated transcription	0.998235	0.990712	1	2124	54	19202	Zm00001d033167
biological_process	GO:0051649	establishment of localization in cell	0.998268	0.990712	3	2124	91	19202	NewGene_782;Zm00001d011919;Zm00001d016122
biological_process	GO:0071702	organic substance transport	0.998268	0.990712	3	2124	91	19202	NewGene_782;Zm00001d006673;Zm00001d011919
biological_process	GO:0044237	cellular metabolic process	0.998293	0.990712	61	2124	763	19202	NewGene_1244;NewGene_14539;NewGene_3611;NewGene_4735;NewGene_6881;NewGene_782;NewGene_8249;Zm00001d000093;Zm00001d000113;Zm00001d002284;Zm00001d003272;Zm00001d003397;Zm00001d003543;Zm00001d006270;Zm00001d007915;Zm00001d009017;Zm00001d009387;Zm00001d010092;Zm00001d010207;Zm00001d010304;Zm00001d011788;Zm00001d012995;Zm00001d013014;Zm00001d013511;Zm00001d015066;Zm00001d017878;Zm00001d019185;Zm00001d…
biological_process	GO:0009987	cellular process	0.998374	0.990712	97	2124	1137	19202	NewGene_1244;NewGene_13557;NewGene_14539;NewGene_3611;NewGene_4735;NewGene_6881;NewGene_782;NewGene_8249;Zm00001d000093;Zm00001d000113;Zm00001d001982;Zm00001d002284;Zm00001d002796;Zm00001d003272;Zm00001d003397;Zm00001d003543;Zm00001d003889;Zm00001d006177;Zm00001d006270;Zm00001d007068;Zm00001d007915;Zm00001d009017;Zm00001d009387;Zm00001d010092;Zm00001d010207;Zm00001d010304;Zm00001d010652;Zm00001d0…
biological_process	GO:0008152	metabolic process	0.998476	0.990712	65	2124	808	19202	NewGene_1244;NewGene_14539;NewGene_3611;NewGene_4735;NewGene_6881;NewGene_782;NewGene_8249;Zm00001d000093;Zm00001d000113;Zm00001d002284;Zm00001d003272;Zm00001d003397;Zm00001d003543;Zm00001d006270;Zm00001d007915;Zm00001d009017;Zm00001d009387;Zm00001d010092;Zm00001d010207;Zm00001d010304;Zm00001d011788;Zm00001d012995;Zm00001d013014;Zm00001d013511;Zm00001d015066;Zm00001d017878;Zm00001d019185;Zm00001d…
biological_process	GO:0002376	immune system process	0.998605	0.990712	1	2124	56	19202	Zm00001d041395
biological_process	GO:0060255	regulation of macromolecule metabolic process	0.998643	0.990712	28	2124	409	19202	NewGene_6881;NewGene_782;Zm00001d001982;Zm00001d002284;Zm00001d002896;Zm00001d003889;Zm00001d006768;Zm00001d009017;Zm00001d013511;Zm00001d016735;Zm00001d016911;Zm00001d019862;Zm00001d024866;Zm00001d025281;Zm00001d033167;Zm00001d033363;Zm00001d033948;Zm00001d034448;Zm00001d037786;Zm00001d041715;Zm00001d042903;Zm00001d044142;Zm00001d047102;Zm00001d047968;Zm00001d048590;Zm00001d052253;Zm00001d053256…
biological_process	GO:0010605	negative regulation of macromolecule metabolic process	0.998707	0.990712	5	2124	125	19202	NewGene_782;Zm00001d003889;Zm00001d013511;Zm00001d041715;Zm00001d044142
biological_process	GO:0006004	fucose metabolic process	0.998759	0.990712	1	2124	57	19202	Zm00001d004775
biological_process	GO:0009893	positive regulation of metabolic process	0.99883	0.990712	4	2124	111	19202	Zm00001d000113;Zm00001d016735;Zm00001d033167;Zm00001d041715
biological_process	GO:0048831	regulation of shoot system development	0.998897	0.990712	1	2124	58	19202	Zm00001d045098
biological_process	GO:0051254	positive regulation of RNA metabolic process	0.998897	0.990712	1	2124	58	19202	Zm00001d033167
biological_process	GO:0006396	RNA processing	0.999007	0.990712	5	2124	128	19202	Zm00001d001987;Zm00001d011788;Zm00001d033541;Zm00001d042978;Zm00001d049796
biological_process	GO:0042254	ribosome biogenesis	0.999019	0.990712	1	2124	59	19202	NewGene_1244
biological_process	GO:0006810	transport	0.999113	0.990712	8	2124	172	19202	NewGene_14539;NewGene_782;Zm00001d010304;Zm00001d011919;Zm00001d019936;Zm00001d029946;Zm00001d038153;Zm00001d045098
biological_process	GO:0006606	protein import into nucleus	0.999128	0.990712	1	2124	60	19202	Zm00001d028362
biological_process	GO:0009058	biosynthetic process	0.999337	0.990712	15	2124	267	19202	NewGene_1244;NewGene_3611;NewGene_6881;Zm00001d000113;Zm00001d000438;Zm00001d007462;Zm00001d014258;Zm00001d032662;Zm00001d033862;Zm00001d034882;Zm00001d040479;Zm00001d042685;Zm00001d051890;Zm00001d051901;Zm00001d053941
biological_process	GO:0033365	protein localization to organelle	0.999387	0.990712	1	2124	63	19202	Zm00001d011919
biological_process	GO:0000381	regulation of alternative mRNA splicing, via spliceosome	0.999405	0.990712	2	2124	84	19202	Zm00001d019215;Zm00001d044630
biological_process	GO:0010604	positive regulation of macromolecule metabolic process	0.999415	0.990712	3	2124	102	19202	Zm00001d016735;Zm00001d033167;Zm00001d041715
biological_process	GO:0000027	ribosomal large subunit assembly	0.999455	0.990712	1	2124	64	19202	Zm00001d005089
biological_process	GO:0000398	mRNA splicing, via spliceosome	0.999472	0.990712	6	2124	150	19202	NewGene_1146;Zm00001d012839;Zm00001d020954;Zm00001d025278;Zm00001d029435;Zm00001d042113
biological_process	GO:0045935	positive regulation of nucleobase-containing compound metabolic process	0.99957	0.990712	1	2124	66	19202	Zm00001d033167
biological_process	GO:0010468	regulation of gene expression	0.99963	0.990712	32	2124	479	19202	NewGene_782;Zm00001d001982;Zm00001d002896;Zm00001d003889;Zm00001d006768;Zm00001d009017;Zm00001d013511;Zm00001d014658;Zm00001d015093;Zm00001d016735;Zm00001d016911;Zm00001d024866;Zm00001d025281;Zm00001d029506;Zm00001d033167;Zm00001d033363;Zm00001d033948;Zm00001d034448;Zm00001d037786;Zm00001d039037;Zm00001d041715;Zm00001d041826;Zm00001d042903;Zm00001d044142;Zm00001d047102;Zm00001d047758;Zm00001d0479…
biological_process	GO:0046907	intracellular transport	0.999719	0.990712	2	2124	91	19202	NewGene_782;Zm00001d011919
biological_process	GO:1901576	organic substance biosynthetic process	0.999743	0.990712	7	2124	173	19202	NewGene_1244;NewGene_3611;NewGene_6881;Zm00001d000113;Zm00001d034882;Zm00001d051901;Zm00001d053941
biological_process	GO:0006891	intra-Golgi vesicle-mediated transport	0.999761	0.990712	1	2124	71	19202	Zm00001d029400
biological_process	GO:0044249	cellular biosynthetic process	0.999845	0.990712	6	2124	164	19202	NewGene_1244;NewGene_3611;NewGene_6881;Zm00001d000113;Zm00001d034882;Zm00001d053941
biological_process	GO:0043161	proteasome-mediated ubiquitin-dependent protein catabolic process	0.999882	0.990712	6	2124	167	19202	Zm00001d002284;Zm00001d007915;Zm00001d019862;Zm00001d022131;Zm00001d043723;Zm00001d052253
biological_process	GO:0002181	cytoplasmic translation	0.999882	0.990712	1	2124	77	19202	Zm00001d021511
biological_process	GO:0016192	vesicle-mediated transport	0.999908	0.990712	11	2124	242	19202	Zm00001d007053;Zm00001d007124;Zm00001d013069;Zm00001d015121;Zm00001d017650;Zm00001d034469;Zm00001d037747;Zm00001d041778;Zm00001d044868;Zm00001d047778;Zm00001d051009
biological_process	GO:0032196	transposition	0.999915	0.990712	2	2124	102	19202	NewGene_6295;NewGene_8860
biological_process	GO:0006096	glycolytic process	0.999935	0.990712	1	2124	82	19202	Zm00001d036086
biological_process	GO:0006886	intracellular protein transport	0.999988	0.990712	22	2124	414	19202	NewGene_782;Zm00001d011919;Zm00001d013323;Zm00001d015121;Zm00001d016008;Zm00001d017650;Zm00001d021649;Zm00001d021659;Zm00001d021664;Zm00001d033919;Zm00001d034365;Zm00001d034803;Zm00001d035331;Zm00001d035741;Zm00001d037452;Zm00001d038039;Zm00001d038389;Zm00001d038452;Zm00001d039304;Zm00001d041778;Zm00001d044868;Zm00001d047778
biological_process	GO:0006888	endoplasmic reticulum to Golgi vesicle-mediated transport	0.999999	0.990712	2	2124	139	19202	Zm00001d029400;Zm00001d037452
biological_process	GO:0006412	translation	1	0.990712	24	2124	523	19202	NewGene_11841;NewGene_1244;NewGene_13690;NewGene_1511;NewGene_2540;NewGene_7090;NewGene_9660;Zm00001d002253;Zm00001d004489;Zm00001d005030;Zm00001d010386;Zm00001d013211;Zm00001d014462;Zm00001d014488;Zm00001d019110;Zm00001d019111;Zm00001d022111;Zm00001d023293;Zm00001d029887;Zm00001d031099;Zm00001d032616;Zm00001d034882;Zm00001d049945;Zm00001d050199
biological_process	GO:0000723	telomere maintenance	1	0.990712	8	2124	344	19202	NewGene_4583;Zm00001d007964;Zm00001d025907;Zm00001d028975;Zm00001d034078;Zm00001d044057;Zm00001d045171;Zm00001d049471
biological_process	GO:0006310	DNA recombination	1	0.990712	6	2124	360	19202	NewGene_4583;Zm00001d007964;Zm00001d028975;Zm00001d034078;Zm00001d044057;Zm00001d053680
biological_process	GO:0006281	DNA repair	1	0.990712	10	2124	500	19202	NewGene_4583;NewGene_4735;NewGene_5347;NewGene_782;Zm00001d007964;Zm00001d028975;Zm00001d034078;Zm00001d042137;Zm00001d044057;Zm00001d053680
cellular_component	GO:0000786	nucleosome	2.16121e-18	7.48462e-16	50	2644	110	22083	NewGene_13033;NewGene_2946;Zm00001d002543;Zm00001d002601;Zm00001d002784;Zm00001d003725;Zm00001d003730;Zm00001d005789;Zm00001d005791;Zm00001d006213;Zm00001d008669;Zm00001d009350;Zm00001d010575;Zm00001d012423;Zm00001d012837;Zm00001d013066;Zm00001d013067;Zm00001d013392;Zm00001d016723;Zm00001d018981;Zm00001d019045;Zm00001d020580;Zm00001d020584;Zm00001d020585;Zm00001d021300;Zm00001d021422;Zm00001d0214…
cellular_component	GO:0005886	plasma membrane	8.28051e-15	1.43384e-12	341	2644	1925	22083	NewGene_10409;NewGene_13557;NewGene_14608;NewGene_202;NewGene_3188;NewGene_5311;Zm00001d000038;Zm00001d000320;Zm00001d000380;Zm00001d001781;Zm00001d001832;Zm00001d001877;Zm00001d002006;Zm00001d002172;Zm00001d002175;Zm00001d002287;Zm00001d002536;Zm00001d002802;Zm00001d002896;Zm00001d002979;Zm00001d003212;Zm00001d003228;Zm00001d003317;Zm00001d003418;Zm00001d004015;Zm00001d004335;Zm00001d004340;Zm00…
cellular_component	GO:0005576	extracellular region	2.18141e-09	2.51819e-07	99	2644	456	22083	Zm00001d002004;Zm00001d002548;Zm00001d003381;Zm00001d006097;Zm00001d006933;Zm00001d008299;Zm00001d008898;Zm00001d009140;Zm00001d009167;Zm00001d010064;Zm00001d010092;Zm00001d010218;Zm00001d010924;Zm00001d011444;Zm00001d012939;Zm00001d013461;Zm00001d014341;Zm00001d014563;Zm00001d015066;Zm00001d016024;Zm00001d016025;Zm00001d016027;Zm00001d016035;Zm00001d016054;Zm00001d016185;Zm00001d016443;Zm00001d0…
cellular_component	GO:0016021	integral component of membrane	2.52329e-07	2.18463e-05	947	2644	6956	22083	NewGene_10152;NewGene_10409;NewGene_10738;NewGene_10833;NewGene_10943;NewGene_133;NewGene_13419;NewGene_13429;NewGene_13899;NewGene_13935;NewGene_14215;NewGene_1698;NewGene_202;NewGene_2540;NewGene_2936;NewGene_3135;NewGene_3393;NewGene_3473;NewGene_4063;NewGene_4797;NewGene_5168;NewGene_5261;NewGene_5311;NewGene_5322;NewGene_558;NewGene_6167;NewGene_6235;NewGene_6646;NewGene_7071;NewGene_7619;Ne…
cellular_component	GO:0009506	plasmodesma	5.30409e-07	3.67378e-05	74	2644	348	22083	Zm00001d002175;Zm00001d005470;Zm00001d005846;Zm00001d006524;Zm00001d006933;Zm00001d009140;Zm00001d010064;Zm00001d010924;Zm00001d011769;Zm00001d011921;Zm00001d012510;Zm00001d012995;Zm00001d013964;Zm00001d013997;Zm00001d014826;Zm00001d015213;Zm00001d016070;Zm00001d016443;Zm00001d017377;Zm00001d017530;Zm00001d018618;Zm00001d018871;Zm00001d019474;Zm00001d020118;Zm00001d020552;Zm00001d021447;Zm00001d0…
cellular_component	GO:0042025	host cell nucleus	6.73313e-07	3.88631e-05	55	2644	235	22083	Zm00001d002543;Zm00001d002601;Zm00001d002784;Zm00001d005791;Zm00001d008669;Zm00001d008886;Zm00001d009011;Zm00001d010575;Zm00001d010656;Zm00001d010812;Zm00001d012015;Zm00001d012749;Zm00001d012916;Zm00001d013066;Zm00001d013067;Zm00001d013744;Zm00001d014756;Zm00001d016255;Zm00001d016674;Zm00001d018981;Zm00001d019681;Zm00001d020033;Zm00001d020584;Zm00001d020585;Zm00001d020704;Zm00001d020714;Zm00001d0…
cellular_component	GO:0046658	anchored component of plasma membrane	2.79796e-06	0.000138425	47	2644	198	22083	NewGene_3188;Zm00001d000117;Zm00001d000320;Zm00001d002607;Zm00001d002773;Zm00001d003784;Zm00001d004763;Zm00001d005470;Zm00001d006524;Zm00001d006581;Zm00001d010671;Zm00001d012602;Zm00001d013097;Zm00001d013390;Zm00001d013635;Zm00001d014463;Zm00001d015921;Zm00001d017530;Zm00001d018621;Zm00001d018641;Zm00001d019934;Zm00001d021447;Zm00001d021700;Zm00001d021903;Zm00001d024594;Zm00001d024595;Zm00001d025…
cellular_component	GO:0005618	cell wall	0.000115337	0.00499288	43	2644	202	22083	Zm00001d002193;Zm00001d002410;Zm00001d002548;Zm00001d006638;Zm00001d006774;Zm00001d010212;Zm00001d014617;Zm00001d014826;Zm00001d015213;Zm00001d016024;Zm00001d016025;Zm00001d016027;Zm00001d016035;Zm00001d016054;Zm00001d017699;Zm00001d018031;Zm00001d020392;Zm00001d024071;Zm00001d024379;Zm00001d024382;Zm00001d024386;Zm00001d025018;Zm00001d027313;Zm00001d027717;Zm00001d027965;Zm00001d029539;Zm00001d0…
cellular_component	GO:0009505	plant-type cell wall	0.000164183	0.00631768	33	2644	144	22083	Zm00001d006774;Zm00001d006933;Zm00001d009060;Zm00001d009140;Zm00001d010064;Zm00001d010924;Zm00001d012510;Zm00001d014826;Zm00001d015213;Zm00001d016443;Zm00001d018080;Zm00001d018618;Zm00001d021533;Zm00001d022280;Zm00001d022283;Zm00001d024750;Zm00001d024751;Zm00001d024752;Zm00001d029539;Zm00001d030002;Zm00001d032405;Zm00001d035336;Zm00001d038598;Zm00001d040399;Zm00001d040581;Zm00001d041827;Zm00001d0…
cellular_component	GO:0005634	nucleus	0.000787969	0.0272886	672	2644	5068	22083	NewGene_1146;NewGene_13033;NewGene_13425;NewGene_13749;NewGene_2946;NewGene_4735;NewGene_5507;NewGene_6235;NewGene_782;NewGene_8378;NewGene_9660;Zm00001d000038;Zm00001d000112;Zm00001d000147;Zm00001d000179;Zm00001d000184;Zm00001d000238;Zm00001d000358;Zm00001d001784;Zm00001d001838;Zm00001d001907;Zm00001d001987;Zm00001d002025;Zm00001d002079;Zm00001d002284;Zm00001d002356;Zm00001d002364;Zm00001d002452…
cellular_component	GO:0005887	integral component of plasma membrane	0.0022779	0.0713104	35	2644	179	22083	Zm00001d000183;Zm00001d003471;Zm00001d003473;Zm00001d005554;Zm00001d005594;Zm00001d006177;Zm00001d006673;Zm00001d009448;Zm00001d011644;Zm00001d012938;Zm00001d016771;Zm00001d016922;Zm00001d020071;Zm00001d020463;Zm00001d020694;Zm00001d021775;Zm00001d023941;Zm00001d025572;Zm00001d025703;Zm00001d027268;Zm00001d028162;Zm00001d028164;Zm00001d029251;Zm00001d037452;Zm00001d041192;Zm00001d041608;Zm00001d0…
cellular_component	GO:0000307	cyclin-dependent protein kinase holoenzyme complex	0.00247094	0.0713104	23	2644	104	22083	Zm00001d000147;Zm00001d005293;Zm00001d009011;Zm00001d010656;Zm00001d013744;Zm00001d014756;Zm00001d019696;Zm00001d020033;Zm00001d020772;Zm00001d020996;Zm00001d021745;Zm00001d023945;Zm00001d026129;Zm00001d028092;Zm00001d028365;Zm00001d030894;Zm00001d036360;Zm00001d040381;Zm00001d041345;Zm00001d042285;Zm00001d043164;Zm00001d044984;Zm00001d048127
cellular_component	GO:0019005	SCF ubiquitin ligase complex	0.0112133	0.298719	17	2644	79	22083	Zm00001d000224;Zm00001d000408;Zm00001d002284;Zm00001d003112;Zm00001d007445;Zm00001d019862;Zm00001d023825;Zm00001d024365;Zm00001d028552;Zm00001d036880;Zm00001d038224;Zm00001d041635;Zm00001d044622;Zm00001d044625;Zm00001d050104;Zm00001d051219;Zm00001d052253
cellular_component	GO:0055044	symplast	0.014322	0.32674	17	2644	81	22083	Zm00001d005846;Zm00001d012995;Zm00001d013964;Zm00001d014826;Zm00001d015213;Zm00001d021447;Zm00001d029539;Zm00001d030368;Zm00001d031766;Zm00001d033167;Zm00001d038262;Zm00001d039173;Zm00001d042664;Zm00001d043361;Zm00001d047293;Zm00001d050000;Zm00001d053650
cellular_component	GO:0016605	PML body	0.0143305	0.32674	2	2644	2	22083	Zm00001d032418;Zm00001d033025
cellular_component	GO:0031226	intrinsic component of plasma membrane	0.0150956	0.32674	7	2644	23	22083	Zm00001d000320;Zm00001d006177;Zm00001d006581;Zm00001d021447;Zm00001d029539;Zm00001d043361;Zm00001d047293
cellular_component	GO:0032580	Golgi cisterna membrane	0.0177249	0.361083	8	2644	29	22083	Zm00001d007973;Zm00001d018155;Zm00001d018156;Zm00001d018716;Zm00001d025547;Zm00001d044936;Zm00001d044937;Zm00001d052168
cellular_component	GO:0016020	membrane	0.0234672	0.451503	196	2644	1433	22083	NewGene_10018;NewGene_13557;NewGene_2457;NewGene_3393;NewGene_6881;NewGene_8837;Zm00001d000113;Zm00001d000195;Zm00001d000196;Zm00001d000320;Zm00001d002548;Zm00001d002847;Zm00001d002896;Zm00001d003283;Zm00001d003470;Zm00001d004015;Zm00001d004559;Zm00001d005082;Zm00001d006171;Zm00001d006177;Zm00001d006493;Zm00001d006494;Zm00001d006581;Zm00001d006920;Zm00001d007124;Zm00001d007915;Zm00001d008733;Zm00…
cellular_component	GO:0005615	extracellular space	0.0359293	0.614398	19	2644	103	22083	Zm00001d001900;Zm00001d002065;Zm00001d004089;Zm00001d008283;Zm00001d008991;Zm00001d009772;Zm00001d010092;Zm00001d015066;Zm00001d018321;Zm00001d018322;Zm00001d018323;Zm00001d018324;Zm00001d020901;Zm00001d026458;Zm00001d029558;Zm00001d031971;Zm00001d033902;Zm00001d043048;Zm00001d052068
cellular_component	GO:0005911	cell-cell junction	0.037256	0.614398	17	2644	90	22083	Zm00001d005846;Zm00001d012995;Zm00001d013964;Zm00001d014826;Zm00001d015213;Zm00001d021447;Zm00001d029539;Zm00001d030368;Zm00001d031766;Zm00001d033167;Zm00001d038262;Zm00001d039173;Zm00001d042664;Zm00001d043361;Zm00001d047293;Zm00001d050000;Zm00001d053650
cellular_component	GO:0030054	cell junction	0.037256	0.614398	17	2644	90	22083	Zm00001d005846;Zm00001d012995;Zm00001d013964;Zm00001d014826;Zm00001d015213;Zm00001d021447;Zm00001d029539;Zm00001d030368;Zm00001d031766;Zm00001d033167;Zm00001d038262;Zm00001d039173;Zm00001d042664;Zm00001d043361;Zm00001d047293;Zm00001d050000;Zm00001d053650
cellular_component	GO:0000800	lateral element	0.0395623	0.622775	2	2644	3	22083	Zm00001d010092;Zm00001d015066
cellular_component	GO:0012511	monolayer-surrounded lipid storage body	0.0604116	0.870342	3	2644	8	22083	Zm00001d013014;Zm00001d013494;Zm00001d027258
cellular_component	GO:0015629	actin cytoskeleton	0.0640673	0.870342	13	2644	69	22083	NewGene_13557;Zm00001d002714;Zm00001d003272;Zm00001d010039;Zm00001d013276;Zm00001d013967;Zm00001d014376;Zm00001d017516;Zm00001d029656;Zm00001d034643;Zm00001d044877;Zm00001d047942;Zm00001d051388
cellular_component	GO:0048046	apoplast	0.0661154	0.870342	29	2644	182	22083	Zm00001d002193;Zm00001d002410;Zm00001d011156;Zm00001d012477;Zm00001d014617;Zm00001d017699;Zm00001d018630;Zm00001d020057;Zm00001d020392;Zm00001d024071;Zm00001d024379;Zm00001d024382;Zm00001d024386;Zm00001d026649;Zm00001d027313;Zm00001d027636;Zm00001d027965;Zm00001d031345;Zm00001d033583;Zm00001d033942;Zm00001d038262;Zm00001d042179;Zm00001d042664;Zm00001d042901;Zm00001d042905;Zm00001d043019;Zm00001d0…
cellular_component	GO:0005774	vacuolar membrane	0.0710521	0.870342	28	2644	176	22083	Zm00001d004340;Zm00001d005393;Zm00001d008733;Zm00001d010515;Zm00001d012510;Zm00001d013557;Zm00001d017557;Zm00001d018340;Zm00001d018699;Zm00001d021592;Zm00001d023635;Zm00001d024465;Zm00001d024936;Zm00001d028901;Zm00001d030751;Zm00001d031447;Zm00001d031634;Zm00001d032325;Zm00001d036073;Zm00001d037017;Zm00001d037057;Zm00001d039173;Zm00001d041880;Zm00001d044994;Zm00001d046225;Zm00001d046226;Zm00001d0…
cellular_component	GO:0031012	extracellular matrix	0.0728812	0.870342	2	2644	4	22083	Zm00001d017992;Zm00001d044771
cellular_component	GO:0032587	ruffle membrane	0.0728812	0.870342	2	2644	4	22083	Zm00001d022148;Zm00001d053541
cellular_component	GO:0099086	synaptonemal structure	0.0728812	0.870342	2	2644	4	22083	Zm00001d010092;Zm00001d015066
cellular_component	GO:0000790	nuclear chromatin	0.078934	0.911203	19	2644	113	22083	Zm00001d000147;Zm00001d006213;Zm00001d009350;Zm00001d010092;Zm00001d011158;Zm00001d012837;Zm00001d013392;Zm00001d015064;Zm00001d015066;Zm00001d019045;Zm00001d021300;Zm00001d021706;Zm00001d023901;Zm00001d023945;Zm00001d033822;Zm00001d035619;Zm00001d042285;Zm00001d044246;Zm00001d053142
cellular_component	GO:0031225	anchored component of membrane	0.0823475	0.919944	6	2644	26	22083	Zm00001d000320;Zm00001d006581;Zm00001d021447;Zm00001d029539;Zm00001d043361;Zm00001d047293
cellular_component	GO:0000795	synaptonemal complex	0.11199	0.942373	2	2644	5	22083	Zm00001d010092;Zm00001d015066
cellular_component	GO:0005777	peroxisome	0.112899	0.942373	17	2644	104	22083	Zm00001d001883;Zm00001d002954;Zm00001d006270;Zm00001d008739;Zm00001d013522;Zm00001d018487;Zm00001d020860;Zm00001d026334;Zm00001d026586;Zm00001d027511;Zm00001d027519;Zm00001d033040;Zm00001d036513;Zm00001d047461;Zm00001d047906;Zm00001d052253;Zm00001d053183
cellular_component	GO:0005811	lipid droplet	0.114321	0.942373	5	2644	22	22083	NewGene_14608;Zm00001d010855;Zm00001d011830;Zm00001d013014;Zm00001d015239
cellular_component	GO:0031977	thylakoid lumen	0.115409	0.942373	4	2644	16	22083	Zm00001d003470;Zm00001d007581;Zm00001d018470;Zm00001d032331
cellular_component	GO:0000314	organellar small ribosomal subunit	0.11973	0.942373	1	2644	1	22083	NewGene_1244
cellular_component	GO:0000333	telomerase catalytic core complex	0.11973	0.942373	1	2644	1	22083	Zm00001d047451
cellular_component	GO:0005952	cAMP-dependent protein kinase complex	0.11973	0.942373	1	2644	1	22083	Zm00001d053313
cellular_component	GO:0009337	sulfite reductase complex (NADPH)	0.11973	0.942373	1	2644	1	22083	Zm00001d038625
cellular_component	GO:0009921	auxin efflux carrier complex	0.11973	0.942373	1	2644	1	22083	Zm00001d046893
cellular_component	GO:0016342	catenin complex	0.11973	0.942373	1	2644	1	22083	Zm00001d051605
cellular_component	GO:0019897	extrinsic component of plasma membrane	0.11973	0.942373	1	2644	1	22083	Zm00001d051605
cellular_component	GO:0031972	chloroplast intermembrane space	0.11973	0.942373	1	2644	1	22083	Zm00001d007783
cellular_component	GO:0098797	plasma membrane protein complex	0.11973	0.942373	1	2644	1	22083	Zm00001d051605
cellular_component	GO:0044459	obsolete plasma membrane part	0.125351	0.964693	9	2644	49	22083	NewGene_13557;Zm00001d000320;Zm00001d006177;Zm00001d006581;Zm00001d021447;Zm00001d029539;Zm00001d043361;Zm00001d047293;Zm00001d051605
cellular_component	GO:0000325	plant-type vacuole	0.16268	0.986655	7	2644	38	22083	Zm00001d008733;Zm00001d011919;Zm00001d021592;Zm00001d031447;Zm00001d046225;Zm00001d046226;Zm00001d048329
cellular_component	GO:1990316	Atg1/ULK1 kinase complex	0.197516	0.986655	3	2644	13	22083	Zm00001d004856;Zm00001d015493;Zm00001d053741
cellular_component	GO:0031463	Cul3-RING ubiquitin ligase complex	0.20049	0.986655	2	2644	7	22083	Zm00001d014755;Zm00001d052451
cellular_component	GO:0031464	Cul4A-RING E3 ubiquitin ligase complex	0.20049	0.986655	2	2644	7	22083	Zm00001d005629;Zm00001d043506
cellular_component	GO:0051233	spindle midzone	0.20049	0.986655	2	2644	7	22083	Zm00001d032565;Zm00001d039498
cellular_component	GO:0005773	vacuole	0.217386	0.986655	25	2644	177	22083	Zm00001d007073;Zm00001d007372;Zm00001d008905;Zm00001d009741;Zm00001d009759;Zm00001d010092;Zm00001d010212;Zm00001d010855;Zm00001d011919;Zm00001d012378;Zm00001d013557;Zm00001d014983;Zm00001d015066;Zm00001d030368;Zm00001d033707;Zm00001d038262;Zm00001d039173;Zm00001d041192;Zm00001d041880;Zm00001d042343;Zm00001d042664;Zm00001d044290;Zm00001d044495;Zm00001d048440;Zm00001d051206
cellular_component	GO:0000313	organellar ribosome	0.22513	0.986655	1	2644	2	22083	NewGene_1244
cellular_component	GO:0002178	palmitoyltransferase complex	0.22513	0.986655	1	2644	2	22083	Zm00001d000113
cellular_component	GO:0005761	mitochondrial ribosome	0.22513	0.986655	1	2644	2	22083	NewGene_1244
cellular_component	GO:0005776	autophagosome	0.22513	0.986655	1	2644	2	22083	Zm00001d028417
cellular_component	GO:0031211	endoplasmic reticulum palmitoyltransferase complex	0.22513	0.986655	1	2644	2	22083	Zm00001d000113
cellular_component	GO:0032039	integrator complex	0.22513	0.986655	1	2644	2	22083	Zm00001d040193
cellular_component	GO:0032586	protein storage vacuole membrane	0.22513	0.986655	1	2644	2	22083	Zm00001d038389
cellular_component	GO:0035371	microtubule plus-end	0.22513	0.986655	1	2644	2	22083	Zm00001d032565
cellular_component	GO:0048226	Casparian strip	0.22513	0.986655	1	2644	2	22083	Zm00001d052757
cellular_component	GO:0070762	nuclear pore transmembrane ring	0.22513	0.986655	1	2644	2	22083	Zm00001d051474
cellular_component	GO:1905961	protein-cysteine S-palmitoyltransferase complex	0.22513	0.986655	1	2644	2	22083	Zm00001d000113
cellular_component	GO:0005826	actomyosin contractile ring	0.247183	0.986655	2	2644	8	22083	NewGene_13557;Zm00001d003272
cellular_component	GO:0000793	condensed chromosome	0.262404	0.986655	5	2644	29	22083	Zm00001d010092;Zm00001d014728;Zm00001d015066;Zm00001d016122;Zm00001d030737
cellular_component	GO:0005875	microtubule associated complex	0.262404	0.986655	5	2644	29	22083	Zm00001d010366;Zm00001d033280;Zm00001d037688;Zm00001d043655;Zm00001d048437
cellular_component	GO:0032155	obsolete cell division site part	0.29416	0.986655	2	2644	9	22083	NewGene_13557;Zm00001d003272
cellular_component	GO:0070938	contractile ring	0.29416	0.986655	2	2644	9	22083	NewGene_13557;Zm00001d003272
cellular_component	GO:0071944	cell periphery	0.298037	0.986655	47	2644	362	22083	NewGene_13557;Zm00001d000320;Zm00001d002896;Zm00001d003272;Zm00001d004015;Zm00001d006177;Zm00001d006581;Zm00001d006774;Zm00001d007915;Zm00001d010049;Zm00001d010304;Zm00001d010366;Zm00001d011919;Zm00001d012995;Zm00001d013182;Zm00001d014826;Zm00001d015213;Zm00001d016586;Zm00001d018031;Zm00001d021071;Zm00001d021447;Zm00001d029539;Zm00001d031241;Zm00001d033280;Zm00001d034902;Zm00001d037688;Zm00001d03…
cellular_component	GO:0000407	phagophore assembly site	0.29861	0.986655	3	2644	16	22083	Zm00001d004856;Zm00001d028417;Zm00001d045692
cellular_component	GO:0005881	cytoplasmic microtubule	0.29861	0.986655	3	2644	16	22083	Zm00001d011928;Zm00001d032565;Zm00001d049853
cellular_component	GO:0005655	nucleolar ribonuclease P complex	0.317913	0.986655	1	2644	3	22083	Zm00001d052945
cellular_component	GO:0016461	unconventional myosin complex	0.317913	0.986655	1	2644	3	22083	NewGene_13557
cellular_component	GO:0030896	checkpoint clamp complex	0.317913	0.986655	1	2644	3	22083	Zm00001d025907
cellular_component	GO:0031253	cell projection membrane	0.317913	0.986655	1	2644	3	22083	Zm00001d006177
cellular_component	GO:0031415	NatA complex	0.317913	0.986655	1	2644	3	22083	Zm00001d026391
cellular_component	GO:0031515	tRNA (m1A) methyltransferase complex	0.317913	0.986655	1	2644	3	22083	Zm00001d002356
cellular_component	GO:0032133	chromosome passenger complex	0.317913	0.986655	1	2644	3	22083	Zm00001d039498
cellular_component	GO:0033176	proton-transporting V-type ATPase complex	0.317913	0.986655	1	2644	3	22083	Zm00001d024465
cellular_component	GO:0048476	Holliday junction resolvase complex	0.317913	0.986655	1	2644	3	22083	Zm00001d042130
cellular_component	GO:0090404	pollen tube tip	0.317913	0.986655	1	2644	3	22083	Zm00001d043406
cellular_component	GO:0031224	intrinsic component of membrane	0.329861	0.986655	7	2644	47	22083	Zm00001d000320;Zm00001d006177;Zm00001d006581;Zm00001d021447;Zm00001d029539;Zm00001d043361;Zm00001d047293
cellular_component	GO:0005929	cilium	0.340683	0.986655	2	2644	10	22083	Zm00001d051893;Zm00001d054069
cellular_component	GO:0044421	obsolete extracellular region part	0.340683	0.986655	2	2644	10	22083	Zm00001d010092;Zm00001d015066
cellular_component	GO:0000794	condensed nuclear chromosome	0.367648	0.986655	3	2644	18	22083	Zm00001d010092;Zm00001d015066;Zm00001d016122
cellular_component	GO:0000323	lytic vacuole	0.386189	0.986655	2	2644	11	22083	Zm00001d010092;Zm00001d015066
cellular_component	GO:0000780	condensed nuclear chromosome, centromeric region	0.386189	0.986655	2	2644	11	22083	Zm00001d016122;Zm00001d039498
cellular_component	GO:0019898	extrinsic component of membrane	0.392208	0.986655	8	2644	58	22083	Zm00001d002996;Zm00001d004856;Zm00001d015493;Zm00001d044217;Zm00001d045692;Zm00001d051605;Zm00001d053260;Zm00001d053741
cellular_component	GO:0005794	Golgi apparatus	0.396151	0.986655	84	2644	680	22083	NewGene_14539;Zm00001d002851;Zm00001d003012;Zm00001d003091;Zm00001d005092;Zm00001d006102;Zm00001d006571;Zm00001d007762;Zm00001d007764;Zm00001d007973;Zm00001d010545;Zm00001d012378;Zm00001d012510;Zm00001d012666;Zm00001d012983;Zm00001d013069;Zm00001d014826;Zm00001d014987;Zm00001d016280;Zm00001d017871;Zm00001d017919;Zm00001d018032;Zm00001d018155;Zm00001d018156;Zm00001d018445;Zm00001d018716;Zm00001d02…
cellular_component	GO:0001931	uropod	0.399591	0.986655	1	2644	4	22083	NewGene_13557
cellular_component	GO:0005674	transcription factor TFIIF complex	0.399591	0.986655	1	2644	4	22083	Zm00001d047909
cellular_component	GO:0005834	heterotrimeric G-protein complex	0.399591	0.986655	1	2644	4	22083	Zm00001d035926
cellular_component	GO:0016460	myosin II complex	0.399591	0.986655	1	2644	4	22083	NewGene_13557
cellular_component	GO:0019008	molybdopterin synthase complex	0.399591	0.986655	1	2644	4	22083	Zm00001d016866
cellular_component	GO:0031254	cell trailing edge	0.399591	0.986655	1	2644	4	22083	NewGene_13557
cellular_component	GO:0032009	early phagosome	0.399591	0.986655	1	2644	4	22083	NewGene_13557
cellular_component	GO:0032432	actin filament bundle	0.399591	0.986655	1	2644	4	22083	Zm00001d051688
cellular_component	GO:0032982	myosin filament	0.399591	0.986655	1	2644	4	22083	NewGene_13557
cellular_component	GO:0042641	actomyosin	0.399591	0.986655	1	2644	4	22083	NewGene_13557
cellular_component	GO:0045179	apical cortex	0.399591	0.986655	1	2644	4	22083	NewGene_13557
cellular_component	GO:0052718	tRNA-specific adenosine-34 deaminase complex	0.399591	0.986655	1	2644	4	22083	Zm00001d033635
cellular_component	GO:0097204	phagocytic cup base	0.399591	0.986655	1	2644	4	22083	NewGene_13557
cellular_component	GO:1990753	equatorial cell cortex	0.399591	0.986655	1	2644	4	22083	NewGene_13557
cellular_component	GO:0030312	external encapsulating structure	0.432133	0.986655	7	2644	52	22083	Zm00001d006774;Zm00001d014826;Zm00001d015213;Zm00001d018031;Zm00001d029539;Zm00001d043361;Zm00001d047293
cellular_component	GO:0120025	plasma membrane bounded cell projection	0.435279	0.986655	5	2644	36	22083	NewGene_13557;Zm00001d006177;Zm00001d043406;Zm00001d051893;Zm00001d054069
cellular_component	GO:0009654	photosystem II oxygen evolving complex	0.463864	0.986655	4	2644	29	22083	Zm00001d002996;Zm00001d014564;Zm00001d036535;Zm00001d044217
cellular_component	GO:0042579	microbody	0.46825	0.986655	3	2644	21	22083	Zm00001d006270;Zm00001d020860;Zm00001d052253
cellular_component	GO:0044454	obsolete nuclear chromosome part	0.46825	0.986655	3	2644	21	22083	Zm00001d010092;Zm00001d015066;Zm00001d016122
cellular_component	GO:0070469	respirasome	0.46825	0.986655	3	2644	21	22083	Zm00001d002434;Zm00001d002435;Zm00001d002436
cellular_component	GO:0090575	RNA polymerase II transcription regulator complex	0.46825	0.986655	3	2644	21	22083	Zm00001d011847;Zm00001d017986;Zm00001d052288
cellular_component	GO:0000172	ribonuclease MRP complex	0.471491	0.986655	1	2644	5	22083	Zm00001d052945
cellular_component	GO:0000419	RNA polymerase V complex	0.471491	0.986655	1	2644	5	22083	Zm00001d013511
cellular_component	GO:0001405	PAM complex, Tim23 associated import motor	0.471491	0.986655	1	2644	5	22083	Zm00001d034270
cellular_component	GO:0005697	telomerase holoenzyme complex	0.471491	0.986655	1	2644	5	22083	Zm00001d005502
cellular_component	GO:0030870	Mre11 complex	0.471491	0.986655	1	2644	5	22083	Zm00001d049471
cellular_component	GO:0033186	CAF-1 complex	0.471491	0.986655	1	2644	5	22083	Zm00001d012166
cellular_component	GO:0097361	CIA complex	0.471491	0.986655	1	2644	5	22083	NewGene_8249
cellular_component	GO:0099738	cell cortex region	0.471491	0.986655	1	2644	5	22083	NewGene_13557
cellular_component	GO:0030173	integral component of Golgi membrane	0.477955	0.986655	6	2644	46	22083	Zm00001d024092;Zm00001d024093;Zm00001d035601;Zm00001d041608;Zm00001d042851;Zm00001d046060
cellular_component	GO:0009526	plastid envelope	0.486773	0.986655	8	2644	63	22083	Zm00001d003470;Zm00001d016735;Zm00001d017531;Zm00001d019185;Zm00001d022518;Zm00001d029608;Zm00001d042978;Zm00001d045495
cellular_component	GO:0016459	myosin complex	0.491147	0.986655	4	2644	30	22083	NewGene_13557;Zm00001d013276;Zm00001d013967;Zm00001d029646
cellular_component	GO:0000123	histone acetyltransferase complex	0.512923	0.986655	2	2644	14	22083	Zm00001d011158;Zm00001d015064
cellular_component	GO:0005758	mitochondrial intermembrane space	0.512923	0.986655	2	2644	14	22083	Zm00001d002954;Zm00001d025905
cellular_component	GO:0005779	integral component of peroxisomal membrane	0.512923	0.986655	2	2644	14	22083	Zm00001d047461;Zm00001d047676
cellular_component	GO:0009331	glycerol-3-phosphate dehydrogenase complex	0.534784	0.986655	1	2644	6	22083	Zm00001d010670
cellular_component	GO:0018444	translation release factor complex	0.534784	0.986655	1	2644	6	22083	Zm00001d037868
cellular_component	GO:0031307	integral component of mitochondrial outer membrane	0.534784	0.986655	1	2644	6	22083	Zm00001d047461
cellular_component	GO:0035339	SPOTS complex	0.534784	0.986655	1	2644	6	22083	Zm00001d000113
cellular_component	GO:0045335	phagocytic vesicle	0.534784	0.986655	1	2644	6	22083	NewGene_13557
cellular_component	GO:0005802	trans-Golgi network	0.549782	0.986655	26	2644	219	22083	Zm00001d006571;Zm00001d014987;Zm00001d021731;Zm00001d021736;Zm00001d023810;Zm00001d025851;Zm00001d026023;Zm00001d028811;Zm00001d028874;Zm00001d030121;Zm00001d031671;Zm00001d032909;Zm00001d033648;Zm00001d039763;Zm00001d040513;Zm00001d041608;Zm00001d041844;Zm00001d042851;Zm00001d046691;Zm00001d047694;Zm00001d049510;Zm00001d051264;Zm00001d051442;Zm00001d052213;Zm00001d052625;Zm00001d052627
cellular_component	GO:0031305	integral component of mitochondrial inner membrane	0.569105	0.986655	4	2644	33	22083	Zm00001d020702;Zm00001d032434;Zm00001d032455;Zm00001d053873
cellular_component	GO:0000778	condensed nuclear chromosome kinetochore	0.587261	0.986655	2	2644	16	22083	Zm00001d015863;Zm00001d016122
cellular_component	GO:0034045	phagophore assembly site membrane	0.587261	0.986655	2	2644	16	22083	Zm00001d015493;Zm00001d053741
cellular_component	GO:0001891	phagocytic cup	0.590499	0.986655	1	2644	7	22083	NewGene_13557
cellular_component	GO:0009528	plastid inner membrane	0.590499	0.986655	1	2644	7	22083	Zm00001d045495
cellular_component	GO:0010319	stromule	0.590499	0.986655	1	2644	7	22083	Zm00001d003470
cellular_component	GO:0034388	Pwp2p-containing subcomplex of 90S preribosome	0.590499	0.986655	1	2644	7	22083	Zm00001d027706
cellular_component	GO:1990234	transferase complex	0.594083	0.986655	8	2644	69	22083	Zm00001d000113;Zm00001d002284;Zm00001d013511;Zm00001d014369;Zm00001d014755;Zm00001d019862;Zm00001d052253;Zm00001d052451
cellular_component	GO:0042995	cell projection	0.618898	0.986655	5	2644	44	22083	NewGene_13557;Zm00001d006177;Zm00001d043406;Zm00001d051893;Zm00001d054069
cellular_component	GO:0009501	amyloplast	0.621139	0.986655	2	2644	17	22083	Zm00001d014150;Zm00001d052263
cellular_component	GO:0030863	cortical cytoskeleton	0.621139	0.986655	2	2644	17	22083	NewGene_13557;Zm00001d003272
cellular_component	GO:0000322	storage vacuole	0.639544	0.986655	1	2644	8	22083	Zm00001d011919
cellular_component	GO:0005884	actin filament	0.639544	0.986655	1	2644	8	22083	Zm00001d051688
cellular_component	GO:0009543	chloroplast thylakoid lumen	0.639544	0.986655	1	2644	8	22083	Zm00001d013277
cellular_component	GO:0005771	multivesicular body	0.643267	0.986655	3	2644	27	22083	Zm00001d013964;Zm00001d032710;Zm00001d048616
cellular_component	GO:0005856	cytoskeleton	0.646278	0.986655	14	2644	125	22083	NewGene_13557;Zm00001d003272;Zm00001d004855;Zm00001d008666;Zm00001d010159;Zm00001d010366;Zm00001d013873;Zm00001d032480;Zm00001d033280;Zm00001d037688;Zm00001d043523;Zm00001d043655;Zm00001d048437;Zm00001d054069
cellular_component	GO:0000815	ESCRT III complex	0.652826	0.986655	2	2644	18	22083	Zm00001d032710;Zm00001d048616
cellular_component	GO:0030864	cortical actin cytoskeleton	0.652826	0.986655	2	2644	18	22083	NewGene_13557;Zm00001d003272
cellular_component	GO:0032153	cell division site	0.652826	0.986655	2	2644	18	22083	NewGene_13557;Zm00001d003272
cellular_component	GO:0005764	lysosome	0.674401	0.986655	7	2644	65	22083	Zm00001d001900;Zm00001d002065;Zm00001d010092;Zm00001d015066;Zm00001d026458;Zm00001d031971;Zm00001d043048
cellular_component	GO:0005871	kinesin complex	0.67473	0.986655	9	2644	83	22083	Zm00001d003368;Zm00001d018009;Zm00001d031074;Zm00001d036987;Zm00001d039617;Zm00001d041323;Zm00001d045554;Zm00001d047677;Zm00001d048731
cellular_component	GO:0009532	plastid stroma	0.675446	0.986655	6	2644	56	22083	NewGene_3611;Zm00001d003470;Zm00001d016735;Zm00001d022518;Zm00001d042978;Zm00001d053941
cellular_component	GO:0042170	plastid membrane	0.682359	0.986655	2	2644	19	22083	Zm00001d022518;Zm00001d045495
cellular_component	GO:0044448	obsolete cell cortex part	0.682359	0.986655	2	2644	19	22083	NewGene_13557;Zm00001d003272
cellular_component	GO:0044432	obsolete endoplasmic reticulum part	0.682673	0.986655	4	2644	38	22083	NewGene_7637;NewGene_7816;Zm00001d000113;Zm00001d030368
cellular_component	GO:0009986	cell surface	0.682717	0.986655	1	2644	9	22083	Zm00001d031332
cellular_component	GO:0030659	cytoplasmic vesicle membrane	0.682717	0.986655	1	2644	9	22083	Zm00001d028417
cellular_component	GO:0035838	growing cell tip	0.682717	0.986655	1	2644	9	22083	Zm00001d043406
cellular_component	GO:0045177	apical part of cell	0.682717	0.986655	1	2644	9	22083	NewGene_13557
cellular_component	GO:0055028	cortical microtubule	0.682717	0.986655	1	2644	9	22083	Zm00001d038282
cellular_component	GO:0098798	mitochondrial protein complex	0.682717	0.986655	1	2644	9	22083	NewGene_1244
cellular_component	GO:1990429	peroxisomal importomer complex	0.682717	0.986655	1	2644	9	22083	Zm00001d011119
cellular_component	GO:0000228	nuclear chromosome	0.691699	0.986655	3	2644	29	22083	Zm00001d010092;Zm00001d015066;Zm00001d016122
cellular_component	GO:0055035	plastid thylakoid membrane	0.691699	0.986655	3	2644	29	22083	Zm00001d003470;Zm00001d021288;Zm00001d051746
cellular_component	GO:0017053	transcription repressor complex	0.7098	0.986655	2	2644	20	22083	Zm00001d038642;Zm00001d041715
cellular_component	GO:0044430	obsolete cytoskeletal part	0.717397	0.986655	8	2644	77	22083	NewGene_13557;Zm00001d003272;Zm00001d010366;Zm00001d033280;Zm00001d037688;Zm00001d043655;Zm00001d048437;Zm00001d054069
cellular_component	GO:0000326	protein storage vacuole	0.720721	0.986655	1	2644	10	22083	Zm00001d011919
cellular_component	GO:0000777	condensed chromosome kinetochore	0.720721	0.986655	1	2644	10	22083	Zm00001d016122
cellular_component	GO:0009504	cell plate	0.720721	0.986655	1	2644	10	22083	Zm00001d025667
cellular_component	GO:0009524	phragmoplast	0.720721	0.986655	1	2644	10	22083	Zm00001d032565
cellular_component	GO:0017059	serine C-palmitoyltransferase complex	0.720721	0.986655	1	2644	10	22083	Zm00001d000113
cellular_component	GO:0030286	dynein complex	0.720721	0.986655	1	2644	10	22083	Zm00001d009402
cellular_component	GO:0051286	cell tip	0.720721	0.986655	1	2644	10	22083	Zm00001d043406
cellular_component	GO:0044463	obsolete cell projection part	0.735226	0.986655	2	2644	21	22083	Zm00001d006177;Zm00001d043406
cellular_component	GO:0120038	obsolete plasma membrane bounded cell projection part	0.735226	0.986655	2	2644	21	22083	Zm00001d006177;Zm00001d043406
cellular_component	GO:0031461	cullin-RING ubiquitin ligase complex	0.746523	0.986655	5	2644	51	22083	Zm00001d002284;Zm00001d014755;Zm00001d019862;Zm00001d052253;Zm00001d052451
cellular_component	GO:0000428	DNA-directed RNA polymerase complex	0.754174	0.986655	1	2644	11	22083	Zm00001d013511
cellular_component	GO:0005677	chromatin silencing complex	0.754174	0.986655	1	2644	11	22083	Zm00001d041715
cellular_component	GO:0005876	spindle microtubule	0.754174	0.986655	1	2644	11	22083	Zm00001d039498
cellular_component	GO:0016602	CCAAT-binding factor complex	0.754174	0.986655	1	2644	11	22083	Zm00001d013501
cellular_component	GO:0031262	Ndc80 complex	0.754174	0.986655	1	2644	11	22083	Zm00001d016122
cellular_component	GO:0032588	trans-Golgi network membrane	0.754174	0.986655	1	2644	11	22083	Zm00001d033090
cellular_component	GO:0055029	nuclear DNA-directed RNA polymerase complex	0.754174	0.986655	1	2644	11	22083	Zm00001d013511
cellular_component	GO:0055038	recycling endosome membrane	0.754174	0.986655	1	2644	11	22083	Zm00001d033090
cellular_component	GO:0005788	endoplasmic reticulum lumen	0.754774	0.986655	3	2644	32	22083	NewGene_7637;NewGene_7816;Zm00001d030368
cellular_component	GO:0031976	plastid thylakoid	0.754774	0.986655	3	2644	32	22083	Zm00001d003470;Zm00001d021288;Zm00001d051746
cellular_component	GO:0034357	photosynthetic membrane	0.754774	0.986655	3	2644	32	22083	Zm00001d003470;Zm00001d021288;Zm00001d051746
cellular_component	GO:0044436	obsolete thylakoid part	0.754774	0.986655	3	2644	32	22083	Zm00001d003470;Zm00001d021288;Zm00001d051746
cellular_component	GO:0000836	Hrd1p ubiquitin ligase complex	0.758727	0.986655	2	2644	22	22083	Zm00001d000390;Zm00001d043050
cellular_component	GO:0005905	clathrin-coated pit	0.758727	0.986655	2	2644	22	22083	Zm00001d020787;Zm00001d035652
cellular_component	GO:0036513	Derlin-1 retrotranslocation complex	0.758727	0.986655	2	2644	22	22083	Zm00001d000390;Zm00001d043050
cellular_component	GO:0005819	spindle	0.76187	0.986655	5	2644	52	22083	Zm00001d005570;Zm00001d021583;Zm00001d028195;Zm00001d045480;Zm00001d048104
cellular_component	GO:0005680	anaphase-promoting complex	0.773341	0.986655	3	2644	33	22083	Zm00001d000168;Zm00001d016034;Zm00001d047979
cellular_component	GO:0005741	mitochondrial outer membrane	0.780398	0.986655	2	2644	23	22083	Zm00001d028051;Zm00001d047461
cellular_component	GO:0031011	Ino80 complex	0.780398	0.986655	2	2644	23	22083	Zm00001d013012;Zm00001d035527
cellular_component	GO:0009570	chloroplast stroma	0.781264	0.986655	29	2644	273	22083	NewGene_3611;Zm00001d000357;Zm00001d003430;Zm00001d003470;Zm00001d005351;Zm00001d011183;Zm00001d012033;Zm00001d012221;Zm00001d013033;Zm00001d014488;Zm00001d016735;Zm00001d020069;Zm00001d022518;Zm00001d023292;Zm00001d026649;Zm00001d028901;Zm00001d031086;Zm00001d031163;Zm00001d032114;Zm00001d032331;Zm00001d033222;Zm00001d037273;Zm00001d038625;Zm00001d042344;Zm00001d042978;Zm00001d043009;Zm00001d048…
cellular_component	GO:0000779	condensed chromosome, centromeric region	0.783622	0.986655	1	2644	12	22083	Zm00001d016122
cellular_component	GO:0005744	TIM23 mitochondrial import inner membrane translocase complex	0.783622	0.986655	1	2644	12	22083	Zm00001d032434
cellular_component	GO:0016593	Cdc73/Paf1 complex	0.783622	0.986655	1	2644	12	22083	Zm00001d043296
cellular_component	GO:0030880	RNA polymerase complex	0.783622	0.986655	1	2644	12	22083	Zm00001d013511
cellular_component	GO:0030915	Smc5-Smc6 complex	0.783622	0.986655	1	2644	12	22083	Zm00001d053680
cellular_component	GO:0031429	box H/ACA snoRNP complex	0.783622	0.986655	1	2644	12	22083	Zm00001d022265
cellular_component	GO:0031965	nuclear membrane	0.783622	0.986655	1	2644	12	22083	NewGene_2998
cellular_component	GO:0044391	ribosomal subunit	0.783622	0.986655	1	2644	12	22083	NewGene_1244
cellular_component	GO:0061695	transferase complex, transferring phosphorus-containing groups	0.783622	0.986655	1	2644	12	22083	Zm00001d013511
cellular_component	GO:0015935	small ribosomal subunit	0.790738	0.986655	3	2644	34	22083	NewGene_1244;Zm00001d023293;Zm00001d029340
cellular_component	GO:0030136	clathrin-coated vesicle	0.790738	0.986655	3	2644	34	22083	Zm00001d020787;Zm00001d035652;Zm00001d052008
cellular_component	GO:0015630	microtubule cytoskeleton	0.805847	0.986655	6	2644	65	22083	Zm00001d010366;Zm00001d033280;Zm00001d037688;Zm00001d043655;Zm00001d048437;Zm00001d054069
cellular_component	GO:0031201	SNARE complex	0.805847	0.986655	6	2644	65	22083	Zm00001d013323;Zm00001d021664;Zm00001d029400;Zm00001d033919;Zm00001d034365;Zm00001d035331
cellular_component	GO:0031969	chloroplast membrane	0.807009	0.986655	3	2644	35	22083	Zm00001d022518;Zm00001d028901;Zm00001d045495
cellular_component	GO:0000145	exocyst	0.809094	0.986655	7	2644	75	22083	Zm00001d005816;Zm00001d007760;Zm00001d014642;Zm00001d030154;Zm00001d040755;Zm00001d042461;Zm00001d043365
cellular_component	GO:0000015	phosphopyruvate hydratase complex	0.809543	0.986655	1	2644	13	22083	Zm00001d036086
cellular_component	GO:0005763	mitochondrial small ribosomal subunit	0.809543	0.986655	1	2644	13	22083	NewGene_1244
cellular_component	GO:0005880	nuclear microtubule	0.809543	0.986655	1	2644	13	22083	Zm00001d042498
[truncated: 973 more rows]

## Sheet: ZCT vs. ZTS
Table S5. Gene Ontology analysis of ZCT vs. ZTS.
Term_type	ID	Description	pvalue	qvalue	DEG_item	DEG_list	Bg_item	Bg_list	geneID
biological_process	GO:0006334	nucleosome assembly	2.13364e-10	3.76195e-07	27	2061	66	19202	Zm00001d002543;Zm00001d002601;Zm00001d005789;Zm00001d005791;Zm00001d010575;Zm00001d012166;Zm00001d012351;Zm00001d012423;Zm00001d013066;Zm00001d013067;Zm00001d018981;Zm00001d019349;Zm00001d020580;Zm00001d020585;Zm00001d021422;Zm00001d021477;Zm00001d026015;Zm00001d027394;Zm00001d034479;Zm00001d039821;Zm00001d042930;Zm00001d042954;Zm00001d044247;Zm00001d045478;Zm00001d048491;Zm00001d050368;Zm00001d0…
biological_process	GO:0030001	metal ion transport	1.02896e-06	0.000907113	26	2061	88	19202	Zm00001d002611;Zm00001d003945;Zm00001d004138;Zm00001d007130;Zm00001d008515;Zm00001d011955;Zm00001d012484;Zm00001d012973;Zm00001d016691;Zm00001d019936;Zm00001d020257;Zm00001d025241;Zm00001d026298;Zm00001d026513;Zm00001d027708;Zm00001d031476;Zm00001d034037;Zm00001d034634;Zm00001d034978;Zm00001d035783;Zm00001d040839;Zm00001d042225;Zm00001d042270;Zm00001d043615;Zm00001d048411;Zm00001d048799
biological_process	GO:0042744	hydrogen peroxide catabolic process	1.55087e-06	0.000911476	38	2061	159	19202	NewGene_14128;Zm00001d002004;Zm00001d003381;Zm00001d006056;Zm00001d006097;Zm00001d007160;Zm00001d007161;Zm00001d008266;Zm00001d008299;Zm00001d008300;Zm00001d008898;Zm00001d009140;Zm00001d010924;Zm00001d014341;Zm00001d016443;Zm00001d021533;Zm00001d021965;Zm00001d022290;Zm00001d022457;Zm00001d024740;Zm00001d024750;Zm00001d024751;Zm00001d024752;Zm00001d025402;Zm00001d028348;Zm00001d029604;Zm00001d03…
biological_process	GO:0006979	response to oxidative stress	2.43821e-05	0.0107474	49	2061	251	19202	NewGene_14128;Zm00001d002004;Zm00001d002704;Zm00001d002902;Zm00001d003381;Zm00001d006097;Zm00001d007160;Zm00001d007161;Zm00001d008266;Zm00001d008299;Zm00001d008300;Zm00001d008898;Zm00001d009140;Zm00001d010924;Zm00001d010926;Zm00001d013184;Zm00001d014341;Zm00001d016443;Zm00001d016735;Zm00001d018460;Zm00001d021533;Zm00001d021965;Zm00001d022290;Zm00001d022457;Zm00001d022569;Zm00001d024740;Zm00001d02…
biological_process	GO:0006749	glutathione metabolic process	3.66154e-05	0.0129117	18	2061	60	19202	Zm00001d018220;Zm00001d021470;Zm00001d022312;Zm00001d027542;Zm00001d029699;Zm00001d029702;Zm00001d029704;Zm00001d029708;Zm00001d038192;Zm00001d042095;Zm00001d042096;Zm00001d042099;Zm00001d043344;Zm00001d043795;Zm00001d043941;Zm00001d048354;Zm00001d048558;Zm00001d048559
biological_process	GO:0034605	cellular response to heat	7.41224e-05	0.0217816	14	2061	42	19202	Zm00001d010812;Zm00001d012823;Zm00001d016674;Zm00001d020704;Zm00001d022295;Zm00001d024903;Zm00001d026094;Zm00001d031332;Zm00001d031736;Zm00001d033987;Zm00001d038806;Zm00001d046204;Zm00001d046299;Zm00001d052738
biological_process	GO:0061408	positive regulation of transcription from RNA polymerase II promoter in response to heat stress	0.000116604	0.0293702	11	2061	29	19202	Zm00001d010812;Zm00001d012823;Zm00001d016674;Zm00001d020704;Zm00001d022295;Zm00001d026094;Zm00001d031736;Zm00001d033987;Zm00001d046204;Zm00001d046299;Zm00001d052738
biological_process	GO:0003333	amino acid transmembrane transport	0.000389745	0.0827703	18	2061	71	19202	Zm00001d002673;Zm00001d004340;Zm00001d010231;Zm00001d012485;Zm00001d017557;Zm00001d018340;Zm00001d018751;Zm00001d019225;Zm00001d023592;Zm00001d023593;Zm00001d025665;Zm00001d030751;Zm00001d035243;Zm00001d036984;Zm00001d037229;Zm00001d041534;Zm00001d050211;Zm00001d051703
biological_process	GO:0043618	regulation of transcription from RNA polymerase II promoter in response to stress	0.000434948	0.0827703	11	2061	33	19202	Zm00001d010812;Zm00001d012823;Zm00001d016674;Zm00001d020704;Zm00001d022295;Zm00001d026094;Zm00001d031736;Zm00001d033987;Zm00001d046204;Zm00001d046299;Zm00001d052738
biological_process	GO:0009664	plant-type cell wall organization	0.000469444	0.0827703	19	2061	78	19202	Zm00001d016024;Zm00001d016025;Zm00001d016027;Zm00001d016035;Zm00001d016054;Zm00001d018031;Zm00001d026014;Zm00001d027717;Zm00001d029899;Zm00001d032881;Zm00001d032882;Zm00001d032884;Zm00001d032885;Zm00001d038476;Zm00001d040075;Zm00001d040249;Zm00001d043047;Zm00001d046005;Zm00001d048418
biological_process	GO:0006597	spermine biosynthetic process	0.000600502	0.0889114	5	2061	8	19202	Zm00001d003157;Zm00001d020543;Zm00001d020544;Zm00001d025773;Zm00001d051056
biological_process	GO:0009263	deoxyribonucleotide biosynthetic process	0.000605128	0.0889114	4	2061	5	19202	Zm00001d003164;Zm00001d036322;Zm00001d037337;Zm00001d045649
biological_process	GO:0000495	box H/ACA snoRNA 3'-end processing	0.00123489	0.145154	3	2061	3	19202	Zm00001d008327;Zm00001d022265;Zm00001d040293
biological_process	GO:0006557	S-adenosylmethioninamine biosynthetic process	0.00123489	0.145154	3	2061	3	19202	Zm00001d003157;Zm00001d025773;Zm00001d051056
biological_process	GO:0051598	meiotic recombination checkpoint	0.00123489	0.145154	3	2061	3	19202	Zm00001d010092;Zm00001d015066;Zm00001d025687
biological_process	GO:0030261	chromosome condensation	0.00133489	0.147101	6	2061	13	19202	Zm00001d002601;Zm00001d013067;Zm00001d018981;Zm00001d034479;Zm00001d045478;Zm00001d050368
biological_process	GO:0015976	carbon utilization	0.00166038	0.16568	4	2061	6	19202	Zm00001d011454;Zm00001d020764;Zm00001d044096;Zm00001d044099
biological_process	GO:0009451	RNA modification	0.00169142	0.16568	71	2061	468	19202	NewGene_5895;Zm00001d000093;Zm00001d000220;Zm00001d002157;Zm00001d002539;Zm00001d002881;Zm00001d003786;Zm00001d003791;Zm00001d003794;Zm00001d005349;Zm00001d007155;Zm00001d007838;Zm00001d007927;Zm00001d009387;Zm00001d009391;Zm00001d009677;Zm00001d010207;Zm00001d011788;Zm00001d012528;Zm00001d012606;Zm00001d012812;Zm00001d013941;Zm00001d014035;Zm00001d014471;Zm00001d016815;Zm00001d016828;Zm00001d017…
biological_process	GO:0030245	cellulose catabolic process	0.00191954	0.17632	9	2061	28	19202	Zm00001d009097;Zm00001d010446;Zm00001d012159;Zm00001d015292;Zm00001d021280;Zm00001d025475;Zm00001d026605;Zm00001d035442;Zm00001d037338
biological_process	GO:0009626	plant-type hypersensitive response	0.00212496	0.17632	6	2061	14	19202	Zm00001d016483;Zm00001d036361;Zm00001d038971;Zm00001d043462;Zm00001d044723;Zm00001d050518
biological_process	GO:0042138	meiotic DNA double-strand break formation	0.00212496	0.17632	6	2061	14	19202	Zm00001d002154;Zm00001d010092;Zm00001d015066;Zm00001d025687;Zm00001d046970;Zm00001d050498
biological_process	GO:0009408	response to heat	0.00220005	0.17632	19	2061	88	19202	NewGene_10447;Zm00001d013111;Zm00001d016735;Zm00001d018298;Zm00001d028024;Zm00001d028311;Zm00001d028555;Zm00001d028557;Zm00001d029539;Zm00001d034368;Zm00001d039566;Zm00001d039936;Zm00001d042137;Zm00001d043361;Zm00001d044874;Zm00001d047302;Zm00001d047548;Zm00001d052194;Zm00001d053965
biological_process	GO:0055085	transmembrane transport	0.00237253	0.181876	33	2061	185	19202	Zm00001d004335;Zm00001d004762;Zm00001d008733;Zm00001d009037;Zm00001d011006;Zm00001d012438;Zm00001d019398;Zm00001d020134;Zm00001d021413;Zm00001d021647;Zm00001d025437;Zm00001d027303;Zm00001d028689;Zm00001d031447;Zm00001d034918;Zm00001d034940;Zm00001d038068;Zm00001d039631;Zm00001d042953;Zm00001d044442;Zm00001d044443;Zm00001d044476;Zm00001d044564;Zm00001d044895;Zm00001d046537;Zm00001d048621;Zm00001d0…
biological_process	GO:0055072	iron ion homeostasis	0.00276575	0.203186	13	2061	52	19202	Zm00001d006721;Zm00001d012477;Zm00001d016926;Zm00001d021599;Zm00001d021973;Zm00001d024595;Zm00001d028311;Zm00001d028797;Zm00001d029607;Zm00001d032504;Zm00001d042905;Zm00001d043019;Zm00001d048759
biological_process	GO:0071555	cell wall organization	0.00293838	0.207233	38	2061	224	19202	Zm00001d002064;Zm00001d002193;Zm00001d002410;Zm00001d005478;Zm00001d006571;Zm00001d009167;Zm00001d009717;Zm00001d014849;Zm00001d018031;Zm00001d018156;Zm00001d018716;Zm00001d020392;Zm00001d021731;Zm00001d021736;Zm00001d022428;Zm00001d023810;Zm00001d024071;Zm00001d024379;Zm00001d024382;Zm00001d024386;Zm00001d026251;Zm00001d027313;Zm00001d029539;Zm00001d029899;Zm00001d030103;Zm00001d030790;Zm00001d0…
biological_process	GO:0016584	nucleosome positioning	0.00322235	0.213573	6	2061	15	19202	Zm00001d002601;Zm00001d013067;Zm00001d018981;Zm00001d034479;Zm00001d045478;Zm00001d050368
biological_process	GO:0009440	cyanate catabolic process	0.00354472	0.213573	4	2061	7	19202	Zm00001d011454;Zm00001d020764;Zm00001d044096;Zm00001d044099
biological_process	GO:0019676	ammonia assimilation cycle	0.00354472	0.213573	4	2061	7	19202	NewGene_3611;Zm00001d011610;Zm00001d022388;Zm00001d043845
biological_process	GO:0044210	'de novo' CTP biosynthetic process	0.00354472	0.213573	4	2061	7	19202	Zm00001d009631;Zm00001d011486;Zm00001d039081;Zm00001d044024
biological_process	GO:0008295	spermidine biosynthetic process	0.00375506	0.213573	5	2061	11	19202	Zm00001d003157;Zm00001d020543;Zm00001d020544;Zm00001d025773;Zm00001d051056
biological_process	GO:0009686	gibberellin biosynthetic process	0.00375506	0.213573	5	2061	11	19202	Zm00001d012212;Zm00001d024512;Zm00001d032961;Zm00001d034898;Zm00001d039634
biological_process	GO:0002238	response to molecule of fungal origin	0.00454246	0.231893	3	2061	4	19202	Zm00001d022569;Zm00001d028808;Zm00001d038029
biological_process	GO:0019354	siroheme biosynthetic process	0.00454246	0.231893	3	2061	4	19202	Zm00001d011428;Zm00001d011429;Zm00001d044138
biological_process	GO:0010411	xyloglucan metabolic process	0.00455388	0.231893	10	2061	37	19202	Zm00001d002193;Zm00001d002410;Zm00001d024071;Zm00001d024379;Zm00001d024382;Zm00001d026251;Zm00001d027313;Zm00001d030103;Zm00001d046007;Zm00001d050201
biological_process	GO:0045927	positive regulation of growth	0.00460325	0.231893	8	2061	26	19202	Zm00001d010855;Zm00001d012257;Zm00001d012402;Zm00001d014789;Zm00001d015363;Zm00001d018460;Zm00001d036402;Zm00001d044463
biological_process	GO:0006355	regulation of transcription, DNA-templated	0.00525588	0.257415	158	2061	1213	19202	NewGene_12463;NewGene_12943;NewGene_13425;NewGene_7744;Zm00001d000238;Zm00001d000288;Zm00001d001937;Zm00001d001982;Zm00001d002573;Zm00001d002601;Zm00001d002790;Zm00001d002811;Zm00001d002828;Zm00001d002934;Zm00001d003195;Zm00001d003657;Zm00001d003931;Zm00001d005028;Zm00001d005208;Zm00001d005244;Zm00001d006551;Zm00001d006721;Zm00001d006744;Zm00001d006768;Zm00001d006945;Zm00001d007191;Zm00001d008222…
biological_process	GO:0009969	xyloglucan biosynthetic process	0.00570677	0.271944	11	2061	44	19202	Zm00001d002609;Zm00001d018156;Zm00001d018716;Zm00001d023398;Zm00001d023418;Zm00001d025851;Zm00001d026066;Zm00001d028874;Zm00001d039763;Zm00001d044937;Zm00001d052168
biological_process	GO:0045487	gibberellin catabolic process	0.0058727	0.272487	5	2061	12	19202	Zm00001d012712;Zm00001d018617;Zm00001d024175;Zm00001d037565;Zm00001d037724
biological_process	GO:0050832	defense response to fungus	0.00663932	0.300158	18	2061	90	19202	Zm00001d011757;Zm00001d012660;Zm00001d021901;Zm00001d025281;Zm00001d026139;Zm00001d026649;Zm00001d027525;Zm00001d028417;Zm00001d028816;Zm00001d029785;Zm00001d030737;Zm00001d032901;Zm00001d036366;Zm00001d036370;Zm00001d047852;Zm00001d048947;Zm00001d048949;Zm00001d052893
biological_process	GO:0044772	mitotic cell cycle phase transition	0.00812667	0.356198	14	2061	65	19202	Zm00001d010656;Zm00001d012283;Zm00001d012560;Zm00001d013744;Zm00001d014756;Zm00001d019696;Zm00001d020772;Zm00001d021745;Zm00001d030894;Zm00001d040381;Zm00001d041345;Zm00001d043164;Zm00001d044984;Zm00001d048127
biological_process	GO:0031936	negative regulation of chromatin silencing	0.00901558	0.356198	6	2061	18	19202	Zm00001d002601;Zm00001d013067;Zm00001d018981;Zm00001d034479;Zm00001d045478;Zm00001d050368
biological_process	GO:0045930	negative regulation of mitotic cell cycle	0.0104485	0.356198	3	2061	5	19202	Zm00001d006721;Zm00001d021973;Zm00001d029607
biological_process	GO:0060178	regulation of exocyst localization	0.0104485	0.356198	3	2061	5	19202	Zm00001d006454;Zm00001d023544;Zm00001d041877
biological_process	GO:0080182	histone H3-K4 trimethylation	0.0104485	0.356198	3	2061	5	19202	Zm00001d009430;Zm00001d018642;Zm00001d038877
biological_process	GO:1904667	negative regulation of ubiquitin protein ligase activity	0.0104485	0.356198	3	2061	5	19202	Zm00001d017043;Zm00001d017045;Zm00001d029303
biological_process	GO:0010193	response to ozone	0.0106948	0.356198	4	2061	9	19202	Zm00001d007581;Zm00001d022569;Zm00001d028808;Zm00001d038029
biological_process	GO:0000079	regulation of cyclin-dependent protein serine/threonine kinase activity	0.0110982	0.356198	15	2061	74	19202	Zm00001d002788;Zm00001d010656;Zm00001d012283;Zm00001d012560;Zm00001d013744;Zm00001d014756;Zm00001d019696;Zm00001d020772;Zm00001d021745;Zm00001d030894;Zm00001d040381;Zm00001d041345;Zm00001d043164;Zm00001d044984;Zm00001d048127
biological_process	GO:0001824	blastocyst development	0.0115153	0.356198	2	2061	2	19202	Zm00001d010092;Zm00001d015066
biological_process	GO:0007098	centrosome cycle	0.0115153	0.356198	2	2061	2	19202	Zm00001d010092;Zm00001d015066
biological_process	GO:0009972	cytidine deamination	0.0115153	0.356198	2	2061	2	19202	Zm00001d011710;Zm00001d043674
biological_process	GO:0019344	cysteine biosynthetic process	0.0115153	0.356198	2	2061	2	19202	Zm00001d006467;Zm00001d021596
biological_process	GO:0019419	sulfate reduction	0.0115153	0.356198	2	2061	2	19202	Zm00001d006467;Zm00001d021596
biological_process	GO:0030997	regulation of centriole-centriole cohesion	0.0115153	0.356198	2	2061	2	19202	Zm00001d010092;Zm00001d015066
biological_process	GO:0033313	meiotic cell cycle checkpoint	0.0115153	0.356198	2	2061	2	19202	Zm00001d010092;Zm00001d015066
biological_process	GO:0052837	thiazole biosynthetic process	0.0115153	0.356198	2	2061	2	19202	NewGene_3439;Zm00001d011183
biological_process	GO:0060629	regulation of homologous chromosome segregation	0.0115153	0.356198	2	2061	2	19202	Zm00001d010092;Zm00001d015066
biological_process	GO:1900067	regulation of cellular response to alkaline pH	0.0115153	0.356198	2	2061	2	19202	NewGene_3672;Zm00001d028313
biological_process	GO:0006826	iron ion transport	0.0117342	0.35671	10	2061	42	19202	Zm00001d012477;Zm00001d021599;Zm00001d023223;Zm00001d024595;Zm00001d028797;Zm00001d032504;Zm00001d042905;Zm00001d043019;Zm00001d046243;Zm00001d048759
biological_process	GO:0000103	sulfate assimilation	0.0123665	0.363707	5	2061	14	19202	Zm00001d013296;Zm00001d033100;Zm00001d033981;Zm00001d048381;Zm00001d048785
biological_process	GO:0042742	defense response to bacterium	0.0125478	0.363707	21	2061	117	19202	NewGene_3672;Zm00001d001781;Zm00001d004524;Zm00001d006627;Zm00001d007581;Zm00001d009694;Zm00001d012660;Zm00001d020487;Zm00001d023253;Zm00001d028056;Zm00001d028313;Zm00001d030737;Zm00001d032331;Zm00001d032868;Zm00001d032869;Zm00001d034944;Zm00001d039997;Zm00001d044639;Zm00001d046423;Zm00001d048947;Zm00001d048949
biological_process	GO:0009755	hormone-mediated signaling pathway	0.0126308	0.363707	27	2061	161	19202	NewGene_3672;Zm00001d006626;Zm00001d007254;Zm00001d010652;Zm00001d011643;Zm00001d014063;Zm00001d014971;Zm00001d015853;Zm00001d018088;Zm00001d019983;Zm00001d027679;Zm00001d028313;Zm00001d029597;Zm00001d031211;Zm00001d031427;Zm00001d031882;Zm00001d039218;Zm00001d039362;Zm00001d039822;Zm00001d041215;Zm00001d043075;Zm00001d044656;Zm00001d046485;Zm00001d047921;Zm00001d048877;Zm00001d048968;Zm00001d053…
biological_process	GO:0031347	regulation of defense response	0.0127895	0.363707	16	2061	82	19202	NewGene_3672;Zm00001d005726;Zm00001d011757;Zm00001d013855;Zm00001d017291;Zm00001d020409;Zm00001d020614;Zm00001d021901;Zm00001d022139;Zm00001d027900;Zm00001d028313;Zm00001d032009;Zm00001d044179;Zm00001d044463;Zm00001d048263;Zm00001d049525
biological_process	GO:0042546	cell wall biogenesis	0.0138567	0.387803	10	2061	43	19202	Zm00001d002193;Zm00001d002410;Zm00001d024071;Zm00001d024379;Zm00001d024382;Zm00001d026251;Zm00001d027313;Zm00001d030103;Zm00001d046007;Zm00001d050201
biological_process	GO:0045910	negative regulation of DNA recombination	0.015618	0.429672	6	2061	20	19202	Zm00001d002601;Zm00001d013067;Zm00001d018981;Zm00001d034479;Zm00001d045478;Zm00001d050368
biological_process	GO:0006537	glutamate biosynthetic process	0.0163275	0.429672	4	2061	10	19202	NewGene_3611;Zm00001d011610;Zm00001d022388;Zm00001d043845
biological_process	GO:0009624	response to nematode	0.0163275	0.429672	4	2061	10	19202	Zm00001d018460;Zm00001d022569;Zm00001d028808;Zm00001d038029
biological_process	GO:1901002	positive regulation of response to salt stress	0.0163275	0.429672	4	2061	10	19202	Zm00001d000112;Zm00001d026139;Zm00001d042609;Zm00001d044179
biological_process	GO:2000022	regulation of jasmonic acid mediated signaling pathway	0.0176756	0.440482	11	2061	51	19202	NewGene_3672;Zm00001d005726;Zm00001d012660;Zm00001d013855;Zm00001d020409;Zm00001d020614;Zm00001d022139;Zm00001d027900;Zm00001d028313;Zm00001d032009;Zm00001d048263
biological_process	GO:0007166	cell surface receptor signaling pathway	0.0177197	0.440482	15	2061	78	19202	NewGene_14583;Zm00001d002446;Zm00001d002979;Zm00001d007474;Zm00001d007745;Zm00001d009473;Zm00001d010442;Zm00001d011625;Zm00001d018431;Zm00001d020955;Zm00001d031338;Zm00001d039931;Zm00001d045184;Zm00001d053079;Zm00001d053119
biological_process	GO:0006808	regulation of nitrogen utilization	0.0192366	0.440482	3	2061	6	19202	Zm00001d003931;Zm00001d029515;Zm00001d033167
biological_process	GO:0006809	nitric oxide biosynthetic process	0.0192366	0.440482	3	2061	6	19202	Zm00001d018206;Zm00001d031769;Zm00001d049995
biological_process	GO:0006972	hyperosmotic response	0.0192366	0.440482	3	2061	6	19202	Zm00001d008974;Zm00001d010092;Zm00001d015066
biological_process	GO:0009827	plant-type cell wall modification	0.0192366	0.440482	3	2061	6	19202	Zm00001d018031;Zm00001d029899;Zm00001d047737
biological_process	GO:0018175	protein nucleotidylation	0.0192366	0.440482	3	2061	6	19202	Zm00001d003931;Zm00001d029515;Zm00001d033167
biological_process	GO:0018177	protein uridylylation	0.0192366	0.440482	3	2061	6	19202	Zm00001d003931;Zm00001d029515;Zm00001d033167
biological_process	GO:0019441	tryptophan catabolic process to kynurenine	0.0192366	0.440482	3	2061	6	19202	Zm00001d012321;Zm00001d042811;Zm00001d053722
biological_process	GO:0090293	nitrogen catabolite regulation of transcription	0.0192366	0.440482	3	2061	6	19202	Zm00001d003931;Zm00001d029515;Zm00001d033167
biological_process	GO:0055114	oxidation-reduction process	0.0229326	0.51179	36	2061	239	19202	NewGene_10447;NewGene_12943;NewGene_2890;NewGene_3611;Zm00001d003173;Zm00001d003174;Zm00001d005251;Zm00001d007430;Zm00001d009351;Zm00001d011117;Zm00001d011428;Zm00001d011429;Zm00001d013184;Zm00001d013629;Zm00001d017381;Zm00001d022518;Zm00001d023859;Zm00001d025922;Zm00001d025923;Zm00001d025924;Zm00001d026560;Zm00001d028167;Zm00001d028282;Zm00001d028694;Zm00001d029861;Zm00001d032079;Zm00001d037542;…
biological_process	GO:0019856	pyrimidine nucleobase biosynthetic process	0.0235118	0.51179	4	2061	11	19202	Zm00001d009631;Zm00001d011486;Zm00001d039081;Zm00001d044024
biological_process	GO:0045088	regulation of innate immune response	0.0235118	0.51179	4	2061	11	19202	Zm00001d011757;Zm00001d030737;Zm00001d044179;Zm00001d049525
biological_process	GO:0080143	regulation of amino acid export	0.0235118	0.51179	4	2061	11	19202	Zm00001d015670;Zm00001d032115;Zm00001d046667;Zm00001d050079
biological_process	GO:0008356	asymmetric cell division	0.0253981	0.546107	7	2061	28	19202	Zm00001d006721;Zm00001d011757;Zm00001d015517;Zm00001d021973;Zm00001d029607;Zm00001d030737;Zm00001d046803
biological_process	GO:0046777	protein autophosphorylation	0.0279261	0.57581	24	2061	149	19202	Zm00001d002175;Zm00001d002282;Zm00001d002540;Zm00001d003272;Zm00001d009708;Zm00001d010945;Zm00001d014773;Zm00001d015100;Zm00001d020118;Zm00001d020429;Zm00001d025699;Zm00001d025799;Zm00001d026018;Zm00001d026139;Zm00001d027436;Zm00001d028686;Zm00001d030173;Zm00001d031049;Zm00001d037544;Zm00001d040269;Zm00001d046928;Zm00001d047428;Zm00001d051502;Zm00001d052944
biological_process	GO:0006535	cysteine biosynthetic process from serine	0.029132	0.57581	5	2061	17	19202	Zm00001d004413;Zm00001d011735;Zm00001d028154;Zm00001d043101;Zm00001d045340
biological_process	GO:0006865	amino acid transport	0.029132	0.57581	5	2061	17	19202	Zm00001d008974;Zm00001d014152;Zm00001d025437;Zm00001d025983;Zm00001d033241
biological_process	GO:0043067	regulation of programmed cell death	0.0304707	0.57581	7	2061	29	19202	NewGene_12943;Zm00001d000113;Zm00001d006638;Zm00001d013571;Zm00001d020487;Zm00001d027965;Zm00001d049525
biological_process	GO:0010731	protein glutathionylation	0.0310054	0.57581	3	2061	7	19202	Zm00001d028692;Zm00001d028693;Zm00001d047765
biological_process	GO:0042128	nitrate assimilation	0.0310054	0.57581	3	2061	7	19202	Zm00001d018206;Zm00001d031769;Zm00001d049995
biological_process	GO:0001701	in utero embryonic development	0.0320761	0.57581	2	2061	3	19202	Zm00001d010092;Zm00001d015066
biological_process	GO:0006798	polyphosphate catabolic process	0.0320761	0.57581	2	2061	3	19202	Zm00001d042426;Zm00001d046837
biological_process	GO:0007130	synaptonemal complex assembly	0.0320761	0.57581	2	2061	3	19202	Zm00001d010092;Zm00001d015066
biological_process	GO:0010230	alternative respiration	0.0320761	0.57581	2	2061	3	19202	Zm00001d002434;Zm00001d002435
biological_process	GO:0010336	gibberellic acid homeostasis	0.0320761	0.57581	2	2061	3	19202	Zm00001d018617;Zm00001d045667
biological_process	GO:0030574	collagen catabolic process	0.0320761	0.57581	2	2061	3	19202	Zm00001d017992;Zm00001d044771
biological_process	GO:0045144	meiotic sister chromatid segregation	0.0320761	0.57581	2	2061	3	19202	Zm00001d010092;Zm00001d015066
biological_process	GO:0046605	regulation of centrosome cycle	0.0320761	0.57581	2	2061	3	19202	Zm00001d010092;Zm00001d015066
biological_process	GO:0051177	meiotic sister chromatid cohesion	0.0320761	0.57581	2	2061	3	19202	Zm00001d010092;Zm00001d015066
biological_process	GO:0070193	synaptonemal complex organization	0.0320761	0.57581	2	2061	3	19202	Zm00001d010092;Zm00001d015066
biological_process	GO:0045493	xylan catabolic process	0.0323313	0.57581	4	2061	12	19202	Zm00001d009060;Zm00001d018965;Zm00001d037656;Zm00001d052792
biological_process	GO:0006468	protein phosphorylation	0.0326911	0.576396	62	2061	458	19202	Zm00001d000038;Zm00001d002172;Zm00001d002446;Zm00001d002802;Zm00001d002979;Zm00001d003212;Zm00001d003228;Zm00001d003272;Zm00001d006793;Zm00001d007474;Zm00001d007745;Zm00001d009473;Zm00001d010234;Zm00001d010442;Zm00001d010700;Zm00001d011625;Zm00001d012600;Zm00001d012774;Zm00001d012929;Zm00001d013201;Zm00001d016176;Zm00001d017050;Zm00001d018431;Zm00001d020955;Zm00001d021686;Zm00001d022492;Zm00001d0…
biological_process	GO:0018230	peptidyl-L-cysteine S-palmitoylation	0.0340468	0.594355	8	2061	36	19202	Zm00001d001855;Zm00001d006102;Zm00001d017550;Zm00001d017871;Zm00001d031977;Zm00001d042714;Zm00001d052696;Zm00001d052766
biological_process	GO:0005975	carbohydrate metabolic process	0.0343978	0.594595	61	2061	451	19202	NewGene_2890;Zm00001d000117;Zm00001d001943;Zm00001d001944;Zm00001d002064;Zm00001d002409;Zm00001d002454;Zm00001d003784;Zm00001d004763;Zm00001d008273;Zm00001d008435;Zm00001d009167;Zm00001d009717;Zm00001d010137;Zm00001d010670;Zm00001d013097;Zm00001d013390;Zm00001d013561;Zm00001d013635;Zm00001d014945;Zm00001d016558;Zm00001d018460;Zm00001d019934;Zm00001d021024;Zm00001d021667;Zm00001d022621;Zm00001d023…
biological_process	GO:0046323	glucose import	0.0368719	0.631175	14	2061	78	19202	Zm00001d000183;Zm00001d001817;Zm00001d006697;Zm00001d009600;Zm00001d016919;Zm00001d016922;Zm00001d020071;Zm00001d021775;Zm00001d023941;Zm00001d027268;Zm00001d029251;Zm00001d039632;Zm00001d048776;Zm00001d048823
biological_process	GO:0006513	protein monoubiquitination	0.0457153	0.739235	3	2061	8	19202	Zm00001d015141;Zm00001d052507;Zm00001d053985
biological_process	GO:0006538	glutamate catabolic process	0.0457153	0.739235	3	2061	8	19202	Zm00001d003522;Zm00001d025984;Zm00001d047981
biological_process	GO:0031118	rRNA pseudouridine synthesis	0.0457153	0.739235	3	2061	8	19202	Zm00001d008327;Zm00001d022265;Zm00001d040293
biological_process	GO:0031120	snRNA pseudouridine synthesis	0.0457153	0.739235	3	2061	8	19202	Zm00001d008327;Zm00001d022265;Zm00001d040293
biological_process	GO:0071417	cellular response to organonitrogen compound	0.0457153	0.739235	3	2061	8	19202	Zm00001d003931;Zm00001d029515;Zm00001d033167
biological_process	GO:0030042	actin filament depolymerization	0.0457506	0.739235	5	2061	19	19202	Zm00001d002714;Zm00001d017516;Zm00001d029656;Zm00001d034643;Zm00001d051388
biological_process	GO:0006887	exocytosis	0.0492375	0.739235	16	2061	96	19202	NewGene_13556;Zm00001d005816;Zm00001d007760;Zm00001d007902;Zm00001d012020;Zm00001d013323;Zm00001d014179;Zm00001d014642;Zm00001d033919;Zm00001d034208;Zm00001d034365;Zm00001d035331;Zm00001d038447;Zm00001d040755;Zm00001d041908;Zm00001d043365
biological_process	GO:0006952	defense response	0.0497734	0.739235	43	2061	311	19202	NewGene_3672;Zm00001d001781;Zm00001d004524;Zm00001d004526;Zm00001d006627;Zm00001d007457;Zm00001d009694;Zm00001d011757;Zm00001d012321;Zm00001d014563;Zm00001d014654;Zm00001d014876;Zm00001d018786;Zm00001d020112;Zm00001d020487;Zm00001d021176;Zm00001d021901;Zm00001d022032;Zm00001d022643;Zm00001d023253;Zm00001d023304;Zm00001d023923;Zm00001d024924;Zm00001d024973;Zm00001d025281;Zm00001d028056;Zm00001d028…
biological_process	GO:1900150	regulation of defense response to fungus	0.0533301	0.739235	6	2061	26	19202	Zm00001d007175;Zm00001d011757;Zm00001d012512;Zm00001d029051;Zm00001d038483;Zm00001d042609
biological_process	GO:0032880	regulation of protein localization	0.0550157	0.739235	4	2061	14	19202	Zm00001d006454;Zm00001d017616;Zm00001d023544;Zm00001d041877
biological_process	GO:0010143	cutin biosynthetic process	0.0557948	0.739235	5	2061	20	19202	Zm00001d010520;Zm00001d014984;Zm00001d038366;Zm00001d041596;Zm00001d049616
biological_process	GO:0006544	glycine metabolic process	0.0596097	0.739235	2	2061	4	19202	Zm00001d012247;Zm00001d042661
biological_process	GO:0006565	L-serine catabolic process	0.0596097	0.739235	2	2061	4	19202	Zm00001d012247;Zm00001d042661
biological_process	GO:0007135	meiosis II	0.0596097	0.739235	2	2061	4	19202	Zm00001d010092;Zm00001d015066
biological_process	GO:0008612	peptidyl-lysine modification to peptidyl-hypusine	0.0596097	0.739235	2	2061	4	19202	Zm00001d003994;Zm00001d051890
biological_process	GO:0010942	positive regulation of cell death	0.0596097	0.739235	2	2061	4	19202	NewGene_12943;Zm00001d049525
biological_process	GO:0018210	peptidyl-threonine modification	0.0596097	0.739235	2	2061	4	19202	Zm00001d003272;Zm00001d025699
biological_process	GO:0031023	microtubule organizing center organization	0.0596097	0.739235	2	2061	4	19202	Zm00001d010092;Zm00001d015066
biological_process	GO:0031035	myosin filament disassembly	0.0596097	0.739235	2	2061	4	19202	Zm00001d003272;Zm00001d025699
biological_process	GO:0031037	myosin II filament disassembly	0.0596097	0.739235	2	2061	4	19202	Zm00001d003272;Zm00001d025699
biological_process	GO:0031038	myosin II filament organization	0.0596097	0.739235	2	2061	4	19202	Zm00001d003272;Zm00001d025699
biological_process	GO:0036377	arbuscular mycorrhizal association	0.0596097	0.739235	2	2061	4	19202	NewGene_8970;Zm00001d045537
biological_process	GO:0042549	photosystem II stabilization	0.0596097	0.739235	2	2061	4	19202	Zm00001d014564;Zm00001d036535
biological_process	GO:0043068	positive regulation of programmed cell death	0.0596097	0.739235	2	2061	4	19202	NewGene_12943;Zm00001d049525
biological_process	GO:0043624	cellular protein complex disassembly	0.0596097	0.739235	2	2061	4	19202	Zm00001d003272;Zm00001d025699
biological_process	GO:0045835	negative regulation of meiotic nuclear division	0.0596097	0.739235	2	2061	4	19202	Zm00001d010092;Zm00001d015066
biological_process	GO:0046653	tetrahydrofolate metabolic process	0.0596097	0.739235	2	2061	4	19202	Zm00001d012247;Zm00001d042661
biological_process	GO:0046655	folic acid metabolic process	0.0596097	0.739235	2	2061	4	19202	Zm00001d012247;Zm00001d042661
biological_process	GO:0051447	negative regulation of meiotic cell cycle	0.0596097	0.739235	2	2061	4	19202	Zm00001d010092;Zm00001d015066
biological_process	GO:0060631	regulation of meiosis I	0.0596097	0.739235	2	2061	4	19202	Zm00001d010092;Zm00001d015066
biological_process	GO:0061983	meiosis II cell cycle process	0.0596097	0.739235	2	2061	4	19202	Zm00001d010092;Zm00001d015066
biological_process	GO:0080110	sporopollenin biosynthetic process	0.0596097	0.739235	2	2061	4	19202	Zm00001d027837;Zm00001d031488
biological_process	GO:1900457	regulation of brassinosteroid mediated signaling pathway	0.0596097	0.739235	2	2061	4	19202	Zm00001d006626;Zm00001d044023
biological_process	GO:1904482	cellular response to tetrahydrofolate	0.0596097	0.739235	2	2061	4	19202	Zm00001d012247;Zm00001d042661
biological_process	GO:0006486	protein glycosylation	0.0600072	0.739235	22	2061	145	19202	Zm00001d000099;Zm00001d002609;Zm00001d007762;Zm00001d014717;Zm00001d018312;Zm00001d021821;Zm00001d023291;Zm00001d026066;Zm00001d027642;Zm00001d027643;Zm00001d028980;Zm00001d029862;Zm00001d032791;Zm00001d032795;Zm00001d032797;Zm00001d034508;Zm00001d034511;Zm00001d041181;Zm00001d045052;Zm00001d045149;Zm00001d045297;Zm00001d050251
biological_process	GO:0000302	response to reactive oxygen species	0.062224	0.739235	12	2061	69	19202	Zm00001d006056;Zm00001d016735;Zm00001d017199;Zm00001d018298;Zm00001d022569;Zm00001d028555;Zm00001d028557;Zm00001d028808;Zm00001d038029;Zm00001d039566;Zm00001d039936;Zm00001d053965
biological_process	GO:0006598	polyamine catabolic process	0.0632256	0.739235	3	2061	9	19202	Zm00001d001883;Zm00001d026334;Zm00001d036513
biological_process	GO:0006997	nucleus organization	0.0632256	0.739235	3	2061	9	19202	Zm00001d005997;Zm00001d025667;Zm00001d039262
biological_process	GO:0009561	megagametogenesis	0.0632256	0.739235	3	2061	9	19202	Zm00001d007915;Zm00001d019200;Zm00001d039262
biological_process	GO:0009956	radial pattern formation	0.0632256	0.739235	3	2061	9	19202	Zm00001d006721;Zm00001d021973;Zm00001d029607
biological_process	GO:0016102	diterpenoid biosynthetic process	0.0632256	0.739235	3	2061	9	19202	Zm00001d024512;Zm00001d024514;Zm00001d032961
biological_process	GO:1990481	mRNA pseudouridine synthesis	0.0632256	0.739235	3	2061	9	19202	Zm00001d008327;Zm00001d022265;Zm00001d040293
biological_process	GO:1901698	response to nitrogen compound	0.0656989	0.739235	10	2061	55	19202	NewGene_3611;Zm00001d003931;Zm00001d006591;Zm00001d017461;Zm00001d018460;Zm00001d019461;Zm00001d025984;Zm00001d029515;Zm00001d033167;Zm00001d052947
biological_process	GO:0000272	polysaccharide catabolic process	0.0670043	0.739235	5	2061	21	19202	Zm00001d014083;Zm00001d027619;Zm00001d029164;Zm00001d029983;Zm00001d047480
biological_process	GO:0048366	leaf development	0.0726413	0.739235	10	2061	56	19202	Zm00001d006721;Zm00001d013732;Zm00001d020057;Zm00001d021826;Zm00001d021973;Zm00001d022569;Zm00001d028808;Zm00001d029602;Zm00001d029607;Zm00001d038029
biological_process	GO:0009116	nucleoside metabolic process	0.0750029	0.739235	7	2061	35	19202	Zm00001d003108;Zm00001d010197;Zm00001d017204;Zm00001d024109;Zm00001d042673;Zm00001d049948;Zm00001d051080
biological_process	GO:0010243	response to organonitrogen compound	0.0750029	0.739235	7	2061	35	19202	Zm00001d003931;Zm00001d006591;Zm00001d018460;Zm00001d019461;Zm00001d029515;Zm00001d033167;Zm00001d052947
biological_process	GO:0034440	lipid oxidation	0.0793671	0.739235	5	2061	22	19202	Zm00001d002000;Zm00001d013493;Zm00001d025524;Zm00001d033623;Zm00001d052507
biological_process	GO:0045489	pectin biosynthetic process	0.0793671	0.739235	5	2061	22	19202	Zm00001d014849;Zm00001d022428;Zm00001d030790;Zm00001d043587;Zm00001d047737
biological_process	GO:0080167	response to karrikin	0.0793671	0.739235	5	2061	22	19202	Zm00001d012510;Zm00001d014755;Zm00001d018335;Zm00001d045458;Zm00001d050227
biological_process	GO:0006048	UDP-N-acetylglucosamine biosynthetic process	0.0833248	0.739235	3	2061	10	19202	Zm00001d002338;Zm00001d037778;Zm00001d039361
biological_process	GO:0009646	response to absence of light	0.0833248	0.739235	3	2061	10	19202	Zm00001d020256;Zm00001d028311;Zm00001d028816
biological_process	GO:0016559	peroxisome fission	0.0833248	0.739235	3	2061	10	19202	Zm00001d027366;Zm00001d047461;Zm00001d047676
biological_process	GO:0071218	cellular response to misfolded protein	0.0833248	0.739235	3	2061	10	19202	Zm00001d009912;Zm00001d019461;Zm00001d052947
biological_process	GO:0071108	protein K48-linked deubiquitination	0.0843141	0.739235	4	2061	16	19202	Zm00001d016613;Zm00001d023337;Zm00001d031236;Zm00001d031239
biological_process	GO:0071496	cellular response to external stimulus	0.0848888	0.739235	7	2061	36	19202	NewGene_12943;Zm00001d003931;Zm00001d007068;Zm00001d018460;Zm00001d029515;Zm00001d033167;Zm00001d038642
biological_process	GO:0016042	lipid catabolic process	0.0878579	0.739235	10	2061	58	19202	Zm00001d012687;Zm00001d013014;Zm00001d017066;Zm00001d018286;Zm00001d028746;Zm00001d031813;Zm00001d031814;Zm00001d041481;Zm00001d047447;Zm00001d052507
biological_process	GO:0042545	cell wall modification	0.0878579	0.739235	10	2061	58	19202	Zm00001d002726;Zm00001d008334;Zm00001d010793;Zm00001d018031;Zm00001d029539;Zm00001d029899;Zm00001d038794;Zm00001d043361;Zm00001d050082;Zm00001d052757
biological_process	GO:0009651	response to salt stress	0.0900232	0.739235	18	2061	120	19202	Zm00001d006591;Zm00001d007068;Zm00001d010652;Zm00001d017130;Zm00001d018298;Zm00001d020256;Zm00001d024499;Zm00001d024778;Zm00001d025984;Zm00001d028555;Zm00001d028557;Zm00001d028816;Zm00001d039362;Zm00001d039566;Zm00001d039936;Zm00001d044179;Zm00001d051932;Zm00001d053965
biological_process	GO:0006612	protein targeting to membrane	0.0910316	0.739235	9	2061	51	19202	Zm00001d001855;Zm00001d006102;Zm00001d009320;Zm00001d017550;Zm00001d017871;Zm00001d031977;Zm00001d042714;Zm00001d052696;Zm00001d052766
biological_process	GO:0000075	cell cycle checkpoint	0.0923839	0.739235	2	2061	5	19202	Zm00001d010092;Zm00001d015066
biological_process	GO:0002100	tRNA wobble adenosine to inosine editing	0.0923839	0.739235	2	2061	5	19202	Zm00001d031093;Zm00001d033635
biological_process	GO:0002684	positive regulation of immune system process	0.0923839	0.739235	2	2061	5	19202	Zm00001d044179;Zm00001d049525
biological_process	GO:0006308	DNA catabolic process	0.0923839	0.739235	2	2061	5	19202	Zm00001d002035;Zm00001d008529
biological_process	GO:0006741	NADP biosynthetic process	0.0923839	0.739235	2	2061	5	19202	Zm00001d004716;Zm00001d011835
biological_process	GO:0009635	response to herbicide	0.0923839	0.739235	2	2061	5	19202	Zm00001d002704;Zm00001d048337
biological_process	GO:0009828	plant-type cell wall loosening	0.0923839	0.739235	2	2061	5	19202	Zm00001d018031;Zm00001d029899
biological_process	GO:0010345	suberin biosynthetic process	0.0923839	0.739235	2	2061	5	19202	Zm00001d048337;Zm00001d049950
biological_process	GO:0030322	stabilization of membrane potential	0.0923839	0.739235	2	2061	5	19202	Zm00001d005554;Zm00001d020023
biological_process	GO:0035336	long-chain fatty-acyl-CoA metabolic process	0.0923839	0.739235	2	2061	5	19202	Zm00001d048337;Zm00001d049950
biological_process	GO:0045089	positive regulation of innate immune response	0.0923839	0.739235	2	2061	5	19202	Zm00001d044179;Zm00001d049525
biological_process	GO:0045143	homologous chromosome segregation	0.0923839	0.739235	2	2061	5	19202	Zm00001d010092;Zm00001d015066
biological_process	GO:0048658	anther wall tapetum development	0.0923839	0.739235	2	2061	5	19202	Zm00001d006903;Zm00001d008300
biological_process	GO:0050778	positive regulation of immune response	0.0923839	0.739235	2	2061	5	19202	Zm00001d044179;Zm00001d049525
biological_process	GO:0051209	release of sequestered calcium ion into cytosol	0.0923839	0.739235	2	2061	5	19202	Zm00001d028746;Zm00001d047447
biological_process	GO:0051784	negative regulation of nuclear division	0.0923839	0.739235	2	2061	5	19202	Zm00001d010092;Zm00001d015066
biological_process	GO:1902347	response to strigolactone	0.0923839	0.739235	2	2061	5	19202	Zm00001d018335;Zm00001d050227
biological_process	GO:0006644	phospholipid metabolic process	0.0928575	0.739235	5	2061	23	19202	Zm00001d000113;Zm00001d008592;Zm00001d011638;Zm00001d011927;Zm00001d043947
biological_process	GO:0002229	defense response to oomycetes	0.100146	0.739235	9	2061	52	19202	Zm00001d001781;Zm00001d004524;Zm00001d006627;Zm00001d009694;Zm00001d023253;Zm00001d032868;Zm00001d032869;Zm00001d044639;Zm00001d046423
biological_process	GO:0006241	CTP biosynthetic process	0.101293	0.739235	4	2061	17	19202	Zm00001d009631;Zm00001d011486;Zm00001d039081;Zm00001d044024
biological_process	GO:0030148	sphingolipid biosynthetic process	0.101293	0.739235	4	2061	17	19202	Zm00001d000113;Zm00001d041220;Zm00001d041608;Zm00001d042851
biological_process	GO:0031408	oxylipin biosynthetic process	0.101293	0.739235	4	2061	17	19202	Zm00001d002000;Zm00001d013493;Zm00001d025524;Zm00001d053174
biological_process	GO:0051783	regulation of nuclear division	0.101293	0.739235	4	2061	17	19202	Zm00001d010092;Zm00001d015066;Zm00001d017043;Zm00001d017045
biological_process	GO:0042542	response to hydrogen peroxide	0.103809	0.739235	8	2061	45	19202	Zm00001d016735;Zm00001d018298;Zm00001d028555;Zm00001d028557;Zm00001d028816;Zm00001d039566;Zm00001d039936;Zm00001d053965
biological_process	GO:0009960	endosperm development	0.105755	0.739235	3	2061	11	19202	Zm00001d006090;Zm00001d043941;Zm00001d044388
biological_process	GO:1903827	regulation of cellular protein localization	0.105755	0.739235	3	2061	11	19202	Zm00001d006454;Zm00001d023544;Zm00001d041877
biological_process	GO:0000097	sulfur amino acid biosynthetic process	0.107333	0.739235	1	2061	1	19202	Zm00001d038625
biological_process	GO:0000374	Group III intron splicing	0.107333	0.739235	1	2061	1	19202	Zm00001d027963
biological_process	GO:0001714	endodermal cell fate specification	0.107333	0.739235	1	2061	1	19202	Zm00001d021826
biological_process	GO:0002576	platelet degranulation	0.107333	0.739235	1	2061	1	19202	NewGene_13556
biological_process	GO:0006097	glyoxylate cycle	0.107333	0.739235	1	2061	1	19202	Zm00001d003247
biological_process	GO:0006226	dUMP biosynthetic process	0.107333	0.739235	1	2061	1	19202	Zm00001d033421
biological_process	GO:0006792	regulation of sulfur utilization	0.107333	0.739235	1	2061	1	19202	Zm00001d038642
biological_process	GO:0008272	sulfate transport	0.107333	0.739235	1	2061	1	19202	Zm00001d031833
biological_process	GO:0009854	oxidative photosynthetic carbon pathway	0.107333	0.739235	1	2061	1	19202	Zm00001d030544
biological_process	GO:0010080	regulation of floral meristem growth	0.107333	0.739235	1	2061	1	19202	Zm00001d014793
biological_process	GO:0010439	regulation of glucosinolate biosynthetic process	0.107333	0.739235	1	2061	1	19202	Zm00001d038642
biological_process	GO:0010446	response to alkaline pH	0.107333	0.739235	1	2061	1	19202	Zm00001d025984
biological_process	GO:0010896	regulation of triglyceride catabolic process	0.107333	0.739235	1	2061	1	19202	Zm00001d027963
biological_process	GO:0015709	thiosulfate transport	0.107333	0.739235	1	2061	1	19202	Zm00001d031833
biological_process	GO:0015729	oxaloacetate transport	0.107333	0.739235	1	2061	1	19202	Zm00001d031833
biological_process	GO:0015811	L-cystine transport	0.107333	0.739235	1	2061	1	19202	Zm00001d023635
biological_process	GO:0015851	nucleobase transport	0.107333	0.739235	1	2061	1	19202	Zm00001d017531
biological_process	GO:0019500	cyanide catabolic process	0.107333	0.739235	1	2061	1	19202	Zm00001d004413
biological_process	GO:0031293	membrane protein intracellular domain proteolysis	0.107333	0.739235	1	2061	1	19202	Zm00001d044023
biological_process	GO:0031341	regulation of cell killing	0.107333	0.739235	1	2061	1	19202	Zm00001d021901
biological_process	GO:0031343	positive regulation of cell killing	0.107333	0.739235	1	2061	1	19202	Zm00001d021901
biological_process	GO:0042268	regulation of cytolysis	0.107333	0.739235	1	2061	1	19202	Zm00001d021901
biological_process	GO:0043065	positive regulation of apoptotic process	0.107333	0.739235	1	2061	1	19202	NewGene_12943
biological_process	GO:0043100	pyrimidine nucleobase salvage	0.107333	0.739235	1	2061	1	19202	Zm00001d017531
biological_process	GO:0044778	meiotic DNA integrity checkpoint	0.107333	0.739235	1	2061	1	19202	Zm00001d025907
biological_process	GO:0044805	late nucleophagy	0.107333	0.739235	1	2061	1	19202	Zm00001d028417
biological_process	GO:0045900	negative regulation of translational elongation	0.107333	0.739235	1	2061	1	19202	Zm00001d034897
biological_process	GO:0045919	positive regulation of cytolysis	0.107333	0.739235	1	2061	1	19202	Zm00001d021901
biological_process	GO:0046081	dUTP catabolic process	0.107333	0.739235	1	2061	1	19202	Zm00001d033421
biological_process	GO:0046085	adenosine metabolic process	0.107333	0.739235	1	2061	1	19202	Zm00001d006464
biological_process	GO:0046461	neutral lipid catabolic process	0.107333	0.739235	1	2061	1	19202	Zm00001d013014
biological_process	GO:0046464	acylglycerol catabolic process	0.107333	0.739235	1	2061	1	19202	Zm00001d013014
biological_process	GO:0048830	adventitious root development	0.107333	0.739235	1	2061	1	19202	Zm00001d003598
biological_process	GO:0051709	regulation of killing of cells of other organism	0.107333	0.739235	1	2061	1	19202	Zm00001d021901
biological_process	GO:0051710	regulation of cytolysis in other organism	0.107333	0.739235	1	2061	1	19202	Zm00001d021901
biological_process	GO:0051712	positive regulation of killing of cells of other organism	0.107333	0.739235	1	2061	1	19202	Zm00001d021901
biological_process	GO:0051714	positive regulation of cytolysis in other organism	0.107333	0.739235	1	2061	1	19202	Zm00001d021901
biological_process	GO:0051802	regulation of cytolysis in other organism involved in symbiotic interaction	0.107333	0.739235	1	2061	1	19202	Zm00001d021901
biological_process	GO:0051804	positive regulation of cytolysis in other organism involved in symbiotic interaction	0.107333	0.739235	1	2061	1	19202	Zm00001d021901
biological_process	GO:0051839	regulation by host of cytolysis of symbiont cells	0.107333	0.739235	1	2061	1	19202	Zm00001d021901
biological_process	GO:0051841	positive regulation by host of cytolysis of symbiont cells	0.107333	0.739235	1	2061	1	19202	Zm00001d021901
biological_process	GO:0055089	fatty acid homeostasis	0.107333	0.739235	1	2061	1	19202	Zm00001d006153
biological_process	GO:0055091	phospholipid homeostasis	0.107333	0.739235	1	2061	1	19202	Zm00001d006153
biological_process	GO:0055121	response to high fluence blue light stimulus by blue high-fluence system	0.107333	0.739235	1	2061	1	19202	Zm00001d029303
biological_process	GO:0060773	flower phyllotactic patterning	0.107333	0.739235	1	2061	1	19202	Zm00001d011156
biological_process	GO:0060776	simple leaf morphogenesis	0.107333	0.739235	1	2061	1	19202	Zm00001d029602
biological_process	GO:0070328	triglyceride homeostasis	0.107333	0.739235	1	2061	1	19202	Zm00001d006153
biological_process	GO:0070813	hydrogen sulfide metabolic process	0.107333	0.739235	1	2061	1	19202	Zm00001d043941
biological_process	GO:0071156	regulation of cell cycle arrest	0.107333	0.739235	1	2061	1	19202	NewGene_12943
biological_process	GO:0071422	succinate transmembrane transport	0.107333	0.739235	1	2061	1	19202	Zm00001d031833
biological_process	GO:0071423	malate transmembrane transport	0.107333	0.739235	1	2061	1	19202	Zm00001d031833
biological_process	GO:0071475	cellular hyperosmotic salinity response	0.107333	0.739235	1	2061	1	19202	Zm00001d044023
biological_process	GO:0072331	signal transduction by p53 class mediator	0.107333	0.739235	1	2061	1	19202	NewGene_12943
biological_process	GO:0072332	intrinsic apoptotic signaling pathway by p53 class mediator	0.107333	0.739235	1	2061	1	19202	NewGene_12943
biological_process	GO:0090059	protoxylem development	0.107333	0.739235	1	2061	1	19202	Zm00001d006638
biological_process	GO:0090322	regulation of superoxide metabolic process	0.107333	0.739235	1	2061	1	19202	Zm00001d049525
biological_process	GO:0097190	apoptotic signaling pathway	0.107333	0.739235	1	2061	1	19202	NewGene_12943
biological_process	GO:0097193	intrinsic apoptotic signaling pathway	0.107333	0.739235	1	2061	1	19202	NewGene_12943
biological_process	GO:0098755	maintenance of seed dormancy by absisic acid	0.107333	0.739235	1	2061	1	19202	Zm00001d023664
biological_process	GO:1900407	regulation of cellular response to oxidative stress	0.107333	0.739235	1	2061	1	19202	Zm00001d049525
biological_process	GO:1901703	protein localization involved in auxin polar transport	0.107333	0.739235	1	2061	1	19202	Zm00001d046995
biological_process	GO:1903175	fatty alcohol biosynthetic process	0.107333	0.739235	1	2061	1	19202	Zm00001d048337
biological_process	GO:1905428	regulation of plant organ formation	0.107333	0.739235	1	2061	1	19202	Zm00001d028311
biological_process	GO:1905897	regulation of response to endoplasmic reticulum stress	0.107333	0.739235	1	2061	1	19202	Zm00001d044023
biological_process	GO:2000001	regulation of DNA damage checkpoint	0.107333	0.739235	1	2061	1	19202	Zm00001d030584
biological_process	GO:2000121	regulation of removal of superoxide radicals	0.107333	0.739235	1	2061	1	19202	Zm00001d049525
biological_process	GO:2000210	positive regulation of anoikis	0.107333	0.739235	1	2061	1	19202	NewGene_12943
biological_process	GO:0030163	protein catabolic process	0.108628	0.745245	28	2061	205	19202	Zm00001d001835;Zm00001d004734;Zm00001d006330;Zm00001d006525;Zm00001d006526;Zm00001d007753;Zm00001d007915;Zm00001d010092;Zm00001d011903;Zm00001d012199;Zm00001d012633;Zm00001d015066;Zm00001d017866;Zm00001d017869;Zm00001d019461;Zm00001d021677;Zm00001d022078;Zm00001d022600;Zm00001d025541;Zm00001d027965;Zm00001d028591;Zm00001d043723;Zm00001d044390;Zm00001d044966;Zm00001d050178;Zm00001d052019;Zm00001d0…
biological_process	GO:0015074	DNA integration	0.111891	0.764654	21	2061	148	19202	NewGene_1011;NewGene_10126;NewGene_105;NewGene_107;NewGene_11216;NewGene_12374;NewGene_13413;NewGene_13415;NewGene_13504;NewGene_4227;NewGene_4962;NewGene_5968;NewGene_6249;NewGene_7036;NewGene_7776;NewGene_8563;NewGene_9;NewGene_9401;NewGene_9491;NewGene_9630;NewGene_9940
biological_process	GO:0046686	response to cadmium ion	0.11449	0.779397	8	2061	46	19202	NewGene_3611;Zm00001d009084;Zm00001d016691;Zm00001d019792;Zm00001d025984;Zm00001d026649;Zm00001d031267;Zm00001d044874
biological_process	GO:0009637	response to blue light	0.1197	0.808622	4	2061	18	19202	Zm00001d004440;Zm00001d007445;Zm00001d024365;Zm00001d053091
biological_process	GO:0071395	cellular response to jasmonic acid stimulus	0.1197	0.808622	4	2061	18	19202	NewGene_3672;Zm00001d009694;Zm00001d028313;Zm00001d053174
biological_process	GO:0051259	protein complex oligomerization	0.121949	0.817133	6	2061	32	19202	Zm00001d018298;Zm00001d028555;Zm00001d028557;Zm00001d039566;Zm00001d039936;Zm00001d053965
biological_process	GO:0009741	response to brassinosteroid	0.123057	0.817133	5	2061	25	19202	Zm00001d001982;Zm00001d002121;Zm00001d018088;Zm00001d039362;Zm00001d043023
biological_process	GO:0008610	lipid biosynthetic process	0.123606	0.817133	10	2061	62	19202	Zm00001d000113;Zm00001d011443;Zm00001d018041;Zm00001d026056;Zm00001d027443;Zm00001d031149;Zm00001d037225;Zm00001d044833;Zm00001d051932;Zm00001d053174
biological_process	GO:0006457	protein folding	0.123834	0.817133	35	2061	267	19202	NewGene_10447;NewGene_11006;NewGene_8648;Zm00001d003857;Zm00001d006230;Zm00001d006563;Zm00001d006666;Zm00001d008209;Zm00001d012199;Zm00001d013111;Zm00001d014877;Zm00001d016831;Zm00001d018298;Zm00001d019461;Zm00001d019792;Zm00001d024903;Zm00001d026185;Zm00001d028108;Zm00001d028555;Zm00001d028557;Zm00001d029304;Zm00001d030339;Zm00001d031332;Zm00001d031357;Zm00001d034368;Zm00001d036401;Zm00001d03956…
biological_process	GO:0048544	recognition of pollen	0.126122	0.817133	11	2061	70	19202	Zm00001d002172;Zm00001d006471;Zm00001d007789;Zm00001d010700;Zm00001d021434;Zm00001d021487;Zm00001d030171;Zm00001d034781;Zm00001d037783;Zm00001d043256;Zm00001d046370
biological_process	GO:0007292	female gamete generation	0.128958	0.817133	2	2061	6	19202	Zm00001d010092;Zm00001d015066
biological_process	GO:0009228	thiamine biosynthetic process	0.128958	0.817133	2	2061	6	19202	NewGene_3439;Zm00001d011183
biological_process	GO:0010214	seed coat development	0.128958	0.817133	2	2061	6	19202	Zm00001d018460;Zm00001d026649
biological_process	GO:0010264	myo-inositol hexakisphosphate biosynthetic process	0.128958	0.817133	2	2061	6	19202	Zm00001d033929;Zm00001d051901
biological_process	GO:0019264	glycine biosynthetic process from serine	0.128958	0.817133	2	2061	6	19202	Zm00001d012247;Zm00001d042661
biological_process	GO:0033037	polysaccharide localization	0.128958	0.817133	2	2061	6	19202	Zm00001d029539;Zm00001d043361
biological_process	GO:0035967	cellular response to topologically incorrect protein	0.128958	0.817133	2	2061	6	19202	Zm00001d019461;Zm00001d052947
biological_process	GO:0040020	regulation of meiotic nuclear division	0.128958	0.817133	2	2061	6	19202	Zm00001d010092;Zm00001d015066
biological_process	GO:0048477	oogenesis	0.128958	0.817133	2	2061	6	19202	Zm00001d010092;Zm00001d015066
biological_process	GO:0052386	cell wall thickening	0.128958	0.817133	2	2061	6	19202	Zm00001d029539;Zm00001d043361
biological_process	GO:0052545	callose localization	0.128958	0.817133	2	2061	6	19202	Zm00001d029539;Zm00001d043361
biological_process	GO:0006783	heme biosynthetic process	0.130229	0.817133	3	2061	12	19202	Zm00001d008203;Zm00001d040539;Zm00001d053807
biological_process	GO:0009798	axis specification	0.130229	0.817133	3	2061	12	19202	Zm00001d018460;Zm00001d036755;Zm00001d052019
biological_process	GO:0010052	guard cell differentiation	0.130229	0.817133	3	2061	12	19202	Zm00001d018104;Zm00001d043039;Zm00001d052208
biological_process	GO:0010167	response to nitrate	0.130229	0.817133	3	2061	12	19202	Zm00001d016982;Zm00001d017461;Zm00001d027285
biological_process	GO:0000422	autophagy of mitochondrion	0.136301	0.843032	6	2061	33	19202	Zm00001d004856;Zm00001d015493;Zm00001d028417;Zm00001d042215;Zm00001d045692;Zm00001d047461
biological_process	GO:0009790	embryo development	0.13676	0.843032	12	2061	79	19202	Zm00001d000113;Zm00001d006090;Zm00001d010092;Zm00001d015066;Zm00001d018452;Zm00001d019792;Zm00001d034882;Zm00001d036755;Zm00001d044388;Zm00001d052019;Zm00001d052507;Zm00001d053172
biological_process	GO:0050776	regulation of immune response	0.13942	0.843032	4	2061	19	19202	Zm00001d011757;Zm00001d020487;Zm00001d044179;Zm00001d049525
biological_process	GO:0009611	response to wounding	0.142718	0.843032	17	2061	120	19202	NewGene_3672;Zm00001d005726;Zm00001d006591;Zm00001d009694;Zm00001d011377;Zm00001d013855;Zm00001d018460;Zm00001d020409;Zm00001d020614;Zm00001d022139;Zm00001d026560;Zm00001d027900;Zm00001d028313;Zm00001d028816;Zm00001d032009;Zm00001d044179;Zm00001d048263
biological_process	GO:0051085	chaperone cofactor-dependent protein refolding	0.146126	0.843032	12	2061	80	19202	NewGene_10447;Zm00001d009912;Zm00001d010958;Zm00001d012420;Zm00001d019461;Zm00001d024527;Zm00001d028630;Zm00001d033741;Zm00001d034668;Zm00001d039000;Zm00001d042922;Zm00001d052947
biological_process	GO:0090305	nucleic acid phosphodiester bond hydrolysis	0.151122	0.843032	32	2061	247	19202	Zm00001d000093;Zm00001d002157;Zm00001d004810;Zm00001d007155;Zm00001d007927;Zm00001d009387;Zm00001d009391;Zm00001d010092;Zm00001d010207;Zm00001d011788;Zm00001d012528;Zm00001d012606;Zm00001d015066;Zm00001d017878;Zm00001d019185;Zm00001d020436;Zm00001d022003;Zm00001d027767;Zm00001d027835;Zm00001d032707;Zm00001d033175;Zm00001d033749;Zm00001d034882;Zm00001d037476;Zm00001d038022;Zm00001d038257;Zm00001d0…
biological_process	GO:0031668	cellular response to extracellular stimulus	0.151402	0.843032	6	2061	34	19202	NewGene_12943;Zm00001d003931;Zm00001d007068;Zm00001d029515;Zm00001d033167;Zm00001d038642
biological_process	GO:0043207	response to external biotic stimulus	0.153372	0.843032	15	2061	105	19202	NewGene_3672;Zm00001d006591;Zm00001d011757;Zm00001d018460;Zm00001d020487;Zm00001d021901;Zm00001d022569;Zm00001d025281;Zm00001d028056;Zm00001d028313;Zm00001d028808;Zm00001d038029;Zm00001d044463;Zm00001d047470;Zm00001d049525
biological_process	GO:0051707	response to other organism	0.153372	0.843032	15	2061	105	19202	NewGene_3672;Zm00001d006591;Zm00001d011757;Zm00001d018460;Zm00001d020487;Zm00001d021901;Zm00001d022569;Zm00001d025281;Zm00001d028056;Zm00001d028313;Zm00001d028808;Zm00001d038029;Zm00001d044463;Zm00001d047470;Zm00001d049525
biological_process	GO:0098542	defense response to other organism	0.155821	0.843032	12	2061	81	19202	NewGene_3672;Zm00001d011757;Zm00001d012322;Zm00001d013231;Zm00001d020487;Zm00001d021901;Zm00001d025281;Zm00001d028056;Zm00001d028313;Zm00001d029183;Zm00001d029194;Zm00001d049525
biological_process	GO:0031670	cellular response to nutrient	0.156449	0.843032	3	2061	13	19202	Zm00001d003931;Zm00001d029515;Zm00001d033167
biological_process	GO:0090693	plant organ senescence	0.156449	0.843032	3	2061	13	19202	Zm00001d022569;Zm00001d028808;Zm00001d038029
biological_process	GO:0006813	potassium ion transport	0.158494	0.843032	7	2061	42	19202	Zm00001d009295;Zm00001d021592;Zm00001d022449;Zm00001d033071;Zm00001d042244;Zm00001d049987;Zm00001d053873
biological_process	GO:0046856	phosphatidylinositol dephosphorylation	0.158494	0.843032	7	2061	42	19202	Zm00001d020378;Zm00001d032935;Zm00001d035612;Zm00001d038831;Zm00001d039582;Zm00001d047972;Zm00001d048434
biological_process	GO:0045490	pectin catabolic process	0.162719	0.843032	8	2061	50	19202	Zm00001d002726;Zm00001d004448;Zm00001d008334;Zm00001d010793;Zm00001d011156;Zm00001d017416;Zm00001d025067;Zm00001d038794
biological_process	GO:0048229	gametophyte development	0.162719	0.843032	8	2061	50	19202	NewGene_3672;Zm00001d004810;Zm00001d007915;Zm00001d017773;Zm00001d019792;Zm00001d028313;Zm00001d039262;Zm00001d040205
biological_process	GO:0000578	embryonic axis specification	0.168138	0.843032	2	2061	7	19202	Zm00001d036755;Zm00001d052019
biological_process	GO:0006168	adenine salvage	0.168138	0.843032	2	2061	7	19202	Zm00001d003108;Zm00001d017204
biological_process	GO:0006419	alanyl-tRNA aminoacylation	0.168138	0.843032	2	2061	7	19202	Zm00001d031236;Zm00001d031239
biological_process	GO:0007127	meiosis I	0.168138	0.843032	2	2061	7	19202	Zm00001d010092;Zm00001d015066
biological_process	GO:0009308	amine metabolic process	0.168138	0.843032	2	2061	7	19202	Zm00001d006638;Zm00001d025103
biological_process	GO:0009864	induced systemic resistance, jasmonic acid mediated signaling pathway	0.168138	0.843032	2	2061	7	19202	Zm00001d011377;Zm00001d042111
biological_process	GO:0009880	embryonic pattern specification	0.168138	0.843032	2	2061	7	19202	Zm00001d036755;Zm00001d052019
biological_process	GO:0010236	plastoquinone biosynthetic process	0.168138	0.843032	2	2061	7	19202	Zm00001d003715;Zm00001d039142
biological_process	GO:0010675	regulation of cellular carbohydrate metabolic process	0.168138	0.843032	2	2061	7	19202	Zm00001d038642;Zm00001d053416
biological_process	GO:0019674	NAD metabolic process	0.168138	0.843032	2	2061	7	19202	Zm00001d004716;Zm00001d011835
biological_process	GO:0019751	polyol metabolic process	0.168138	0.843032	2	2061	7	19202	Zm00001d000113;Zm00001d051901
biological_process	GO:0031425	chloroplast RNA processing	0.168138	0.843032	2	2061	7	19202	Zm00001d025656;Zm00001d042978
biological_process	GO:0032984	protein-containing complex disassembly	0.168138	0.843032	2	2061	7	19202	Zm00001d003272;Zm00001d025699
biological_process	GO:0035966	response to topologically incorrect protein	0.168138	0.843032	2	2061	7	19202	Zm00001d019461;Zm00001d052947
biological_process	GO:0042149	cellular response to glucose starvation	0.168138	0.843032	2	2061	7	19202	NewGene_12943;Zm00001d043522
biological_process	GO:0046173	polyol biosynthetic process	0.168138	0.843032	2	2061	7	19202	Zm00001d000113;Zm00001d051901
biological_process	GO:0051762	sesquiterpene biosynthetic process	0.168138	0.843032	2	2061	7	19202	Zm00001d038030;Zm00001d043026
biological_process	GO:0009658	chloroplast organization	0.172895	0.843032	14	2061	99	19202	Zm00001d002550;Zm00001d007328;Zm00001d007581;Zm00001d015585;Zm00001d017130;Zm00001d018065;Zm00001d020256;Zm00001d029242;Zm00001d031533;Zm00001d035191;Zm00001d038642;Zm00001d042978;Zm00001d044291;Zm00001d044594
biological_process	GO:0006970	response to osmotic stress	0.174679	0.843032	13	2061	91	19202	Zm00001d006591;Zm00001d007068;Zm00001d010092;Zm00001d010652;Zm00001d015066;Zm00001d018088;Zm00001d028311;Zm00001d028953;Zm00001d039362;Zm00001d040461;Zm00001d044179;Zm00001d047568;Zm00001d052194
biological_process	GO:0002682	regulation of immune system process	0.182284	0.843032	4	2061	21	19202	Zm00001d011757;Zm00001d020487;Zm00001d044179;Zm00001d049525
biological_process	GO:0010941	regulation of cell death	0.182284	0.843032	4	2061	21	19202	NewGene_12943;Zm00001d000113;Zm00001d020487;Zm00001d049525
biological_process	GO:0007004	telomere maintenance via telomerase	0.184112	0.843032	3	2061	14	19202	Zm00001d005502;Zm00001d017114;Zm00001d048086
biological_process	GO:0007568	aging	0.184112	0.843032	3	2061	14	19202	Zm00001d022569;Zm00001d028808;Zm00001d038029
biological_process	GO:0007584	response to nutrient	0.184112	0.843032	3	2061	14	19202	Zm00001d003931;Zm00001d029515;Zm00001d033167
biological_process	GO:0019375	galactolipid biosynthetic process	0.184112	0.843032	3	2061	14	19202	Zm00001d038389;Zm00001d043881;Zm00001d053174
biological_process	GO:0031349	positive regulation of defense response	0.184112	0.843032	3	2061	14	19202	Zm00001d044179;Zm00001d044463;Zm00001d049525
biological_process	GO:0046274	lignin catabolic process	0.184112	0.843032	3	2061	14	19202	Zm00001d012477;Zm00001d042905;Zm00001d043019
biological_process	GO:0060341	regulation of cellular localization	0.184112	0.843032	3	2061	14	19202	Zm00001d006454;Zm00001d023544;Zm00001d041877
biological_process	GO:0062012	regulation of small molecule metabolic process	0.184112	0.843032	3	2061	14	19202	Zm00001d007522;Zm00001d038642;Zm00001d053416
biological_process	GO:0009734	auxin-activated signaling pathway	0.185314	0.843032	19	2061	142	19202	Zm00001d000288;Zm00001d003160;Zm00001d005830;Zm00001d013071;Zm00001d014507;Zm00001d017658;Zm00001d018088;Zm00001d018256;Zm00001d018414;Zm00001d018973;Zm00001d027877;Zm00001d038784;Zm00001d039362;Zm00001d041418;Zm00001d042267;Zm00001d043515;Zm00001d046893;Zm00001d049141;Zm00001d049295
biological_process	GO:0009826	unidimensional cell growth	0.190295	0.843032	9	2061	60	19202	Zm00001d001982;Zm00001d002121;Zm00001d011156;Zm00001d011294;Zm00001d012212;Zm00001d012254;Zm00001d015213;Zm00001d029899;Zm00001d034898
biological_process	GO:0009640	photomorphogenesis	0.194655	0.843032	5	2061	29	19202	Zm00001d003195;Zm00001d014765;Zm00001d025957;Zm00001d036214;Zm00001d051018
biological_process	GO:0009753	response to jasmonic acid	0.194655	0.843032	5	2061	29	19202	NewGene_3672;Zm00001d006591;Zm00001d028313;Zm00001d028816;Zm00001d053174
biological_process	GO:0031669	cellular response to nutrient levels	0.194655	0.843032	5	2061	29	19202	NewGene_12943;Zm00001d003931;Zm00001d029515;Zm00001d033167;Zm00001d038642
biological_process	GO:0048278	vesicle docking	0.194655	0.843032	5	2061	29	19202	Zm00001d007902;Zm00001d013323;Zm00001d033919;Zm00001d034365;Zm00001d035331
biological_process	GO:0034976	response to endoplasmic reticulum stress	0.200743	0.843032	6	2061	37	19202	Zm00001d007042;Zm00001d019461;Zm00001d019792;Zm00001d028108;Zm00001d052215;Zm00001d052947
biological_process	GO:0000455	enzyme-directed rRNA pseudouridine synthesis	0.20315	0.843032	1	2061	2	19202	Zm00001d036396
biological_process	GO:0000741	karyogamy	0.20315	0.843032	1	2061	2	19202	Zm00001d039262
biological_process	GO:0001561	fatty acid alpha-oxidation	0.20315	0.843032	1	2061	2	19202	Zm00001d008739
biological_process	GO:0002926	tRNA wobble base 5-methoxycarbonylmethyl-2-thiouridinylation	0.20315	0.843032	1	2061	2	19202	Zm00001d003621
biological_process	GO:0006114	glycerol biosynthetic process	0.20315	0.843032	1	2061	2	19202	Zm00001d024155
biological_process	GO:0006223	uracil salvage	0.20315	0.843032	1	2061	2	19202	Zm00001d024109
biological_process	GO:0006551	leucine metabolic process	0.20315	0.843032	1	2061	2	19202	Zm00001d014383
biological_process	GO:0006667	sphinganine metabolic process	0.20315	0.843032	1	2061	2	19202	Zm00001d000113
biological_process	GO:0006684	sphingomyelin metabolic process	0.20315	0.843032	1	2061	2	19202	Zm00001d000113
biological_process	GO:0006686	sphingomyelin biosynthetic process	0.20315	0.843032	1	2061	2	19202	Zm00001d000113
biological_process	GO:0006844	acyl carnitine transport	0.20315	0.843032	1	2061	2	19202	Zm00001d008974
biological_process	GO:0006915	apoptotic process	0.20315	0.843032	1	2061	2	19202	NewGene_12943
biological_process	GO:0009652	thigmotropism	0.20315	0.843032	1	2061	2	19202	Zm00001d032565
biological_process	GO:0009961	response to 1-aminocyclopropane-1-carboxylic acid	0.20315	0.843032	1	2061	2	19202	Zm00001d006591
biological_process	GO:0010191	mucilage metabolic process	0.20315	0.843032	1	2061	2	19202	Zm00001d018460
biological_process	GO:0010272	response to silver ion	0.20315	0.843032	1	2061	2	19202	Zm00001d018460
biological_process	GO:0010338	leaf formation	0.20315	0.843032	1	2061	2	19202	Zm00001d030737
biological_process	GO:0010381	peroxisome-chloroplast membrane tethering	0.20315	0.843032	1	2061	2	19202	Zm00001d052507
biological_process	GO:0010393	galacturonan metabolic process	0.20315	0.843032	1	2061	2	19202	Zm00001d018460
biological_process	GO:0010438	cellular response to sulfur starvation	0.20315	0.843032	1	2061	2	19202	Zm00001d038642
biological_process	GO:0010478	chlororespiration	0.20315	0.843032	1	2061	2	19202	Zm00001d013781
biological_process	GO:0010492	maintenance of shoot apical meristem identity	0.20315	0.843032	1	2061	2	19202	Zm00001d029573
biological_process	GO:0010599	production of lsiRNA involved in RNA interference	0.20315	0.843032	1	2061	2	19202	Zm00001d029573
biological_process	GO:0010676	positive regulation of cellular carbohydrate metabolic process	0.20315	0.843032	1	2061	2	19202	Zm00001d053416
biological_process	GO:0010777	meiotic mismatch repair involved in reciprocal meiotic recombination	0.20315	0.843032	1	2061	2	19202	Zm00001d006382
biological_process	GO:0010906	regulation of glucose metabolic process	0.20315	0.843032	1	2061	2	19202	Zm00001d053416
biological_process	GO:0010921	regulation of phosphatase activity	0.20315	0.843032	1	2061	2	19202	Zm00001d004810
biological_process	GO:0016095	polyprenol catabolic process	0.20315	0.843032	1	2061	2	19202	Zm00001d002600
biological_process	GO:0016239	positive regulation of macroautophagy	0.20315	0.843032	1	2061	2	19202	Zm00001d000113
biological_process	GO:0017198	N-terminal peptidyl-serine acetylation	0.20315	0.843032	1	2061	2	19202	Zm00001d026391
biological_process	GO:0018002	N-terminal peptidyl-glutamic acid acetylation	0.20315	0.843032	1	2061	2	19202	Zm00001d026391
biological_process	GO:0018160	peptidyl-pyrromethane cofactor linkage	0.20315	0.843032	1	2061	2	19202	Zm00001d053807
biological_process	GO:0019433	triglyceride catabolic process	0.20315	0.843032	1	2061	2	19202	Zm00001d013014
biological_process	GO:0022417	protein maturation by protein folding	0.20315	0.843032	1	2061	2	19202	Zm00001d002954
biological_process	GO:0030187	melatonin biosynthetic process	0.20315	0.843032	1	2061	2	19202	Zm00001d034969
biological_process	GO:0030834	regulation of actin filament depolymerization	0.20315	0.843032	1	2061	2	19202	Zm00001d041515
biological_process	GO:0031365	N-terminal protein amino acid modification	0.20315	0.843032	1	2061	2	19202	Zm00001d011445
biological_process	GO:0033131	regulation of glucokinase activity	0.20315	0.843032	1	2061	2	19202	Zm00001d053416
biological_process	GO:0033133	positive regulation of glucokinase activity	0.20315	0.843032	1	2061	2	19202	Zm00001d053416
biological_process	GO:0035305	negative regulation of dephosphorylation	0.20315	0.843032	1	2061	2	19202	Zm00001d004810
biological_process	GO:0035372	protein localization to microtubule	0.20315	0.843032	1	2061	2	19202	Zm00001d032565
biological_process	GO:0042246	tissue regeneration	0.20315	0.843032	1	2061	2	19202	Zm00001d026560
biological_process	GO:0043200	response to amino acid	0.20315	0.843032	1	2061	2	19202	Zm00001d006591
biological_process	GO:0043686	co-translational protein modification	0.20315	0.843032	1	2061	2	19202	Zm00001d011445
biological_process	GO:0043687	post-translational protein modification	0.20315	0.843032	1	2061	2	19202	Zm00001d018637
biological_process	GO:0044126	obsolete regulation of growth of symbiont in host	0.20315	0.843032	1	2061	2	19202	Zm00001d021901
biological_process	GO:0044130	obsolete negative regulation of growth of symbiont in host	0.20315	0.843032	1	2061	2	19202	Zm00001d021901
biological_process	GO:0044144	obsolete modulation of growth of symbiont involved in interaction with host	0.20315	0.843032	1	2061	2	19202	Zm00001d021901
biological_process	GO:0044146	obsolete negative regulation of growth of symbiont involved in interaction with host	0.20315	0.843032	1	2061	2	19202	Zm00001d021901
biological_process	GO:0045041	protein import into mitochondrial intermembrane space	0.20315	0.843032	1	2061	2	19202	Zm00001d002954
biological_process	GO:0045913	positive regulation of carbohydrate metabolic process	0.20315	0.843032	1	2061	2	19202	Zm00001d053416
biological_process	GO:0046208	spermine catabolic process	0.20315	0.843032	1	2061	2	19202	Zm00001d001883
biological_process	GO:0046503	glycerolipid catabolic process	0.20315	0.843032	1	2061	2	19202	Zm00001d013014
biological_process	GO:0046511	sphinganine biosynthetic process	0.20315	0.843032	1	2061	2	19202	Zm00001d000113
biological_process	GO:0046898	response to cycloheximide	0.20315	0.843032	1	2061	2	19202	Zm00001d018460
biological_process	GO:0046951	ketone body biosynthetic process	0.20315	0.843032	1	2061	2	19202	Zm00001d008271
biological_process	GO:0048250	iron import into the mitochondrion	0.20315	0.843032	1	2061	2	19202	Zm00001d047709
biological_process	GO:0048359	mucilage metabolic process involved in seed coat development	0.20315	0.843032	1	2061	2	19202	Zm00001d018460
biological_process	GO:0048465	corolla development	0.20315	0.843032	1	2061	2	19202	Zm00001d013732
biological_process	GO:0048639	positive regulation of developmental growth	0.20315	0.843032	1	2061	2	19202	Zm00001d018460
biological_process	GO:0050688	regulation of defense response to virus	0.20315	0.843032	1	2061	2	19202	Zm00001d046450
biological_process	GO:0051693	actin filament capping	0.20315	0.843032	1	2061	2	19202	Zm00001d041515
biological_process	GO:0052546	cell wall pectin metabolic process	0.20315	0.843032	1	2061	2	19202	Zm00001d011156
biological_process	GO:0060359	response to ammonium ion	0.20315	0.843032	1	2061	2	19202	NewGene_3611
biological_process	GO:0060992	response to fungicide	0.20315	0.843032	1	2061	2	19202	Zm00001d018460
biological_process	GO:0071217	cellular response to external biotic stimulus	0.20315	0.843032	1	2061	2	19202	Zm00001d018460
biological_process	GO:0071244	cellular response to carbon dioxide	0.20315	0.843032	1	2061	2	19202	Zm00001d034916
biological_process	GO:0071528	tRNA re-export from nucleus	0.20315	0.843032	1	2061	2	19202	Zm00001d006845
biological_process	GO:0080001	mucilage extrusion from seed coat	0.20315	0.843032	1	2061	2	19202	Zm00001d018460
biological_process	GO:0097552	mitochondrial double-strand break repair via homologous recombination	0.20315	0.843032	1	2061	2	19202	Zm00001d002154
biological_process	GO:1901918	negative regulation of exoribonuclease activity	0.20315	0.843032	1	2061	2	19202	Zm00001d028901
biological_process	GO:1902326	positive regulation of chlorophyll biosynthetic process	0.20315	0.843032	1	2061	2	19202	Zm00001d020256
biological_process	GO:1902477	regulation of defense response to bacterium, incompatible interaction	0.20315	0.843032	1	2061	2	19202	Zm00001d044179
biological_process	GO:1902479	positive regulation of defense response to bacterium, incompatible interaction	0.20315	0.843032	1	2061	2	19202	Zm00001d044179
biological_process	GO:1903299	regulation of hexokinase activity	0.20315	0.843032	1	2061	2	19202	Zm00001d053416
biological_process	GO:1903301	positive regulation of hexokinase activity	0.20315	0.843032	1	2061	2	19202	Zm00001d053416
biological_process	GO:1903602	thermospermine catabolic process	0.20315	0.843032	1	2061	2	19202	Zm00001d001883
biological_process	GO:1904502	regulation of lipophagy	0.20315	0.843032	1	2061	2	19202	Zm00001d000113
biological_process	GO:1904504	positive regulation of lipophagy	0.20315	0.843032	1	2061	2	19202	Zm00001d000113
biological_process	GO:1904825	protein localization to microtubule plus-end	0.20315	0.843032	1	2061	2	19202	Zm00001d032565
biological_process	GO:2000209	regulation of anoikis	0.20315	0.843032	1	2061	2	19202	NewGene_12943
biological_process	GO:0071229	cellular response to acid chemical	0.204097	0.843032	8	2061	53	19202	NewGene_3672;Zm00001d006626;Zm00001d007068;Zm00001d010652;Zm00001d011757;Zm00001d017461;Zm00001d028313;Zm00001d053174
biological_process	GO:0006032	chitin catabolic process	0.205155	0.843032	4	2061	22	19202	Zm00001d025199;Zm00001d027525;Zm00001d036366;Zm00001d036370
biological_process	GO:0030029	actin filament-based process	0.205155	0.843032	4	2061	22	19202	Zm00001d003272;Zm00001d011294;Zm00001d025699;Zm00001d041515
biological_process	GO:1901699	cellular response to nitrogen compound	0.205155	0.843032	4	2061	22	19202	Zm00001d003931;Zm00001d017461;Zm00001d029515;Zm00001d033167
biological_process	GO:0006275	regulation of DNA replication	0.208946	0.843032	2	2061	8	19202	Zm00001d015064;Zm00001d051995
biological_process	GO:0006782	protoporphyrinogen IX biosynthetic process	0.208946	0.843032	2	2061	8	19202	Zm00001d008203;Zm00001d032532
biological_process	GO:0006999	nuclear pore organization	0.208946	0.843032	2	2061	8	19202	Zm00001d017625;Zm00001d051474
biological_process	GO:0007283	spermatogenesis	0.208946	0.843032	2	2061	8	19202	Zm00001d010092;Zm00001d015066
biological_process	GO:0009808	lignin metabolic process	0.208946	0.843032	2	2061	8	19202	Zm00001d012510;Zm00001d053174
biological_process	GO:0010948	negative regulation of cell cycle process	0.208946	0.843032	2	2061	8	19202	Zm00001d010092;Zm00001d015066
biological_process	GO:0030198	extracellular matrix organization	0.208946	0.843032	2	2061	8	19202	Zm00001d017992;Zm00001d044771
biological_process	GO:0031033	myosin filament organization	0.208946	0.843032	2	2061	8	19202	Zm00001d003272;Zm00001d025699
biological_process	GO:0031222	arabinan catabolic process	0.208946	0.843032	2	2061	8	19202	Zm00001d009060;Zm00001d052792
biological_process	GO:0035435	phosphate ion transmembrane transport	0.208946	0.843032	2	2061	8	19202	Zm00001d020702;Zm00001d031833
biological_process	GO:0046165	alcohol biosynthetic process	0.208946	0.843032	2	2061	8	19202	Zm00001d000113;Zm00001d051901
biological_process	GO:0046622	positive regulation of organ growth	0.208946	0.843032	2	2061	8	19202	Zm00001d025490;Zm00001d038201
biological_process	GO:0048564	photosystem I assembly	0.208946	0.843032	2	2061	8	19202	Zm00001d017751;Zm00001d046362
biological_process	GO:0051983	regulation of chromosome segregation	0.208946	0.843032	2	2061	8	19202	Zm00001d010092;Zm00001d015066
biological_process	GO:0052543	callose deposition in cell wall	0.208946	0.843032	2	2061	8	19202	Zm00001d029539;Zm00001d043361
biological_process	GO:0140013	meiotic nuclear division	0.208946	0.843032	2	2061	8	19202	Zm00001d010092;Zm00001d015066
biological_process	GO:1901031	regulation of response to reactive oxygen species	0.208946	0.843032	2	2061	8	19202	Zm00001d016926;Zm00001d049525
biological_process	GO:1901421	positive regulation of response to alcohol	0.208946	0.843032	2	2061	8	19202	Zm00001d039362;Zm00001d044179
biological_process	GO:1905959	positive regulation of cellular response to alcohol	0.208946	0.843032	2	2061	8	19202	Zm00001d039362;Zm00001d044179
biological_process	GO:0006152	purine nucleoside catabolic process	0.212925	0.84745	3	2061	15	19202	Zm00001d005337;Zm00001d019279;Zm00001d049948
biological_process	GO:0006574	valine catabolic process	0.212925	0.84745	3	2061	15	19202	Zm00001d014383;Zm00001d023779;Zm00001d046456
biological_process	GO:0008283	cell population proliferation	0.212925	0.84745	3	2061	15	19202	Zm00001d009320;Zm00001d018727;Zm00001d052500
biological_process	GO:0009809	lignin biosynthetic process	0.212925	0.84745	3	2061	15	19202	Zm00001d045043;Zm00001d051938;Zm00001d053174
biological_process	GO:0034497	protein localization to phagophore assembly site	0.212925	0.84745	3	2061	15	19202	Zm00001d004856;Zm00001d028417;Zm00001d042215
biological_process	GO:0045943	positive regulation of transcription by RNA polymerase I	0.212925	0.84745	3	2061	15	19202	Zm00001d001937;Zm00001d019200;Zm00001d026541
biological_process	GO:0009605	response to external stimulus	0.213714	0.848676	22	2061	171	19202	NewGene_12943;NewGene_3672;Zm00001d003931;Zm00001d004440;Zm00001d006591;Zm00001d007068;Zm00001d011757;Zm00001d018460;Zm00001d020487;Zm00001d021901;Zm00001d022569;Zm00001d025281;Zm00001d028056;Zm00001d028313;Zm00001d028808;Zm00001d029515;Zm00001d033167;Zm00001d038029;Zm00001d038642;Zm00001d044463;Zm00001d047470;Zm00001d049525
biological_process	GO:0045893	positive regulation of transcription, DNA-templated	0.215615	0.854298	28	2061	223	19202	Zm00001d000112;Zm00001d001937;Zm00001d003931;Zm00001d005578;Zm00001d008665;Zm00001d010048;Zm00001d011843;Zm00001d012719;Zm00001d018571;Zm00001d020025;Zm00001d021934;Zm00001d026541;Zm00001d027679;Zm00001d028879;Zm00001d029515;Zm00001d031882;Zm00001d033167;Zm00001d033390;Zm00001d035408;Zm00001d035440;Zm00001d036392;Zm00001d042609;Zm00001d042721;Zm00001d043420;Zm00001d044546;Zm00001d047921;Zm00001d0…
biological_process	GO:0006508	proteolysis	0.225498	0.888857	33	2061	268	19202	Zm00001d001835;Zm00001d003373;Zm00001d004734;Zm00001d006330;Zm00001d006525;Zm00001d006526;Zm00001d007753;Zm00001d007915;Zm00001d010092;Zm00001d011366;Zm00001d011903;Zm00001d012199;Zm00001d012633;Zm00001d013865;Zm00001d015066;Zm00001d017866;Zm00001d017869;Zm00001d019461;Zm00001d021677;Zm00001d022078;Zm00001d022600;Zm00001d025541;Zm00001d027965;Zm00001d028591;Zm00001d042475;Zm00001d043723;Zm00001d0…
biological_process	GO:0044255	cellular lipid metabolic process	0.23097	0.888857	9	2061	63	19202	Zm00001d000113;Zm00001d004500;Zm00001d005745;Zm00001d013014;Zm00001d023521;Zm00001d038389;Zm00001d045311;Zm00001d052507;Zm00001d053174
biological_process	GO:0006541	glutamine metabolic process	0.236478	0.888857	6	2061	39	19202	NewGene_3611;Zm00001d009631;Zm00001d011486;Zm00001d039081;Zm00001d044024;Zm00001d044608
biological_process	GO:0040007	growth	0.240953	0.888857	10	2061	72	19202	NewGene_3611;Zm00001d000113;Zm00001d001982;Zm00001d010855;Zm00001d011294;Zm00001d012254;Zm00001d015213;Zm00001d026560;Zm00001d029899;Zm00001d036755
biological_process	GO:0000819	sister chromatid segregation	0.242604	0.888857	3	2061	16	19202	Zm00001d010092;Zm00001d015066;Zm00001d016122
biological_process	GO:0006458	'de novo' protein folding	0.242604	0.888857	3	2061	16	19202	NewGene_10447;Zm00001d019461;Zm00001d052947
biological_process	GO:0046467	membrane lipid biosynthetic process	0.242604	0.888857	3	2061	16	19202	Zm00001d000113;Zm00001d016926;Zm00001d053174
biological_process	GO:0051084	'de novo' posttranslational protein folding	0.242604	0.888857	3	2061	16	19202	NewGene_10447;Zm00001d019461;Zm00001d052947
biological_process	GO:0051788	response to misfolded protein	0.242604	0.888857	3	2061	16	19202	Zm00001d019461;Zm00001d043903;Zm00001d052947
biological_process	GO:0008643	carbohydrate transport	0.249137	0.888857	8	2061	56	19202	Zm00001d000222;Zm00001d003012;Zm00001d007365;Zm00001d015914;Zm00001d023673;Zm00001d029135;Zm00001d035601;Zm00001d043735
biological_process	GO:0014070	response to organic cyclic compound	0.249137	0.888857	8	2061	56	19202	Zm00001d001982;Zm00001d006591;Zm00001d018088;Zm00001d018335;Zm00001d018460;Zm00001d039362;Zm00001d043023;Zm00001d050227
biological_process	GO:0033993	response to lipid	0.25048	0.888857	13	2061	98	19202	Zm00001d001953;Zm00001d001982;Zm00001d006591;Zm00001d006626;Zm00001d010652;Zm00001d011757;Zm00001d018088;Zm00001d018335;Zm00001d028416;Zm00001d039362;Zm00001d043023;Zm00001d047917;Zm00001d050227
biological_process	GO:0002758	innate immune response-activating signal transduction	0.25058	0.888857	2	2061	9	19202	Zm00001d004022;Zm00001d015638
biological_process	GO:0006081	cellular aldehyde metabolic process	0.25058	0.888857	2	2061	9	19202	Zm00001d004731;Zm00001d023580
biological_process	GO:0006109	regulation of carbohydrate metabolic process	0.25058	0.888857	2	2061	9	19202	Zm00001d038642;Zm00001d053416
biological_process	GO:0006521	regulation of cellular amino acid metabolic process	0.25058	0.888857	2	2061	9	19202	Zm00001d007522;Zm00001d027963
biological_process	GO:0006625	protein targeting to peroxisome	0.25058	0.888857	2	2061	9	19202	Zm00001d002954;Zm00001d052507
biological_process	GO:0010584	pollen exine formation	0.25058	0.888857	2	2061	9	19202	Zm00001d038400;Zm00001d048337
biological_process	GO:0019985	translesion synthesis	0.25058	0.888857	2	2061	9	19202	Zm00001d021365;Zm00001d044437
biological_process	GO:0042762	regulation of sulfur metabolic process	0.25058	0.888857	2	2061	9	19202	Zm00001d007522;Zm00001d038642
biological_process	GO:0043009	chordate embryonic development	0.25058	0.888857	2	2061	9	19202	Zm00001d010092;Zm00001d015066
biological_process	GO:0048015	phosphatidylinositol-mediated signaling	0.25058	0.888857	2	2061	9	19202	Zm00001d028746;Zm00001d047447
biological_process	GO:0048024	regulation of mRNA splicing, via spliceosome	0.25058	0.888857	2	2061	9	19202	Zm00001d029303;Zm00001d051139
biological_process	GO:0070507	regulation of microtubule cytoskeleton organization	0.25058	0.888857	2	2061	9	19202	Zm00001d010092;Zm00001d015066
biological_process	GO:1902584	positive regulation of response to water deprivation	0.25058	0.888857	2	2061	9	19202	Zm00001d010855;Zm00001d042609
biological_process	GO:0009991	response to extracellular stimulus	0.255028	0.888857	6	2061	40	19202	NewGene_12943;Zm00001d003931;Zm00001d007068;Zm00001d029515;Zm00001d033167;Zm00001d038642
biological_process	GO:0046677	response to antibiotic	0.255028	0.888857	6	2061	40	19202	Zm00001d006591;Zm00001d016735;Zm00001d018460;Zm00001d022569;Zm00001d028808;Zm00001d038029
biological_process	GO:0009617	response to bacterium	0.259702	0.888857	9	2061	65	19202	NewGene_3672;Zm00001d006591;Zm00001d018460;Zm00001d020487;Zm00001d028056;Zm00001d028313;Zm00001d028816;Zm00001d044463;Zm00001d047470
biological_process	GO:0071495	cellular response to endogenous stimulus	0.262172	0.888857	11	2061	82	19202	NewGene_3672;Zm00001d003931;Zm00001d006626;Zm00001d010652;Zm00001d011757;Zm00001d018088;Zm00001d028313;Zm00001d029515;Zm00001d033167;Zm00001d039362;Zm00001d053174
biological_process	GO:0016125	sterol metabolic process	0.269668	0.888857	7	2061	49	19202	Zm00001d011117;Zm00001d013629;Zm00001d028282;Zm00001d028694;Zm00001d039384;Zm00001d047830;Zm00001d049299
biological_process	GO:0007129	synapsis	0.272885	0.888857	3	2061	17	19202	Zm00001d006382;Zm00001d010092;Zm00001d015066
biological_process	GO:0009694	jasmonic acid metabolic process	0.272885	0.888857	3	2061	17	19202	Zm00001d006825;Zm00001d011377;Zm00001d011917
biological_process	GO:0010150	leaf senescence	0.272885	0.888857	3	2061	17	19202	Zm00001d022569;Zm00001d028808;Zm00001d038029
biological_process	GO:0097306	cellular response to alcohol	0.272885	0.888857	3	2061	17	19202	Zm00001d006626;Zm00001d010652;Zm00001d011757
biological_process	GO:0098813	nuclear chromosome segregation	0.272885	0.888857	3	2061	17	19202	Zm00001d010092;Zm00001d015066;Zm00001d016122
biological_process	GO:0010035	response to inorganic substance	0.274124	0.888857	13	2061	100	19202	NewGene_3611;Zm00001d007068;Zm00001d010652;Zm00001d016735;Zm00001d016911;Zm00001d017461;Zm00001d018460;Zm00001d019792;Zm00001d022569;Zm00001d028808;Zm00001d038029;Zm00001d044874;Zm00001d047470
biological_process	GO:0007059	chromosome segregation	0.277097	0.888857	5	2061	33	19202	Zm00001d010092;Zm00001d015066;Zm00001d016122;Zm00001d041956;Zm00001d050498
biological_process	GO:0070936	protein K48-linked ubiquitination	0.277832	0.888857	4	2061	25	19202	Zm00001d000390;Zm00001d021414;Zm00001d042735;Zm00001d043050
biological_process	GO:0006342	chromatin silencing	0.280778	0.888857	8	2061	58	19202	Zm00001d006213;Zm00001d012837;Zm00001d013392;Zm00001d019045;Zm00001d021300;Zm00001d021706;Zm00001d023901;Zm00001d033822
biological_process	GO:0010154	fruit development	0.282259	0.888857	10	2061	75	19202	Zm00001d000113;Zm00001d006090;Zm00001d018452;Zm00001d018460;Zm00001d019792;Zm00001d034882;Zm00001d036755;Zm00001d044388;Zm00001d052507;Zm00001d053172
biological_process	GO:1901701	cellular response to oxygen-containing compound	0.282259	0.888857	10	2061	75	19202	NewGene_3672;Zm00001d006626;Zm00001d007068;Zm00001d010652;Zm00001d011757;Zm00001d017461;Zm00001d018088;Zm00001d028313;Zm00001d039362;Zm00001d053174
biological_process	GO:0000002	mitochondrial genome maintenance	0.288687	0.888857	1	2061	3	19202	Zm00001d042137
biological_process	GO:0002011	morphogenesis of an epithelial sheet	0.288687	0.888857	1	2061	3	19202	Zm00001d011294
biological_process	GO:0006218	uridine catabolic process	0.288687	0.888857	1	2061	3	19202	Zm00001d049948
biological_process	GO:0006382	adenosine to inosine editing	0.288687	0.888857	1	2061	3	19202	Zm00001d001987
biological_process	GO:0006536	glutamate metabolic process	0.288687	0.888857	1	2061	3	19202	NewGene_3611
biological_process	GO:0006561	proline biosynthetic process	0.288687	0.888857	1	2061	3	19202	Zm00001d008974
biological_process	GO:0006638	neutral lipid metabolic process	0.288687	0.888857	1	2061	3	19202	Zm00001d013014
biological_process	GO:0006639	acylglycerol metabolic process	0.288687	0.888857	1	2061	3	19202	Zm00001d013014
biological_process	GO:0006670	sphingosine metabolic process	0.288687	0.888857	1	2061	3	19202	Zm00001d000113
biological_process	GO:0006729	tetrahydrobiopterin biosynthetic process	0.288687	0.888857	1	2061	3	19202	Zm00001d026531
biological_process	GO:0007043	cell-cell junction assembly	0.288687	0.888857	1	2061	3	19202	Zm00001d052757
biological_process	GO:0007219	Notch signaling pathway	0.288687	0.888857	1	2061	3	19202	Zm00001d013747
biological_process	GO:0009164	nucleoside catabolic process	0.288687	0.888857	1	2061	3	19202	Zm00001d049948
biological_process	GO:0009303	rRNA transcription	0.288687	0.888857	1	2061	3	19202	NewGene_12943
biological_process	GO:0009559	embryo sac central cell differentiation	0.288687	0.888857	1	2061	3	19202	Zm00001d039262
biological_process	GO:0010019	chloroplast-nucleus signaling pathway	0.288687	0.888857	1	2061	3	19202	Zm00001d030624
biological_process	GO:0010024	phytochromobilin biosynthetic process	0.288687	0.888857	1	2061	3	19202	Zm00001d011876
biological_process	GO:0010115	regulation of abscisic acid biosynthetic process	0.288687	0.888857	1	2061	3	19202	Zm00001d028024
biological_process	GO:0010232	vascular transport	0.288687	0.888857	1	2061	3	19202	Zm00001d025136
biological_process	GO:0010233	phloem transport	0.288687	0.888857	1	2061	3	19202	Zm00001d025136
biological_process	GO:0010258	NADH dehydrogenase complex (plastoquinone) assembly	0.288687	0.888857	1	2061	3	19202	Zm00001d042620
biological_process	GO:0010270	photosystem II oxygen evolving complex assembly	0.288687	0.888857	1	2061	3	19202	Zm00001d040804
biological_process	GO:0010363	regulation of plant-type hypersensitive response	0.288687	0.888857	1	2061	3	19202	Zm00001d049525
biological_process	GO:0010447	response to acidic pH	0.288687	0.888857	1	2061	3	19202	Zm00001d016911
biological_process	GO:0015853	adenine transport	0.288687	0.888857	1	2061	3	19202	Zm00001d007251
biological_process	GO:0015854	guanine transport	0.288687	0.888857	1	2061	3	19202	Zm00001d007251
biological_process	GO:0015919	peroxisomal membrane transport	0.288687	0.888857	1	2061	3	19202	Zm00001d052507
biological_process	GO:0016241	regulation of macroautophagy	0.288687	0.888857	1	2061	3	19202	Zm00001d000113
biological_process	GO:0019367	fatty acid elongation, saturated fatty acid	0.288687	0.888857	1	2061	3	19202	Zm00001d041220
biological_process	GO:0019408	dolichol biosynthetic process	0.288687	0.888857	1	2061	3	19202	Zm00001d002600
biological_process	GO:0030091	protein repair	0.288687	0.888857	1	2061	3	19202	Zm00001d037273
biological_process	GO:0030835	negative regulation of actin filament depolymerization	0.288687	0.888857	1	2061	3	19202	Zm00001d041515
biological_process	GO:0031099	regeneration	0.288687	0.888857	1	2061	3	19202	Zm00001d026560
[truncated: 2,431 more rows]
