# Supplementary material for: Transcriptome Analysis Reveals POD as an Important Indicator for Assessing Low-Temperature Tolerance in Maize Radicles during Germination
Source: Plants (Basel). 2024 May 14;13(10):1362. doi: 10.3390/plants13101362 (PMC11125230; doi:10.3390/plants13101362)
Supplement: Supplementary file 1 [file plants-13-01362-s001.zip › Supplementary_table_6.xlsx]

## Sheet: DCT vs. DTS
Supplemental Table S6. KEGG enrichment analysis of differentially expressed genes(DEGs) under control and low temperature stress in DCT vs. DTS.
Pathway	Out (1565)	All (12704)	P-value	Q-value	Pathway ID	Genes
Plant-pathogen interaction	187	891	2.30412e-14	2.69218e-12	ko04626	NewGene_1565;NewGene_6112;Zm00001d002019;Zm00001d002175;Zm00001d002287;Zm00001d002540;Zm00001d002802;Zm00001d003048;Zm00001d003212;Zm00001d003363;Zm00001d003614;Zm00001d003639;Zm00001d004086;Zm00001d004089;Zm00001d004559;Zm00001d004698;Zm00001d004706;Zm00001d004818;Zm00001d004972;Zm00001d005203;Zm00001d005622;Zm00001d005682;Zm00001d005749;Zm00001d005766;Zm00001d005895;Zm00001d007015;Zm00001d00743…
Plant hormone signal transduction	184	949	6.16209e-11	3.59996e-09	ko04075	NewGene_8361;Zm00001d000358;Zm00001d000408;Zm00001d001865;Zm00001d001877;Zm00001d001963;Zm00001d001964;Zm00001d002019;Zm00001d002410;Zm00001d002757;Zm00001d003604;Zm00001d003657;Zm00001d004089;Zm00001d004697;Zm00001d005293;Zm00001d005609;Zm00001d005726;Zm00001d005813;Zm00001d006274;Zm00001d006551;Zm00001d006701;Zm00001d006744;Zm00001d006753;Zm00001d007395;Zm00001d008444;Zm00001d008465;Zm00001d008…
MAPK signaling pathway - plant	125	621	9.7237e-09	3.78712e-07	ko04016	NewGene_6112;Zm00001d000408;Zm00001d002019;Zm00001d002068;Zm00001d002287;Zm00001d002452;Zm00001d003228;Zm00001d003604;Zm00001d004086;Zm00001d004089;Zm00001d004635;Zm00001d005609;Zm00001d005749;Zm00001d005766;Zm00001d005895;Zm00001d007015;Zm00001d007430;Zm00001d008465;Zm00001d008468;Zm00001d009013;Zm00001d009694;Zm00001d009772;Zm00001d010399;Zm00001d010448;Zm00001d010507;Zm00001d010596;Zm00001d011…
Glutathione metabolism	47	194	3.09423e-06	8.72923e-05	ko00480	Zm00001d002704;Zm00001d003164;Zm00001d007661;Zm00001d007667;Zm00001d010554;Zm00001d010950;Zm00001d011035;Zm00001d016469;Zm00001d016551;Zm00001d017119;Zm00001d018220;Zm00001d021470;Zm00001d022278;Zm00001d022312;Zm00001d025047;Zm00001d025822;Zm00001d026154;Zm00001d027557;Zm00001d028692;Zm00001d028693;Zm00001d029652;Zm00001d029696;Zm00001d029699;Zm00001d029702;Zm00001d029703;Zm00001d029708;Zm00001d0…
Phenylpropanoid biosynthesis	80	395	3.73548e-06	8.72923e-05	ko00940	NewGene_14128;NewGene_9552;Zm00001d002004;Zm00001d002346;Zm00001d003015;Zm00001d003317;Zm00001d003381;Zm00001d005688;Zm00001d005998;Zm00001d006097;Zm00001d006933;Zm00001d007606;Zm00001d008299;Zm00001d008332;Zm00001d008898;Zm00001d009140;Zm00001d010064;Zm00001d010218;Zm00001d010924;Zm00001d011446;Zm00001d012510;Zm00001d012982;Zm00001d014341;Zm00001d015513;Zm00001d015618;Zm00001d016185;Zm00001d0164…
ABC transporters	37	150	2.20233e-05	0.000428876	ko02010	NewGene_11474;Zm00001d007328;Zm00001d008733;Zm00001d009448;Zm00001d011006;Zm00001d011315;Zm00001d011644;Zm00001d012438;Zm00001d012819;Zm00001d019951;Zm00001d020134;Zm00001d025703;Zm00001d028689;Zm00001d029218;Zm00001d031447;Zm00001d032279;Zm00001d034940;Zm00001d036927;Zm00001d036986;Zm00001d038068;Zm00001d039631;Zm00001d042953;Zm00001d043598;Zm00001d043762;Zm00001d043766;Zm00001d044442;Zm00001d04…
Starch and sucrose metabolism	81	433	6.6045e-05	0.00110241	ko00500	Zm00001d000002;Zm00001d000117;Zm00001d001781;Zm00001d001943;Zm00001d001944;Zm00001d002536;Zm00001d003317;Zm00001d003784;Zm00001d004763;Zm00001d005658;Zm00001d005687;Zm00001d005949;Zm00001d008273;Zm00001d008338;Zm00001d008954;Zm00001d009097;Zm00001d010039;Zm00001d010092;Zm00001d010446;Zm00001d010671;Zm00001d010755;Zm00001d013390;Zm00001d014083;Zm00001d014150;Zm00001d015066;Zm00001d017502;Zm00001d0…
Diterpenoid biosynthesis	16	57	0.00107356	0.0156796	ko00904	Zm00001d003841;Zm00001d007918;Zm00001d012212;Zm00001d012712;Zm00001d018617;Zm00001d024175;Zm00001d024514;Zm00001d024875;Zm00001d032961;Zm00001d034898;Zm00001d035994;Zm00001d037724;Zm00001d039634;Zm00001d043411;Zm00001d045135;Zm00001d046342
Monoterpenoid biosynthesis	8	21	0.00240532	0.0312269	ko00902	Zm00001d002847;Zm00001d013022;Zm00001d017381;Zm00001d025924;Zm00001d051246;Zm00001d051251;Zm00001d051254;Zm00001d051259
Benzoxazinoid biosynthesis	12	41	0.00299903	0.0350413	ko00402	Zm00001d019254;Zm00001d019256;Zm00001d024515;Zm00001d025023;Zm00001d029184;Zm00001d039575;Zm00001d048702;Zm00001d048703;Zm00001d048709;Zm00001d048710;Zm00001d049179;Zm00001d049265
Flavonoid biosynthesis	30	147	0.00346633	0.0368194	ko00941	Zm00001d001960;Zm00001d005998;Zm00001d007606;Zm00001d007869;Zm00001d012510;Zm00001d012780;Zm00001d012781;Zm00001d013725;Zm00001d014914;Zm00001d017186;Zm00001d021324;Zm00001d021757;Zm00001d022592;Zm00001d026371;Zm00001d027946;Zm00001d030548;Zm00001d031488;Zm00001d032662;Zm00001d036197;Zm00001d037073;Zm00001d038764;Zm00001d041374;Zm00001d042980;Zm00001d043174;Zm00001d043544;Zm00001d043547;Zm00001d0…

## Sheet: ZCT vs. ZTS
Table S6. KEGG enrichment analysis of differentially expressed genes(DEGs) under control and low temperature stress in ZCT vs. ZTS.
Pathway	Out(1483)	All(12704)	P-value	Q-value	PathwayID	Genes
Plant-pathogen interaction	172	891	4.70513e-12	5.64616e-10	ko04626	NewGene_1565;NewGene_6112;Zm00001d002019;Zm00001d002175;Zm00001d002282;Zm00001d002405;Zm00001d002540;Zm00001d002802;Zm00001d003048;Zm00001d003212;Zm00001d003363;Zm00001d004022;Zm00001d004086;Zm00001d004526;Zm00001d004559;Zm00001d004706;Zm00001d004972;Zm00001d005203;Zm00001d005622;Zm00001d005766;Zm00001d005895;Zm00001d006117;Zm00001d006335;Zm00001d007015;Zm00001d007311;Zm00001d007430;Zm00001d00745…
Plant hormone signal transduction	172	949	9.02198e-10	5.41319e-08	ko04075	NewGene_10780;NewGene_12463;NewGene_3672;Zm00001d000288;Zm00001d001865;Zm00001d001877;Zm00001d001963;Zm00001d001964;Zm00001d002019;Zm00001d002157;Zm00001d002302;Zm00001d002410;Zm00001d002573;Zm00001d003037;Zm00001d003598;Zm00001d003657;Zm00001d004372;Zm00001d005143;Zm00001d005609;Zm00001d005726;Zm00001d006274;Zm00001d006551;Zm00001d006721;Zm00001d006744;Zm00001d006753;Zm00001d007395;Zm00001d00747…
MAPK signaling pathway - plant	112	621	1.23234e-06	4.92935e-05	ko04016	NewGene_10780;NewGene_12463;NewGene_6112;Zm00001d002019;Zm00001d002405;Zm00001d002452;Zm00001d002708;Zm00001d003228;Zm00001d004086;Zm00001d004372;Zm00001d005609;Zm00001d005766;Zm00001d005895;Zm00001d007015;Zm00001d007430;Zm00001d007474;Zm00001d007835;Zm00001d008465;Zm00001d009013;Zm00001d009694;Zm00001d009772;Zm00001d010399;Zm00001d010448;Zm00001d010507;Zm00001d010596;Zm00001d011131;Zm00001d01113…
Phenylpropanoid biosynthesis	78	395	1.72168e-06	5.16504e-05	ko00940	NewGene_14128;Zm00001d002004;Zm00001d002902;Zm00001d003129;Zm00001d003317;Zm00001d003381;Zm00001d006097;Zm00001d007160;Zm00001d007161;Zm00001d008266;Zm00001d008299;Zm00001d008300;Zm00001d008435;Zm00001d008898;Zm00001d009140;Zm00001d009666;Zm00001d010924;Zm00001d010926;Zm00001d011443;Zm00001d012159;Zm00001d012510;Zm00001d012982;Zm00001d013269;Zm00001d014341;Zm00001d015513;Zm00001d016443;Zm00001d01…
ABC transporters	36	150	1.65393e-05	0.000396943	ko02010	Zm00001d004762;Zm00001d007328;Zm00001d008733;Zm00001d009037;Zm00001d011006;Zm00001d011644;Zm00001d012438;Zm00001d019398;Zm00001d020134;Zm00001d021647;Zm00001d025703;Zm00001d027303;Zm00001d028689;Zm00001d031447;Zm00001d032279;Zm00001d034940;Zm00001d036927;Zm00001d038068;Zm00001d039631;Zm00001d040562;Zm00001d042192;Zm00001d042953;Zm00001d043762;Zm00001d043766;Zm00001d044442;Zm00001d044443;Zm00001d0…
Mannose type O-glycan biosynthesis	11	24	3.09695e-05	0.000619391	ko00515	Zm00001d008494;Zm00001d008526;Zm00001d014722;Zm00001d015186;Zm00001d030391;Zm00001d040075;Zm00001d042490;Zm00001d046004;Zm00001d046005;Zm00001d046093;Zm00001d054000
Diterpenoid biosynthesis	18	57	5.1518e-05	0.000883166	ko00904	Zm00001d003841;Zm00001d004506;Zm00001d012212;Zm00001d012712;Zm00001d018617;Zm00001d020673;Zm00001d024175;Zm00001d024512;Zm00001d024514;Zm00001d028694;Zm00001d029519;Zm00001d032961;Zm00001d034898;Zm00001d036762;Zm00001d037565;Zm00001d037724;Zm00001d039634;Zm00001d047830
Sulfur metabolism	19	77	0.00109742	0.0164614	ko00920	NewGene_11134;Zm00001d004413;Zm00001d006467;Zm00001d007328;Zm00001d009019;Zm00001d011735;Zm00001d013296;Zm00001d013588;Zm00001d021596;Zm00001d025503;Zm00001d028154;Zm00001d033100;Zm00001d033981;Zm00001d038625;Zm00001d042367;Zm00001d043941;Zm00001d045340;Zm00001d048381;Zm00001d048785
Flavonoid biosynthesis	30	147	0.00152019	0.0202692	ko00941	Zm00001d003129;Zm00001d010521;Zm00001d012456;Zm00001d012510;Zm00001d012780;Zm00001d012781;Zm00001d012785;Zm00001d013725;Zm00001d014914;Zm00001d017186;Zm00001d018367;Zm00001d020528;Zm00001d021324;Zm00001d021329;Zm00001d022592;Zm00001d024943;Zm00001d030548;Zm00001d031488;Zm00001d036197;Zm00001d037073;Zm00001d038764;Zm00001d043174;Zm00001d043544;Zm00001d043547;Zm00001d043752;Zm00001d048870;Zm00001d0…
Starch and sucrose metabolism	71	433	0.00179603	0.0215524	ko00500	Zm00001d000117;Zm00001d001781;Zm00001d001943;Zm00001d001944;Zm00001d002536;Zm00001d003317;Zm00001d003784;Zm00001d004763;Zm00001d004933;Zm00001d005687;Zm00001d006627;Zm00001d006777;Zm00001d008273;Zm00001d008338;Zm00001d008435;Zm00001d009097;Zm00001d010092;Zm00001d010137;Zm00001d010446;Zm00001d012159;Zm00001d013269;Zm00001d013390;Zm00001d014083;Zm00001d015066;Zm00001d015292;Zm00001d017821;Zm00001d0…
