# Supplementary material for: Transcriptome Analysis Reveals POD as an Important Indicator for Assessing Low-Temperature Tolerance in Maize Radicles during Germination
Source: Plants (Basel). 2024 May 14;13(10):1362. doi: 10.3390/plants13101362 (PMC11125230; doi:10.3390/plants13101362)
Supplement: Supplementary file 1 [file plants-13-01362-s001.zip › Supplementary_table_7.xlsx]

## Sheet: Sheet1
Table S7. Homologous sequence alignment of phenylpropanoid biosynthesis pathway genes in maize radicles under low temperature stress
	Maize Gene Name	Arabidopsis thaliana Gene Name	Function and Process	References
PAL	Zm00001d017276	AT2G37040	Response to oxidative stress	Stanley Kim, H.; Yu, Y.; Snesrud, E. C.; Moy, L. P.; Linford, L. D.; Haas, B. J.; Nierman, H. W.; Quackenbush, J. Transcriptional divergence of the duplicated oxidative stress‐responsive genes in the Arabidopsis genome. The Plant Journal. 2005, 41, 212-220.
	Zm00001d003015	AT2G37040	Response to oxidative stress	Stanley Kim, H.; Yu, Y.; Snesrud, E. C.; Moy, L. P.; Linford, L. D.; Haas, B. J.; Nierman, H. W.; Quackenbush, J. Transcriptional divergence of the duplicated oxidative stress‐responsive genes in the Arabidopsis genome. The Plant Journal. 2005, 41, 212-220.
	Zm00001d017279	AT2G37040	Response to oxidative stress	Stanley Kim, H.; Yu, Y.; Snesrud, E. C.; Moy, L. P.; Linford, L. D.; Haas, B. J.; Nierman, H. W.; Quackenbush, J. Transcriptional divergence of the duplicated oxidative stress‐responsive genes in the Arabidopsis genome. The Plant Journal. 2005, 41, 212-220.
	Zm00001d051166	AT2G37040	Response to oxidative stress	Stanley Kim, H.; Yu, Y.; Snesrud, E. C.; Moy, L. P.; Linford, L. D.; Haas, B. J.; Nierman, H. W.; Quackenbush, J. Transcriptional divergence of the duplicated oxidative stress‐responsive genes in the Arabidopsis genome. The Plant Journal. 2005, 41, 212-220.
C4H	Zm00001d012510	AT2G30490	Response to wounding	Bell-Lelong, D. A.; Cusumano, J. C.; Meyer, K.; Chapple, C. Cinnamate-4-hydroxylase expression in Arabidopsis (regulation in response to development and the environment). Plant Physiol. 1997, 113, 729-738.
4CL	Zm00001d018660	AT5G63380	Jasmonic acid biosynthetic process	Schneider, K.; Kienow, L.; Schmelzer, E.; Colby, T.; Bartsch, M., Miersch, O.; Wasternack, C.; Kombrink, E.; Stuible, H. P. A new type of peroxisomal acyl-coenzyme A synthetase from Arabidopsis thaliana has the catalytic capacity to activate biosynthetic precursors of jasmonic acid. J Biol Chem. 2005, 280, 13962-13972.
	Zm00001d051529	AT1G65060	Phenylpropanoid metabolic process	Ehlting, J.; Büttner, D.; Wang, Q.; Douglas, C. J.; Somssich, I. E.; Kombrink, E. Three 4‐coumarate: coenzyme A ligases in Arabidopsis thaliana represent two evolutionarily divergent classes in angiosperms. The plant journal. 1999, 19, 9-20.
	Zm00001d011443	AT4G05160	Jasmonic acid biosynthetic process	Schneider, K.; Kienow, L.; Schmelzer, E.; Colby, T.; Bartsch, M.; Miersch, O.; Wasternack, C.; Kombrink, E.; Stuible, H. P. A new type of peroxisomal acyl-coenzyme A synthetase from Arabidopsis thaliana has the catalytic capacity to activate biosynthetic precursors of jasmonic acid. J Biol Chem. 2005, 280, 13962-13972.
HCT	Zm00001d017186	AT5G48930	Lignin biosynthetic process	Besseau, S.; Hoffmann, L.; Geoffroy, P.; Lapierre, C.; Pollet, B.; Legrand, M. Flavonoid accumulation in Arabidopsis repressed in lignin synthesis affects auxin transport and plant growth. The Plant Cell. 2007, 19, 148-162.
	Zm00001d021324	AT5G48930	Lignin biosynthetic process	Besseau, S.; Hoffmann, L.; Geoffroy, P.; Lapierre, C.; Pollet, B.; Legrand, M. Flavonoid accumulation in Arabidopsis repressed in lignin synthesis affects auxin transport and plant growth. The Plant Cell. 2007, 19, 148-162.
	Zm00001d036197	AT1G31490	Enables primary amine oxidase activity
	Zm00001d050455	AT5G48930	Lignin biosynthetic process	Besseau, S.; Hoffmann, L.; Geoffroy, P.; Lapierre, C.; Pollet, B.; Legrand, M. Flavonoid accumulation in Arabidopsis repressed in lignin synthesis affects auxin transport and plant growth. The Plant Cell. 2007, 19, 148-162.
	Zm00001d022592	AT5G48930	Lignin biosynthetic process	Besseau, S.; Hoffmann, L.; Geoffroy, P.; Lapierre, C.; Pollet, B.; Legrand, M. Flavonoid accumulation in Arabidopsis repressed in lignin synthesis affects auxin transport and plant growth. The Plant Cell. 2007, 19, 148-162.
	Zm00001d007606	AT5G41040	Suberin biosynthetic process	Molina, I., Li-Beisson, Y., Beisson, F., Ohlrogge, J. B., Pollard, M. Identification of an Arabidopsis feruloyl-coenzyme A transferase required for suberin synthesis. Plant Physiol. 2009, 151, 1317-1328.
	Zm00001d037073	AT5G48930	Lignin biosynthetic process	Besseau, S.; Hoffmann, L.; Geoffroy, P.; Lapierre, C.; Pollet, B.; Legrand, M. Flavonoid accumulation in Arabidopsis repressed in lignin synthesis affects auxin transport and plant growth. The Plant Cell. 2007, 19, 148-162.
	Zm00001d018367	AT5G48930	Lignin biosynthetic process	Besseau, S.; Hoffmann, L.; Geoffroy, P.; Lapierre, C.; Pollet, B.; Legrand, M. Flavonoid accumulation in Arabidopsis repressed in lignin synthesis affects auxin transport and plant growth. The Plant Cell. 2007, 19, 148-162.
	Zm00001d020528	AT5G48930	Lignin biosynthetic process	Besseau, S.; Hoffmann, L.; Geoffroy, P.; Lapierre, C.; Pollet, B.; Legrand, M. Flavonoid accumulation in Arabidopsis repressed in lignin synthesis affects auxin transport and plant growth. The Plant Cell. 2007, 19, 148-162.
	Zm00001d021329	AT5G48930	Lignin biosynthetic process	Besseau, S.; Hoffmann, L.; Geoffroy, P.; Lapierre, C.; Pollet, B.; Legrand, M. Flavonoid accumulation in Arabidopsis repressed in lignin synthesis affects auxin transport and plant growth. The Plant Cell. 2007, 19, 148-162.
CCR	Zm00001d008332	AT1G15950	Response to cold	Carpenter, C. D.; Kreps, J. A.; Simon, A. E. Genes encoding glycine-rich Arabidopsis thaliana proteins with RNA-binding motifs are influenced by cold treatment and an endogenous circadian rhythm. Plant Physiol. 1994, 104, 1015-1025.
	Zm00001d011446	AT5G14700	Lignin biosynthetic process	Besseau, S.; Hoffmann, L.; Geoffroy, P.; Lapierre, C.; Pollet, B., Legrand, M. Flavonoid accumulation in Arabidopsis repressed in lignin synthesis affects auxin transport and plant growth. The Plant Cell. 2007, 19, 148-162.
	Zm00001d012982	AT5G58490	Lignin biosynthetic process
	Zm00001d015513	AT1G15950	Response to cold	Carpenter, C. D.; Kreps, J. A.; Simon, A. E. Genes encoding glycine-rich Arabidopsis thaliana proteins with RNA-binding motifs are influenced by cold treatment and an endogenous circadian rhythm. Plant Physiol. 1994, 104, 1015-1025.
	Zm00001d032152	AT1G15950	Response to cold	Carpenter, C. D.; Kreps, J. A.; Simon, A. E. Genes encoding glycine-rich Arabidopsis thaliana proteins with RNA-binding motifs are influenced by cold treatment and an endogenous circadian rhythm. Plant Physiol. 1994, 104, 1015-1025.
	Zm00001d051938	AT1G15950	Response to cold	Carpenter, C. D.; Kreps, J. A.; Simon, A. E. Genes encoding glycine-rich Arabidopsis thaliana proteins with RNA-binding motifs are influenced by cold treatment and an endogenous circadian rhythm. Plant Physiol. 1994, 104, 1015-1025.
	Zm00001d020958	AT1G76470	Lignin biosynthetic process
	Zm00001d009666	AT5G14700	Lignin biosynthetic process	Van De Mortel, J. E.; Almar Villanueva, L.; Schat, H.; Kwekkeboom, J., Coughlan, S.; Moerland, P. D.; Van Themaat, L. E. V.; Koornneef, M.; Aarts, M. G. Large expression differences in genes for iron and zinc homeostasis, stress response, and lignin biosynthesis distinguish roots of Arabidopsis thaliana and the related metal hyperaccumulator Thlaspi caerulescens. Plant Physiol. 2006, 142, 1127-11…
	Zm00001d020961	AT2G33590	Response to water deprivation	Østergaard, L.; Lauvergeat, V.; Næsted, H.; Mattsson, O., Mundy, J. Two differentially regulated Arabidopsis genes define a new branch of the DFR superfamily. Plant Sci. 2001, 160, 463-472.
C3H	Zm00001d043174	AT2G40890	Phenylpropanoid biosynthetic process	Schoch, G.; Goepfert, S.; Morant, M.; Hehn, A.; Meyer, D.; Ullmann, P.; Werck-Reichhart, D. CYP98A3 from Arabidopsis thaliana is a 3′-hydroxylase of phenolic esters, a missing link in the phenylpropanoid pathway. J Biol Chem. 2001, 276, 36566-36574.
CCoAOMT	Zm00001d005998	AT4G34050	Lignin biosynthetic process	Xie, H.; Engle, N. L.; Venketachalam, S.; Yoo, C. G.; Barros, J.; Lecoultre, M.; Howard, N.; Li, G.; Sun, L.; Srivastava, A. C.; et al. Combining loss of function of FOLYLPOLYGLUTAMATE SYNTHETASE1 and CAFFEOYL-COA 3-O-METHYLTRANSFERASE1 for lignin reduction and improved saccharification efficiency in Arabidopsis thaliana. Biotechnol Biofuels. 2019, 12, 1-20.
CAD	Zm00001d002346	AT4G37970	Enables oxidoreductase activity
	Zm00001d015618	AT3G19450	Lignin biosynthetic process	Sibout, R.; Eudes, A.; Mouille, G.; Pollet, B.; Lapierre, C.; Jouanin, L.; Séguin, A. CINNAMYL ALCOHOL DEHYDROGENASE-C and-D are the primary genes involved in lignin biosynthesis in the floral stem of Arabidopsis. The Plant Cell. 2005, 17, 2059-2076.
	Zm00001d020400	AT4G39330	Oxidoreductase activity	Bindschedler, L. V.; Palmblad, M.; Cramer, R. Hydroponic isotope labelling of entire plants (HILEP) for quantitative plant proteomics; an oxidative stress case study. Phytochemistry, 2008, 69, 1962-1972.
	Zm00001d020401	AT4G37970	Enables oxidoreductase activity
	Zm00001d037005	AT1G34575	Oxidoreductase activity	Irshad, M.; Canut, H.; Borderies, G.; Pont-Lezica, R.; Jamet, E. A new picture of cell wall protein dynamics in elongating cells of Arabidopsis thaliana: confirmed actors and newcomers. Bmc Plant Biol. 2008, 8, 1-16.
	Zm00001d037008	AT5G44410	Oxidoreductase activity
	Zm00001d046322	AT4G20860	Positive regulation of hydrogen peroxide biosynthetic process	Santamaría, M. E.; Arnaiz, A.; Velasco-Arroyo, B.; Grbic, V.; Diaz, I.; Martinez, M. Arabidopsis response to the spider mite Tetranychus urticae depends on the regulation of reactive oxygen species homeostasis. Sci Rep. 2018, 8, 9432.
	Zm00001d037009	AT4G20860	Positive regulation of hydrogen peroxide biosynthetic process	Santamaría, M. E.; Arnaiz, A.; Velasco-Arroyo, B.; Grbic, V.; Diaz, I.; Martinez, M. Arabidopsis response to the spider mite Tetranychus urticae depends on the regulation of reactive oxygen species homeostasis. Sci Rep. 2018, 8, 9432.
	Zm00001d045043	AT1G72680	Oxidoreductase activity
	Zm00001d049169	AT4G20860	Positive regulation of hydrogen peroxide biosynthetic process	Santamaría, M. E.; Arnaiz, A.; Velasco-Arroyo, B.; Grbic, V.; Diaz, I.; Martinez, M. Arabidopsis response to the spider mite Tetranychus urticae depends on the regulation of reactive oxygen species homeostasis. Sci Rep. 2018, 8, 9432.
POD	Zm00001d037359	AT1G68850	Response to oxidative stress
	Zm00001d024750	AT1G05260	Response to cold；response to oxidative stress	Llorente, F.; López‐Cobollo, R. M.; Catalá, R.; Martínez‐Zapater, J. M.; Salinas, J. A novel cold‐inducible gene from Arabidopsis, RCI3, encodes a peroxidase that constitutes a component for stress tolerance. The Plant Journal. 2002, 32, 13-24.
	Zm00001d024751	AT1G05260	Response to cold；response to oxidative stress	Llorente, F.; López‐Cobollo, R. M.; Catalá, R.; Martínez‐Zapater, J. M.; Salinas, J. A novel cold‐inducible gene from Arabidopsis, RCI3, encodes a peroxidase that constitutes a component for stress tolerance. The Plant Journal. 2002, 32, 13-24.
	Zm00001d024752	AT1G05260	Response to cold；response to oxidative stress	Llorente, F.; López‐Cobollo, R. M.; Catalá, R.; Martínez‐Zapater, J. M.; Salinas, J. A novel cold‐inducible gene from Arabidopsis, RCI3, encodes a peroxidase that constitutes a component for stress tolerance. The Plant Journal. 2002, 32, 13-24.
	Zm00001d042022	AT1G71695	Response to oxidative stress
	Zm00001d047514	AT5G05340	Response to oxidative stress
	Zm00001d008898	AT5G05340	Response to oxidative stress
	Zm00001d028348	AT5G06720	Response to oxidative stress
	Zm00001d043938	AT2G34060	Response to oxidative stress
	Zm00001d025402	AT5G66390	Response to oxidative stress
			\
